# Supplementary material for: Network topology diversification of porous organic salts
Source: Chem Sci. 2024 May 1;15(21):8008–18. doi: 10.1039/d4sc01218f (PMC11134405; doi:10.1039/d4sc01218f)
Supplement: SC-015-D4SC01218F-s002 [file SC-015-D4SC01218F-s002.cif]

# Electronic Supplementary Material (ESI) for Chemical Science.
# This journal is © The Royal Society of Chemistry 2024

####################################################################### 
# 
# This file contains crystal structure data downloaded from the 
# Cambridge Structural Database (CSD) hosted by the Cambridge 
# Crystallographic Data Centre (CCDC).
# 
# Full information about CCDC data access policies and citation 
# guidelines are available at http://www.ccdc.cam.ac.uk/access/V1 
# 
# Audit and citation data items may have been added by the CCDC. 
# Please retain this information to preserve the provenance of 
# this file and to allow appropriate attribution of the data. 
# 
#######################################################################

data_exp_2967
_audit_block_doi                 10.5517/ccdc.csd.cc2d5f34
_database_code_depnum_ccdc_archive 'CCDC 2209745'
loop_
_audit_author_name
_audit_author_address
'Hiroi Sei'
;Osaka University
Japan
;
_audit_update_record             
;
2022-09-27 deposited with the CCDC.	2024-05-08 downloaded from the CCDC.
;
_audit_creation_date             2022-09-27
_audit_creation_method           
;
Olex2 1.3
(compiled 2020.11.12 svn.r5f609507 for OlexSys, GUI svn.r6272)
;
_shelx_SHELXL_version_number     2018/3
_chemical_name_common            ?
_chemical_name_systematic        AdPS/TPMA-Me_sod
_chemical_formula_moiety         'C8.5 H7 O3 S, C22 H24 N'
_chemical_formula_sum            'C30.50 H31 N O3 S'
_chemical_formula_weight         491.62
_chemical_absolute_configuration ?
_chemical_melting_point          ?
_chemical_oxdiff_formula         CHNOS
loop_
_atom_type_symbol
_atom_type_description
_atom_type_scat_dispersion_real
_atom_type_scat_dispersion_imag
_atom_type_scat_source
C C 0.0181 0.0091 'International Tables Vol C Tables 4.2.6.8 and 6.1.1.4'
H H 0.0000 0.0000 'International Tables Vol C Tables 4.2.6.8 and 6.1.1.4'
N N 0.0311 0.0180 'International Tables Vol C Tables 4.2.6.8 and 6.1.1.4'
O O 0.0492 0.0322 'International Tables Vol C Tables 4.2.6.8 and 6.1.1.4'
S S 0.3331 0.5567 'International Tables Vol C Tables 4.2.6.8 and 6.1.1.4'

_shelx_space_group_comment       
;
The symmetry employed for this shelxl refinement is uniquely defined
by the following loop, which should always be used as a source of
symmetry information in preference to the above space-group names.
They are only intended as comments.
;
_space_group_crystal_system      cubic
_space_group_IT_number           208
_space_group_name_H-M_alt        'P 42 3 2'
_space_group_name_Hall           'P 4n 2 3'
loop_
_space_group_symop_operation_xyz
'x, y, z'
'-x, -y, z'
'-x, y, -z'
'x, -y, -z'
'z, x, y'
'z, -x, -y'
'-z, -x, y'
'-z, x, -y'
'y, z, x'
'-y, z, -x'
'y, -z, -x'
'-y, -z, x'
'y+1/2, x+1/2, -z+1/2'
'-y+1/2, -x+1/2, -z+1/2'
'y+1/2, -x+1/2, z+1/2'
'-y+1/2, x+1/2, z+1/2'
'x+1/2, z+1/2, -y+1/2'
'-x+1/2, z+1/2, y+1/2'
'-x+1/2, -z+1/2, -y+1/2'
'x+1/2, -z+1/2, y+1/2'
'z+1/2, y+1/2, -x+1/2'
'z+1/2, -y+1/2, x+1/2'
'-z+1/2, y+1/2, x+1/2'
'-z+1/2, -y+1/2, -x+1/2'

_cell_length_a                   30.8219(6)
_cell_length_b                   30.8219(6)
_cell_length_c                   30.8219(6)
_cell_angle_alpha                90
_cell_angle_beta                 90
_cell_angle_gamma                90
_cell_volume                     29280.5(17)
_cell_formula_units_Z            24
_cell_measurement_reflns_used    5932
_cell_measurement_temperature    213
_cell_measurement_theta_max      64.4700
_cell_measurement_theta_min      3.5260
_shelx_estimated_absorpt_T_max   ?
_shelx_estimated_absorpt_T_min   ?
_exptl_absorpt_coefficient_mu    0.723
_exptl_absorpt_correction_T_max  1.00000
_exptl_absorpt_correction_T_min  0.86895
_exptl_absorpt_correction_type   multi-scan
_exptl_absorpt_process_details   
;
CrysAlisPro 1.171.39.20a (Rigaku Oxford Diffraction, 2015)
Empirical absorption correction using spherical harmonics,
 implemented in SCALE3 ABSPACK scaling algorithm.
;
_exptl_absorpt_special_details   ?
_exptl_crystal_colour            'clear light colourless'
_exptl_crystal_colour_lustre     clear
_exptl_crystal_colour_modifier   light
_exptl_crystal_colour_primary    colourless
_exptl_crystal_density_diffrn    0.669
_exptl_crystal_density_meas      ?
_exptl_crystal_density_method    ?
_exptl_crystal_description       block
_exptl_crystal_F_000             6264
_exptl_crystal_size_max          0.4
_exptl_crystal_size_mid          0.25
_exptl_crystal_size_min          0.2
_exptl_transmission_factor_max   ?
_exptl_transmission_factor_min   ?
_diffrn_reflns_av_R_equivalents  0.1483
_diffrn_reflns_av_unetI/netI     0.1161
_diffrn_reflns_Laue_measured_fraction_full 0.999
_diffrn_reflns_Laue_measured_fraction_max 0.977
_diffrn_reflns_limit_h_max       34
_diffrn_reflns_limit_h_min       -37
_diffrn_reflns_limit_k_max       12
_diffrn_reflns_limit_k_min       -38
_diffrn_reflns_limit_l_max       19
_diffrn_reflns_limit_l_min       -23
_diffrn_reflns_number            32340
_diffrn_reflns_point_group_measured_fraction_full 0.997
_diffrn_reflns_point_group_measured_fraction_max 0.964
_diffrn_reflns_theta_full        67.684
_diffrn_reflns_theta_max         74.549
_diffrn_reflns_theta_min         3.206
_diffrn_ambient_temperature      213
_diffrn_detector                 'CCD plate'
_diffrn_detector_area_resol_mean ?
_diffrn_measured_fraction_theta_full 0.999
_diffrn_measured_fraction_theta_max 0.977
_diffrn_measurement_details      
;
List of Runs (angles in degrees, time in seconds):

  # Type    Start    End  Width  t~exp~   \w     \q     \k     \f   Frames
#--------------------------------------------------------------------------
  1  \w     18.00  62.00   0.50    1.00    --    0.00  37.00 -30.00   88
  2  \w    156.00 181.00   0.50   15.00    --   94.90  30.00-180.00   50
  3  \w     67.00 145.00   0.50   15.00    --   94.90   0.00   0.00  156
;
_diffrn_measurement_device       'four-circle diffractometer'
_diffrn_measurement_device_type  'XtaLAB Pro: Kappa single'
_diffrn_measurement_method       '\w scans'
_diffrn_orient_matrix_type       
'CrysAlisPro convention (1999,Acta A55,543-557)'
_diffrn_orient_matrix_UB_11      0.0479619000
_diffrn_orient_matrix_UB_12      -0.0114687000
_diffrn_orient_matrix_UB_13      -0.0084515000
_diffrn_orient_matrix_UB_21      -0.0117662000
_diffrn_orient_matrix_UB_22      -0.0486471000
_diffrn_orient_matrix_UB_23      -0.0004171000
_diffrn_orient_matrix_UB_31      -0.0082396000
_diffrn_orient_matrix_UB_32      0.0023900000
_diffrn_orient_matrix_UB_33      -0.0491209000
_diffrn_radiation_monochromator  graphite
_diffrn_radiation_probe          x-ray
_diffrn_radiation_type           'Cu K\a'
_diffrn_radiation_wavelength     1.54184
_diffrn_source                   'fine-focus sealed X-ray tube'
_diffrn_source_type              'Enhance (Cu) X-ray Source'
_reflns_Friedel_coverage         0.732
_reflns_Friedel_fraction_full    0.993
_reflns_Friedel_fraction_max     0.946
_reflns_number_gt                6135
_reflns_number_total             9679
_reflns_odcompleteness_completeness 99.88
_reflns_odcompleteness_iscentric 1
_reflns_odcompleteness_theta     66.97
_reflns_special_details          
;
 Reflections were merged by SHELXL according to the crystal
 class for the calculation of statistics and refinement.
 
 Structure factors included contributions from the .fab file.
 
 _reflns_Friedel_fraction is defined as the number of unique
 Friedel pairs measured divided by the number that would be
 possible theoretically, ignoring centric projections and
 systematic absences.
;
_reflns_threshold_expression     'I > 2\s(I)'
_computing_cell_refinement       'CrysAlisPro 1.171.39.20a (Rigaku OD, 2015)'
_computing_data_collection       'CrysAlisPro 1.171.39.20a (Rigaku OD, 2015)'
_computing_data_reduction        'CrysAlisPro 1.171.39.20a (Rigaku OD, 2015)'
_computing_molecular_graphics    'Olex2 1.3 (Dolomanov et al., 2009)'
_computing_publication_material  'Olex2 1.3 (Dolomanov et al., 2009)'
_computing_structure_refinement  'SHELXL 2018/3 (Sheldrick, 2015)'
_computing_structure_solution    'SHELXT 2018/2 (Sheldrick, 2018)'
_refine_diff_density_max         0.620
_refine_diff_density_min         -0.335
_refine_diff_density_rms         0.063
_refine_ls_abs_structure_details 
;
 Flack x determined using 1802 quotients [(I+)-(I-)]/[(I+)+(I-)]
 (Parsons, Flack and Wagner, Acta Cryst. B69 (2013) 249-259).
;
_refine_ls_abs_structure_Flack   0.50(3)
_refine_ls_extinction_coef       .
_refine_ls_extinction_method     none
_refine_ls_goodness_of_fit_ref   0.963
_refine_ls_hydrogen_treatment    constr
_refine_ls_matrix_type           full
_refine_ls_number_parameters     278
_refine_ls_number_reflns         9679
_refine_ls_number_restraints     74
_refine_ls_R_factor_all          0.1173
_refine_ls_R_factor_gt           0.0932
_refine_ls_restrained_S_all      0.971
_refine_ls_shift/su_max          0.000
_refine_ls_shift/su_mean         0.000
_refine_ls_structure_factor_coef Fsqd
_refine_ls_weighting_details     
'w=1/[\s^2^(Fo^2^)+(0.1656P)^2^] where P=(Fo^2^+2Fc^2^)/3'
_refine_ls_weighting_scheme      calc
_refine_ls_wR_factor_gt          0.2397
_refine_ls_wR_factor_ref         0.2668
_refine_special_details          ?
_olex2_refinement_description    
;
1. Fixed Uiso
 At 1.2 times of:
  All C(H) groups, All C(H,H) groups, All N(H,H,H) groups
 At 1.5 times of:
  All C(H,H,H) groups
2. Restrained distances
 C00H-C00S
 1.54 with sigma of 0.02
 C27-C25
 1.54 with sigma of 0.02
 C00T-C28
 1.54 with sigma of 0.02
 C28-C00T
 1.48 with sigma of 0.02
 C27-C26
 2.54 with sigma of 0.04
 C00I-C28
 2.54 with sigma of 0.04
 C00R-C28
 2.54 with sigma of 0.04
 C27-C23
 2.54 with sigma of 0.04
 C00O-C00H
 2.54 with sigma of 0.04
 C00W-C00H
 2.54 with sigma of 0.04
 C28-C00R
 2.4 with sigma of 0.04
3. Restrained planarity
 C00K, C22, C26, C25, C23, C00Y, C27, C24
 with sigma of 0.1
 C21, C00J, C00I, C00T, C00R, C00N, C28, C24
 with sigma of 0.1
 C00F, C00M, C00U, C00O, C00S, C00W, C00H, C24
 with sigma of 0.1
4. Rigid bond restraints
 C28, C00T, C00R, C00I
 with sigma for 1-2 distances of 0.01 and sigma for 1-3 distances of 0.01
5. Uiso/Uaniso restraints and constraints
C27 \\sim C25 \\sim C26 \\sim C23 \\sim C00Y \\sim C00K \\sim C22 \\sim C00F:
within 1.7A with sigma of 0.04 and sigma for terminal atoms of 0.08 within 1.7A
6. Others
 Fixed Sof: H20A(0.5) H20B(0.5) H19A(0.5) H19B(0.5) H17A(0.5) H17B(0.5)
7.a Secondary CH2 refined with riding coordinates:
 C20(H20A,H20B), C19(H19A,H19B), C17(H17A,H17B)
7.b Aromatic/amide H refined with riding coordinates:
 C15(H15), C00G(H00G), C00L(H00L), C00Q(H00Q), C00J(H00J), C00I(H00I),
 C00R(H00R), C00N(H00N), C00F(H00F), C00U(H00U), C00O(H00O), C00W(H00W),
 C22(H22), C26(H26), C23(H23), C00Y(H00Y)
7.c Fitted hexagon refined as free rotating group:
 C16(C15,C00G,C14,C00L,C00Q), C21(C00J,C00I,C00T,C00R,C00N), C00F(C00M,C00U,
 C00O,C00S,C00W), C00K(C22,C26,C25,C23,C00Y)
7.d Idealised Me refined as rotating group:
 N1(H1A,H1B,H1C), C00H(H00A,H00B,H00C), C28(H28A,H28B,H28C), C27(H27A,H27B,H27C)
;
_atom_sites_solution_hydrogens   geom
_atom_sites_solution_primary     dual
_atom_sites_solution_secondary   ?
loop_
_atom_site_label
_atom_site_type_symbol
_atom_site_fract_x
_atom_site_fract_y
_atom_site_fract_z
_atom_site_U_iso_or_equiv
_atom_site_adp_type
_atom_site_occupancy
_atom_site_site_symmetry_order
_atom_site_calc_flag
_atom_site_refinement_flags_posn
_atom_site_refinement_flags_adp
_atom_site_refinement_flags_occupancy
_atom_site_disorder_assembly
_atom_site_disorder_group
S001 S 0.41039(4) 1.00225(5) 0.31206(4) 0.0744(4) Uani 1 1 d . . . . .
O002 O 0.45006(13) 1.0022(3) 0.33086(16) 0.144(3) Uani 1 1 d . . . . .
C18 C 0.27947(13) 1.00054(14) 0.45889(12) 0.0503(8) Uani 1 1 d . . . . .
N1 N 0.50169(14) 0.91748(14) 0.30816(12) 0.0661(10) Uani 1 1 d . . . . .
H1A H 0.512964 0.908419 0.283172 0.079 Uiso 1 1 calc R U . . .
H1B H 0.518589 0.937989 0.319468 0.079 Uiso 1 1 calc R U . . .
H1C H 0.475311 0.928250 0.303480 0.079 Uiso 1 1 calc R U . . .
C16 C 0.31036(10) 1.00228(10) 0.42017(10) 0.0533(9) Uani 1 1 d G . . . .
C15 C 0.33596(16) 0.96585(11) 0.41299(15) 0.148(5) Uani 1 1 d G . . . .
H15 H 0.332618 0.941400 0.430349 0.177 Uiso 1 1 calc R U . . .
C00G C 0.36656(16) 0.96597(12) 0.37986(16) 0.141(4) Uani 1 1 d G . . . .
H00G H 0.383693 0.941601 0.375059 0.169 Uiso 1 1 calc R U . . .
C14 C 0.37156(11) 1.00252(13) 0.35391(11) 0.0661(12) Uani 1 1 d G . . . .
C00L C 0.34596(16) 1.03894(12) 0.36109(16) 0.164(5) Uani 1 1 d G . . . .
H00L H 0.349306 1.063393 0.343733 0.196 Uiso 1 1 calc R U . . .
C00Q C 0.31536(16) 1.03882(11) 0.39422(16) 0.141(4) Uani 1 1 d G . . . .
H00Q H 0.298231 1.063194 0.399023 0.169 Uiso 1 1 calc R U . . .
C20 C 0.250000 1.04057(14) 0.45943(14) 0.0492(12) Uani 1 2 d S T P . .
H20A H 0.267752 1.066553 0.459245 0.059 Uiso 0.5 1 calc R U P . .
H20B H 0.232249 1.040759 0.433446 0.059 Uiso 0.5 1 calc R U P . .
C19 C 0.30732(17) 1.000000 0.500000 0.0501(11) Uani 1 2 d S T P . .
H19A H 0.325829 0.974553 0.499664 0.060 Uiso 0.5 1 calc R U P . .
H19B H 0.325827 1.025448 0.500336 0.060 Uiso 0.5 1 calc R U P . .
C17 C 0.250000 0.95998(15) 0.45998(15) 0.0662(17) Uani 1 2 d S T P . .
H17A H 0.267981 0.934159 0.459607 0.079 Uiso 0.5 1 calc R U P . .
H17B H 0.232020 0.959605 0.434159 0.079 Uiso 0.5 1 calc R U P . .
O00A O 0.41460(15) 1.04892(16) 0.29689(17) 0.1017(14) Uani 1 1 d . . . . .
O00B O 0.39495(17) 0.97619(18) 0.27793(16) 0.1134(17) Uani 1 1 d . . . . .
C21 C 0.44608(11) 0.87089(17) 0.34695(15) 0.0851(16) Uani 1 1 d G . . . .
C00J C 0.41863(13) 0.87124(17) 0.31117(12) 0.105(2) Uani 1 1 d G . . . .
H00J H 0.429740 0.876864 0.283687 0.126 Uiso 1 1 calc R U . . .
C00I C 0.37457(13) 0.8632(2) 0.31647(15) 0.114(2) Uani 1 1 d DG U . . .
H00I H 0.356205 0.863442 0.292528 0.137 Uiso 1 1 calc R U . . .
C00T C 0.35796(12) 0.8548(2) 0.35755(18) 0.190(6) Uani 1 1 d DG U . . .
C00R C 0.38541(17) 0.8544(2) 0.39333(14) 0.136(3) Uani 1 1 d DG U . . .
H00R H 0.374297 0.848826 0.420810 0.164 Uiso 1 1 calc R U . . .
C00N C 0.42947(15) 0.86249(19) 0.38803(13) 0.109(2) Uani 1 1 d G . . . .
H00N H 0.447832 0.862247 0.411970 0.131 Uiso 1 1 calc R U . . .
C24 C 0.4986(2) 0.87882(19) 0.34015(18) 0.0841(16) Uani 1 1 d . . . . .
C00F C 0.5491(2) 0.86557(17) 0.40033(19) 0.141(4) Uani 1 1 d G . . . .
H00F H 0.555638 0.839142 0.387302 0.169 Uiso 1 1 calc R U . . .
C00M C 0.51939(16) 0.89348(16) 0.38106(12) 0.0852(17) Uani 1 1 d G . . . .
C00U C 0.5096(2) 0.93297(17) 0.40053(19) 0.191(7) Uani 1 1 d G . . . .
H00U H 0.489756 0.951643 0.387640 0.229 Uiso 1 1 calc R U . . .
C00O C 0.5296(3) 0.94455(18) 0.4393(2) 0.145(4) Uani 1 1 d DG . . . .
H00O H 0.523097 0.970974 0.452297 0.174 Uiso 1 1 calc R U . . .
C00S C 0.5593(2) 0.9166(2) 0.45854(18) 0.126(3) Uani 1 1 d DG . . . .
C00W C 0.5691(3) 0.8771(2) 0.4391(2) 0.234(9) Uani 1 1 d DG . . . .
H00W H 0.588979 0.858472 0.451959 0.281 Uiso 1 1 calc R U . . .
C00H C 0.5800(3) 0.9340(4) 0.5016(3) 0.157(5) Uani 1 1 d D . . . .
H00A H 0.576558 0.964870 0.503042 0.236 Uiso 1 1 calc R U . . .
H00B H 0.610346 0.926864 0.502097 0.236 Uiso 1 1 calc R U . . .
H00C H 0.565842 0.920740 0.525948 0.236 Uiso 1 1 calc R U . . .
C00K C 0.5173(2) 0.84024(18) 0.3169(2) 0.113(3) Uani 1 1 d G U . . .
C22 C 0.5025(2) 0.7990(2) 0.3276(3) 0.154(4) Uani 1 1 d G U . . .
H22 H 0.480325 0.795680 0.347737 0.185 Uiso 1 1 calc R U . . .
C26 C 0.5210(3) 0.76270(18) 0.3082(4) 0.218(7) Uani 1 1 d DG U . . .
H26 H 0.511164 0.735102 0.315412 0.261 Uiso 1 1 calc R U . . .
C25 C 0.5542(3) 0.7677(2) 0.2781(4) 0.216(7) Uani 1 1 d DG U . . .
C23 C 0.5690(3) 0.8089(3) 0.2674(3) 0.218(7) Uani 1 1 d DG U . . .
H23 H 0.591178 0.812215 0.247233 0.262 Uiso 1 1 calc R U . . .
C00Y C 0.5505(2) 0.8452(2) 0.2867(2) 0.163(5) Uani 1 1 d G U . . .
H00Y H 0.560340 0.872794 0.279558 0.196 Uiso 1 1 calc R U . . .
C28 C 0.3076(3) 0.8467(5) 0.3561(7) 0.238(8) Uani 1 1 d D U . . .
H28A H 0.292832 0.873820 0.352140 0.357 Uiso 1 1 calc R U . . .
H28B H 0.298430 0.833728 0.382934 0.357 Uiso 1 1 calc R U . . .
H28C H 0.300823 0.827588 0.332500 0.357 Uiso 1 1 calc R U . . .
C27 C 0.5749(8) 0.7259(6) 0.2596(8) 0.340(15) Uani 1 1 d D U . . .
H27A H 0.584320 0.707732 0.283050 0.511 Uiso 1 1 calc R U . . .
H27B H 0.599293 0.733441 0.241797 0.511 Uiso 1 1 calc R U . . .
H27C H 0.553822 0.710660 0.242452 0.511 Uiso 1 1 calc R U . . .

loop_
_atom_site_aniso_label
_atom_site_aniso_U_11
_atom_site_aniso_U_22
_atom_site_aniso_U_33
_atom_site_aniso_U_23
_atom_site_aniso_U_13
_atom_site_aniso_U_12
S001 0.0616(7) 0.1009(10) 0.0606(7) 0.0040(7) 0.0117(5) -0.0031(7)
O002 0.0440(19) 0.302(9) 0.087(3) -0.040(4) 0.0127(19) -0.021(3)
C18 0.053(2) 0.050(2) 0.0474(19) 0.0034(19) 0.0079(16) -0.0048(19)
N1 0.063(2) 0.081(3) 0.0547(19) 0.0012(18) -0.0012(19) -0.007(2)
C16 0.050(2) 0.059(2) 0.051(2) 0.0094(19) 0.0099(16) 0.000(2)
C15 0.178(8) 0.039(3) 0.225(10) 0.019(4) 0.143(8) 0.015(4)
C00G 0.161(8) 0.081(4) 0.180(9) 0.016(5) 0.111(7) -0.002(5)
C14 0.066(3) 0.081(3) 0.051(2) 0.012(2) 0.0021(19) 0.026(2)
C00L 0.206(10) 0.076(4) 0.209(10) -0.017(5) 0.159(9) -0.034(5)
C00Q 0.174(8) 0.079(4) 0.171(8) 0.014(5) 0.128(7) 0.002(5)
C20 0.040(3) 0.0535(19) 0.0535(19) 0.001(2) -0.0029(17) -0.0029(17)
C19 0.043(2) 0.062(3) 0.045(3) 0.006(3) 0.000 0.000
C17 0.078(4) 0.060(2) 0.060(2) -0.013(3) 0.019(2) -0.019(2)
O00A 0.089(3) 0.096(3) 0.120(4) 0.004(3) 0.030(3) -0.015(2)
O00B 0.114(4) 0.126(4) 0.100(3) -0.041(3) 0.027(3) -0.035(3)
C21 0.078(4) 0.096(4) 0.081(4) 0.004(3) -0.003(3) -0.025(3)
C00J 0.110(5) 0.096(5) 0.109(5) -0.012(4) 0.051(4) 0.006(4)
C00I 0.076(4) 0.129(6) 0.137(6) -0.018(5) 0.036(4) -0.034(4)
C00T 0.088(5) 0.326(18) 0.155(8) 0.106(11) 0.019(5) -0.015(8)
C00R 0.132(7) 0.165(8) 0.112(6) 0.029(6) 0.026(4) -0.061(6)
C00N 0.106(5) 0.142(7) 0.080(4) -0.015(4) 0.000(4) -0.032(5)
C24 0.109(4) 0.075(3) 0.068(3) -0.005(2) 0.027(3) -0.022(3)
C00F 0.222(11) 0.101(5) 0.101(5) -0.016(4) -0.058(6) 0.083(6)
C00M 0.073(3) 0.116(5) 0.066(3) 0.016(3) 0.014(3) 0.004(3)
C00U 0.36(2) 0.100(6) 0.114(7) -0.031(5) 0.000(10) 0.034(10)
C00O 0.206(10) 0.112(6) 0.115(6) -0.046(5) -0.067(7) 0.053(7)
C00S 0.110(5) 0.101(5) 0.168(8) -0.013(5) -0.056(6) 0.000(5)
C00W 0.37(2) 0.169(11) 0.169(11) 0.004(9) -0.127(14) 0.115(14)
C00H 0.114(6) 0.233(12) 0.124(7) 0.072(8) -0.049(6) -0.041(7)
C00K 0.121(6) 0.117(6) 0.101(5) -0.012(4) -0.002(4) 0.042(5)
C22 0.144(8) 0.094(6) 0.224(11) -0.058(7) 0.031(8) -0.020(6)
C26 0.203(14) 0.141(10) 0.31(2) -0.013(12) 0.069(14) 0.007(10)
C25 0.189(13) 0.176(12) 0.285(18) -0.045(13) 0.034(12) 0.084(11)
C23 0.180(11) 0.242(14) 0.233(14) -0.070(13) 0.020(10) 0.141(11)
C00Y 0.174(9) 0.175(10) 0.140(8) -0.021(7) 0.038(7) 0.096(8)
C28 0.092(6) 0.184(11) 0.44(3) -0.023(14) 0.060(9) -0.073(7)
C27 0.40(3) 0.221(17) 0.40(3) -0.020(19) -0.01(3) 0.24(2)

_geom_special_details            
;
 All esds (except the esd in the dihedral angle between two l.s. planes)
 are estimated using the full covariance matrix.  The cell esds are taken
 into account individually in the estimation of esds in distances, angles
 and torsion angles; correlations between esds in cell parameters are only
 used when they are defined by crystal symmetry.  An approximate (isotropic)
 treatment of cell esds is used for estimating esds involving l.s. planes.
;
loop_
_geom_bond_atom_site_label_1
_geom_bond_atom_site_label_2
_geom_bond_distance
_geom_bond_site_symmetry_2
_geom_bond_publ_flag
S001 O002 1.353(5) . ?
S001 C14 1.760(2) . ?
S001 O00A 1.518(5) . ?
S001 O00B 1.407(5) . ?
C18 C16 1.528(4) . ?
C18 C20 1.532(6) . ?
C18 C19 1.530(5) . ?
C18 C17 1.546(6) . ?
N1 H1A 0.8900 . ?
N1 H1B 0.8900 . ?
N1 H1C 0.8900 . ?
N1 C24 1.550(7) . ?
C16 C15 1.3900 . ?
C16 C00Q 1.3900 . ?
C15 H15 0.9300 . ?
C15 C00G 1.3900 . ?
C00G H00G 0.9300 . ?
C00G C14 1.3900 . ?
C14 C00L 1.3900 . ?
C00L H00L 0.9300 . ?
C00L C00Q 1.3900 . ?
C00Q H00Q 0.9300 . ?
C20 H20A 0.9700 . ?
C20 H20B 0.9700 . ?
C19 H19A 0.9700 . ?
C19 H19B 0.9700 . ?
C17 H17A 0.9700 . ?
C17 H17B 0.9700 . ?
C21 C00J 1.3900 . ?
C21 C00N 1.3900 . ?
C21 C24 1.650(8) . ?
C00J H00J 0.9300 . ?
C00J C00I 1.3900 . ?
C00I H00I 0.9300 . ?
C00I C00T 1.3900 . ?
C00T C00R 1.3900 . ?
C00T C28 1.573(9) . ?
C00R H00R 0.9300 . ?
C00R C00N 1.3900 . ?
C00N H00N 0.9300 . ?
C24 C00M 1.485(7) . ?
C24 C00K 1.504(7) . ?
C00F H00F 0.9300 . ?
C00F C00M 1.3900 . ?
C00F C00W 1.3900 . ?
C00M C00U 1.3900 . ?
C00U H00U 0.9300 . ?
C00U C00O 1.3900 . ?
C00O H00O 0.9300 . ?
C00O C00S 1.3900 . ?
C00S C00W 1.3900 . ?
C00S C00H 1.565(10) . ?
C00W H00W 0.9300 . ?
C00H H00A 0.9600 . ?
C00H H00B 0.9600 . ?
C00H H00C 0.9600 . ?
C00K C22 1.3900 . ?
C00K C00Y 1.3900 . ?
C22 H22 0.9300 . ?
C22 C26 1.3900 . ?
C26 H26 0.9300 . ?
C26 C25 1.3900 . ?
C25 C23 1.3900 . ?
C25 C27 1.544(13) . ?
C23 H23 0.9300 . ?
C23 C00Y 1.3900 . ?
C00Y H00Y 0.9300 . ?
C28 H28A 0.9600 . ?
C28 H28B 0.9600 . ?
C28 H28C 0.9600 . ?
C27 H27A 0.9600 . ?
C27 H27B 0.9600 . ?
C27 H27C 0.9600 . ?

loop_
_geom_angle_atom_site_label_1
_geom_angle_atom_site_label_2
_geom_angle_atom_site_label_3
_geom_angle
_geom_angle_site_symmetry_1
_geom_angle_site_symmetry_3
_geom_angle_publ_flag
O002 S001 C14 107.5(2) . . ?
O002 S001 O00A 93.2(4) . . ?
O002 S001 O00B 128.7(4) . . ?
O00A S001 C14 106.2(2) . . ?
O00B S001 C14 108.7(3) . . ?
O00B S001 O00A 109.9(3) . . ?
C16 C18 C20 110.5(3) . . ?
C16 C18 C19 107.3(3) . . ?
C16 C18 C17 114.3(4) . . ?
C20 C18 C17 107.6(3) . . ?
C19 C18 C20 109.4(3) . . ?
C19 C18 C17 107.6(3) . . ?
H1A N1 H1B 109.5 . . ?
H1A N1 H1C 109.5 . . ?
H1B N1 H1C 109.5 . . ?
C24 N1 H1A 109.5 . . ?
C24 N1 H1B 109.5 . . ?
C24 N1 H1C 109.5 . . ?
C15 C16 C18 116.7(3) . . ?
C15 C16 C00Q 120.0 . . ?
C00Q C16 C18 123.2(3) . . ?
C16 C15 H15 120.0 . . ?
C16 C15 C00G 120.0 . . ?
C00G C15 H15 120.0 . . ?
C15 C00G H00G 120.0 . . ?
C14 C00G C15 120.0 . . ?
C14 C00G H00G 120.0 . . ?
C00G C14 S001 119.6(2) . . ?
C00G C14 C00L 120.0 . . ?
C00L C14 S001 120.4(2) . . ?
C14 C00L H00L 120.0 . . ?
C14 C00L C00Q 120.0 . . ?
C00Q C00L H00L 120.0 . . ?
C16 C00Q H00Q 120.0 . . ?
C00L C00Q C16 120.0 . . ?
C00L C00Q H00Q 120.0 . . ?
C18 C20 C18 111.6(5) 19_566 . ?
C18 C20 H20A 109.3 19_566 . ?
C18 C20 H20A 109.3 . . ?
C18 C20 H20B 109.3 19_566 . ?
C18 C20 H20B 109.3 . . ?
H20A C20 H20B 108.0 . . ?
C18 C19 C18 111.8(4) 4_576 . ?
C18 C19 H19A 109.3 4_576 . ?
C18 C19 H19A 109.3 . . ?
C18 C19 H19B 109.3 4_576 . ?
C18 C19 H19B 109.3 . . ?
H19A C19 H19B 107.9 . . ?
C18 C17 C18 112.4(5) . 18_554 ?
C18 C17 H17A 109.1 . . ?
C18 C17 H17A 109.1 18_554 . ?
C18 C17 H17B 109.1 . . ?
C18 C17 H17B 109.1 18_554 . ?
H17A C17 H17B 107.9 . . ?
C00J C21 C00N 120.0 . . ?
C00J C21 C24 119.7(3) . . ?
C00N C21 C24 120.3(3) . . ?
C21 C00J H00J 120.0 . . ?
C21 C00J C00I 120.0 . . ?
C00I C00J H00J 120.0 . . ?
C00J C00I H00I 120.0 . . ?
C00T C00I C00J 120.0 . . ?
C00T C00I H00I 120.0 . . ?
C00I C00T C00R 120.0 . . ?
C00I C00T C28 111.6(8) . . ?
C00R C00T C28 128.4(8) . . ?
C00T C00R H00R 120.0 . . ?
C00T C00R C00N 120.0 . . ?
C00N C00R H00R 120.0 . . ?
C21 C00N H00N 120.0 . . ?
C00R C00N C21 120.0 . . ?
C00R C00N H00N 120.0 . . ?
N1 C24 C21 104.8(5) . . ?
C00M C24 N1 106.2(4) . . ?
C00M C24 C21 111.1(4) . . ?
C00M C24 C00K 118.7(6) . . ?
C00K C24 N1 106.3(4) . . ?
C00K C24 C21 108.6(5) . . ?
C00M C00F H00F 120.0 . . ?
C00M C00F C00W 120.0 . . ?
C00W C00F H00F 120.0 . . ?
C00F C00M C24 117.3(4) . . ?
C00F C00M C00U 120.0 . . ?
C00U C00M C24 122.7(4) . . ?
C00M C00U H00U 120.0 . . ?
C00O C00U C00M 120.0 . . ?
C00O C00U H00U 120.0 . . ?
C00U C00O H00O 120.0 . . ?
C00U C00O C00S 120.0 . . ?
C00S C00O H00O 120.0 . . ?
C00O C00S C00W 120.0 . . ?
C00O C00S C00H 114.8(6) . . ?
C00W C00S C00H 125.2(6) . . ?
C00F C00W H00W 120.0 . . ?
C00S C00W C00F 120.0 . . ?
C00S C00W H00W 120.0 . . ?
C00S C00H H00A 109.5 . . ?
C00S C00H H00B 109.5 . . ?
C00S C00H H00C 109.5 . . ?
H00A C00H H00B 109.5 . . ?
H00A C00H H00C 109.5 . . ?
H00B C00H H00C 109.5 . . ?
C22 C00K C24 119.0(4) . . ?
C22 C00K C00Y 120.0 . . ?
C00Y C00K C24 120.9(4) . . ?
C00K C22 H22 120.0 . . ?
C26 C22 C00K 120.0 . . ?
C26 C22 H22 120.0 . . ?
C22 C26 H26 120.0 . . ?
C22 C26 C25 120.0 . . ?
C25 C26 H26 120.0 . . ?
C26 C25 C27 117.3(11) . . ?
C23 C25 C26 120.0 . . ?
C23 C25 C27 122.6(11) . . ?
C25 C23 H23 120.0 . . ?
C25 C23 C00Y 120.0 . . ?
C00Y C23 H23 120.0 . . ?
C00K C00Y H00Y 120.0 . . ?
C23 C00Y C00K 120.0 . . ?
C23 C00Y H00Y 120.0 . . ?
C00T C28 H28A 109.5 . . ?
C00T C28 H28B 109.5 . . ?
C00T C28 H28C 109.5 . . ?
H28A C28 H28B 109.5 . . ?
H28A C28 H28C 109.5 . . ?
H28B C28 H28C 109.5 . . ?
C25 C27 H27A 109.5 . . ?
C25 C27 H27B 109.5 . . ?
C25 C27 H27C 109.5 . . ?
H27A C27 H27B 109.5 . . ?
H27A C27 H27C 109.5 . . ?
H27B C27 H27C 109.5 . . ?

loop_
_geom_torsion_atom_site_label_1
_geom_torsion_atom_site_label_2
_geom_torsion_atom_site_label_3
_geom_torsion_atom_site_label_4
_geom_torsion
_geom_torsion_site_symmetry_1
_geom_torsion_site_symmetry_2
_geom_torsion_site_symmetry_3
_geom_torsion_site_symmetry_4
_geom_torsion_publ_flag
S001 C14 C00L C00Q 180.0(3) . . . . ?
O002 S001 C14 C00G -69.1(5) . . . . ?
O002 S001 C14 C00L 110.9(5) . . . . ?
C18 C16 C15 C00G -176.4(3) . . . . ?
C18 C16 C00Q C00L 176.2(4) . . . . ?
N1 C24 C00M C00F -132.7(5) . . . . ?
N1 C24 C00M C00U 48.4(7) . . . . ?
N1 C24 C00K C22 -151.7(5) . . . . ?
N1 C24 C00K C00Y 31.9(7) . . . . ?
C16 C18 C20 C18 -176.5(4) . . . 19_566 ?
C16 C18 C19 C18 178.5(4) . . . 4_576 ?
C16 C18 C17 C18 178.0(4) . . . 18_554 ?
C16 C15 C00G C14 0.0 . . . . ?
C15 C16 C00Q C00L 0.0 . . . . ?
C15 C00G C14 S001 -180.0(3) . . . . ?
C15 C00G C14 C00L 0.0 . . . . ?
C00G C14 C00L C00Q 0.0 . . . . ?
C14 C00L C00Q C16 0.0 . . . . ?
C00Q C16 C15 C00G 0.0 . . . . ?
C20 C18 C16 C15 -173.5(3) . . . . ?
C20 C18 C16 C00Q 10.2(5) . . . . ?
C20 C18 C19 C18 58.6(2) . . . 4_576 ?
C20 C18 C17 C18 -58.9(2) . . . 18_554 ?
C19 C18 C16 C15 67.3(4) . . . . ?
C19 C18 C16 C00Q -109.0(4) . . . . ?
C19 C18 C20 C18 -58.6(2) . . . 19_566 ?
C19 C18 C17 C18 58.9(2) . . . 18_554 ?
C17 C18 C16 C15 -52.0(4) . . . . ?
C17 C18 C16 C00Q 131.7(4) . . . . ?
C17 C18 C20 C18 58.0(2) . . . 19_566 ?
C17 C18 C19 C18 -58.0(2) . . . 4_576 ?
O00A S001 C14 C00G -167.9(4) . . . . ?
O00A S001 C14 C00L 12.1(4) . . . . ?
O00B S001 C14 C00G 73.9(4) . . . . ?
O00B S001 C14 C00L -106.1(4) . . . . ?
C21 C00J C00I C00T 0.0 . . . . ?
C21 C24 C00M C00F 113.8(6) . . . . ?
C21 C24 C00M C00U -65.0(6) . . . . ?
C21 C24 C00K C22 -39.4(7) . . . . ?
C21 C24 C00K C00Y 144.2(5) . . . . ?
C00J C21 C00N C00R 0.0 . . . . ?
C00J C21 C24 N1 44.5(5) . . . . ?
C00J C21 C24 C00M 158.8(4) . . . . ?
C00J C21 C24 C00K -68.8(6) . . . . ?
C00J C00I C00T C00R 0.0 . . . . ?
C00J C00I C00T C28 179.9(8) . . . . ?
C00I C00T C00R C00N 0.0 . . . . ?
C00T C00R C00N C21 0.0 . . . . ?
C00N C21 C00J C00I 0.0 . . . . ?
C00N C21 C24 N1 -137.6(4) . . . . ?
C00N C21 C24 C00M -23.3(6) . . . . ?
C00N C21 C24 C00K 109.1(5) . . . . ?
C24 C21 C00J C00I 177.9(5) . . . . ?
C24 C21 C00N C00R -177.9(5) . . . . ?
C24 C00M C00U C00O 178.8(5) . . . . ?
C24 C00K C22 C26 -176.5(7) . . . . ?
C24 C00K C00Y C23 176.4(7) . . . . ?
C00F C00M C00U C00O 0.0 . . . . ?
C00M C24 C00K C22 88.8(7) . . . . ?
C00M C24 C00K C00Y -87.6(6) . . . . ?
C00M C00F C00W C00S 0.0 . . . . ?
C00M C00U C00O C00S 0.0 . . . . ?
C00U C00O C00S C00W 0.0 . . . . ?
C00U C00O C00S C00H 179.0(7) . . . . ?
C00O C00S C00W C00F 0.0 . . . . ?
C00W C00F C00M C24 -178.9(5) . . . . ?
C00W C00F C00M C00U 0.0 . . . . ?
C00H C00S C00W C00F -178.9(8) . . . . ?
C00K C24 C00M C00F -13.2(7) . . . . ?
C00K C24 C00M C00U 168.0(5) . . . . ?
C00K C22 C26 C25 0.0 . . . . ?
C22 C00K C00Y C23 0.0 . . . . ?
C22 C26 C25 C23 0.0 . . . . ?
C22 C26 C25 C27 177.0(13) . . . . ?
C26 C25 C23 C00Y 0.0 . . . . ?
C25 C23 C00Y C00K 0.0 . . . . ?
C00Y C00K C22 C26 0.0 . . . . ?
C28 C00T C00R C00N -179.9(9) . . . . ?
C27 C25 C23 C00Y -176.8(13) . . . . ?

_smtbx_masks_special_details     ?
loop_
_smtbx_masks_void_nr
_smtbx_masks_void_average_x
_smtbx_masks_void_average_y
_smtbx_masks_void_average_z
_smtbx_masks_void_volume
_smtbx_masks_void_count_electrons
_smtbx_masks_void_content
1 -0.657 -0.584 -0.713 16338.3 3394.7 ?
2 0.000 0.250 0.500 16.1 0.0 ?
3 0.000 0.750 0.500 16.1 0.0 ?
4 0.250 0.500 0.000 16.1 0.0 ?
5 0.500 0.000 0.250 16.1 0.0 ?
6 0.500 0.000 0.750 16.1 0.0 ?
7 0.750 0.500 0.000 16.1 0.0 ?

_smtbx_masks_void_probe_radius   1.2
_smtbx_masks_void_truncation_radius 1.2
_shelx_res_file                  
;
TITL exp_2967_a.res in P4(2)32
    exp_2967.res
    created by SHELXL-2018/3 at 13:13:00 on 27-Sep-2022
REM Old TITL exp_2967 in P4232 #208
REM SHELXT solution in P4(2)32: R1 0.336, Rweak 0.093, Alpha 0.215
REM <I/s> 2.048 for 16 systematic absences, Orientation as input
REM Flack x = 0.477 ( 0.024 ) from 2011 Parsons' quotients
REM Formula found by SHELXT: C42 N16 O19 S2
CELL 1.54184 30.8219 30.8219 30.8219 90 90 90
ZERR 24 0.0006 0.0006 0.0006 0 0 0
LATT -1
SYMM -X,-Y,+Z
SYMM -X,+Y,-Z
SYMM +X,-Y,-Z
SYMM +Z,+X,+Y
SYMM +Z,-X,-Y
SYMM -Z,-X,+Y
SYMM -Z,+X,-Y
SYMM +Y,+Z,+X
SYMM -Y,+Z,-X
SYMM +Y,-Z,-X
SYMM -Y,-Z,+X
SYMM 0.5+Y,0.5+X,0.5-Z
SYMM 0.5-Y,0.5-X,0.5-Z
SYMM 0.5+Y,0.5-X,0.5+Z
SYMM 0.5-Y,0.5+X,0.5+Z
SYMM 0.5+X,0.5+Z,0.5-Y
SYMM 0.5-X,0.5+Z,0.5+Y
SYMM 0.5-X,0.5-Z,0.5-Y
SYMM 0.5+X,0.5-Z,0.5+Y
SYMM 0.5+Z,0.5+Y,0.5-X
SYMM 0.5+Z,0.5-Y,0.5+X
SYMM 0.5-Z,0.5+Y,0.5+X
SYMM 0.5-Z,0.5-Y,0.5-X
SFAC C H N O S
UNIT 732 744 24 72 24
DFIX 1.54 C00H C00S
DANG 2.54 C27 C26
DANG 2.54 C00I C28
DFIX 1.54 C27 C25
DANG 2.54 C00R C28
DFIX 1.54 C00T C28
DANG 2.54 C27 C23
DANG 2.54 C00O C00H
DANG 2.54 C00W C00H
FLAT C00K C22 C26 C25 C23 C00Y C27 C24
FLAT C21 C00J C00I C00T C00R C00N C28 C24
FLAT C00F C00M C00U C00O C00S C00W C00H C24
SIMU 0.04 0.08 1.7 C27 C25 C26 C23 C00Y C00K C22 C00F
DFIX 1.48 C28 C00T
DANG 2.4 C28 C00R
DELU C28 C00T C00R C00I

L.S. 50 0 144
PLAN  50
CONF
BOND
list 4
MORE -1
BOND $H
ABIN
fmap 2
ACTA
REM <olex2.extras>
REM <HklSrc "%.\\exp_2967.hkl">
REM </olex2.extras>

WGHT    0.165600
FVAR       0.12374
S001  5    0.410394    1.002254    0.312062    11.00000    0.06161    0.10087 =
         0.06062    0.00397    0.01170   -0.00308
O002  4    0.450057    1.002177    0.330857    11.00000    0.04401    0.30202 =
         0.08732   -0.03996    0.01274   -0.02072
C18   1    0.279470    1.000542    0.458894    11.00000    0.05336    0.05007 =
         0.04742    0.00339    0.00794   -0.00478
N1    3    0.501692    0.917484    0.308163    11.00000    0.06251    0.08095 =
         0.05472    0.00124   -0.00122   -0.00736
AFIX 137
H1A   2    0.512964    0.908419    0.283172    11.00000   -1.20000
H1B   2    0.518589    0.937989    0.319468    11.00000   -1.20000
H1C   2    0.475311    0.928250    0.303480    11.00000   -1.20000
AFIX  66

C16   1    0.310361    1.002277    0.420168    11.00000    0.05019    0.05874 =
         0.05083    0.00942    0.00986   -0.00023
C15   1    0.335963    0.965852    0.412988    11.00000    0.17846    0.03948 =
         0.22479    0.01858    0.14264    0.01517
AFIX  43
H15   2    0.332618    0.941400    0.430349    11.00000   -1.20000
AFIX  65
C00G  1    0.366564    0.965972    0.379862    11.00000    0.16139    0.08092 =
         0.18009    0.01632    0.11128   -0.00231
AFIX  43
H00G  2    0.383693    0.941601    0.375059    11.00000   -1.20000
AFIX  65
C14   1    0.371563    1.002517    0.353915    11.00000    0.06596    0.08089 =
         0.05141    0.01238    0.00211    0.02577
C00L  1    0.345961    1.038942    0.361094    11.00000    0.20582    0.07566 =
         0.20945   -0.01725    0.15913   -0.03428
AFIX  43
H00L  2    0.349306    1.063393    0.343733    11.00000   -1.20000
AFIX  65
C00Q  1    0.315360    1.038823    0.394220    11.00000    0.17356    0.07885 =
         0.17107    0.01414    0.12781    0.00206
AFIX  43
H00Q  2    0.298231    1.063194    0.399023    11.00000   -1.20000
AFIX   0
C20   1    0.250000    1.040568    0.459432    10.50000    0.04046    0.05352 =
         0.05352    0.00138   -0.00292   -0.00292
AFIX  23
H20A  2    0.267752    1.066553    0.459245    10.50000   -1.20000
H20B  2    0.232249    1.040759    0.433446    10.50000   -1.20000
AFIX   0
C19   1    0.307315    1.000000    0.500000    10.50000    0.04279    0.06228 =
         0.04512    0.00558    0.00000    0.00000
AFIX  23
H19A  2    0.325829    0.974553    0.499664    10.50000   -1.20000
H19B  2    0.325827    1.025448    0.500336    10.50000   -1.20000
AFIX   0
C17   1    0.250000    0.959985    0.459985    10.50000    0.07772    0.06040 =
         0.06040   -0.01281    0.01863   -0.01863
AFIX  23
H17A  2    0.267981    0.934159    0.459607    10.50000   -1.20000
H17B  2    0.232020    0.959605    0.434159    10.50000   -1.20000
AFIX   0
O00A  4    0.414604    1.048918    0.296891    11.00000    0.08944    0.09617 =
         0.11958    0.00379    0.02985   -0.01521
O00B  4    0.394949    0.976187    0.277932    11.00000    0.11419    0.12648 =
         0.09958   -0.04099    0.02672   -0.03509

AFIX  66
C21   1    0.446077    0.870887    0.346951    11.00000    0.07816    0.09602 =
         0.08113    0.00430   -0.00336   -0.02529
C00J  1    0.418628    0.871244    0.311171    11.00000    0.10977    0.09621 =
         0.10890   -0.01238    0.05080    0.00610
AFIX  43
H00J  2    0.429740    0.876864    0.283687    11.00000   -1.20000
AFIX  65
C00I  1    0.374570    0.863203    0.316468    11.00000    0.07637    0.12889 =
         0.13720   -0.01756    0.03603   -0.03385
AFIX  43
H00I  2    0.356205    0.863442    0.292528    11.00000   -1.20000
AFIX  65
C00T  1    0.357961    0.854804    0.357546    11.00000    0.08756    0.32630 =
         0.15498    0.10587    0.01886   -0.01489
C00R  1    0.385409    0.854446    0.393327    11.00000    0.13249    0.16462 =
         0.11195    0.02879    0.02632   -0.06110
AFIX  43
H00R  2    0.374297    0.848826    0.420810    11.00000   -1.20000
AFIX  65
C00N  1    0.429467    0.862487    0.388030    11.00000    0.10598    0.14235 =
         0.07950   -0.01487    0.00033   -0.03215
AFIX  43
H00N  2    0.447832    0.862247    0.411970    11.00000   -1.20000
AFIX   0
C24   1    0.498577    0.878817    0.340147    11.00000    0.10943    0.07457 =
         0.06820   -0.00494    0.02714   -0.02232
AFIX  66
C00F  1    0.549116    0.865565    0.400329    11.00000    0.22161    0.10150 =
         0.10061   -0.01576   -0.05771    0.08275
AFIX  43
H00F  2    0.555638    0.839142    0.387302    11.00000   -1.20000
AFIX  65
C00M  1    0.519392    0.893477    0.381061    11.00000    0.07330    0.11649 =
         0.06594    0.01642    0.01419    0.00391
C00U  1    0.509644    0.932969    0.400532    11.00000    0.35827    0.10016 =
         0.11400   -0.03110   -0.00045    0.03406
AFIX  43
H00U  2    0.489756    0.951643    0.387640    11.00000   -1.20000
AFIX  65
C00O  1    0.529619    0.944551    0.439270    11.00000    0.20611    0.11238 =
         0.11539   -0.04575   -0.06729    0.05274
AFIX  43
H00O  2    0.523097    0.970974    0.452297    11.00000   -1.20000
AFIX  65
C00S  1    0.559344    0.916640    0.458538    11.00000    0.10951    0.10096 =
         0.16815   -0.01319   -0.05599    0.00010
C00W  1    0.569092    0.877147    0.439068    11.00000    0.36548    0.16922 =
         0.16874    0.00369   -0.12711    0.11498
AFIX  43
H00W  2    0.588979    0.858472    0.451959    11.00000   -1.20000
AFIX   0
C00H  1    0.580021    0.933952    0.501565    11.00000    0.11383    0.23311 =
         0.12426    0.07175   -0.04926   -0.04125
AFIX 137
H00A  2    0.576558    0.964870    0.503042    11.00000   -1.50000
H00B  2    0.610346    0.926864    0.502097    11.00000   -1.50000
H00C  2    0.565842    0.920740    0.525948    11.00000   -1.50000
AFIX  66
C00K  1    0.517275    0.840243    0.316853    11.00000    0.12070    0.11738 =
         0.10081   -0.01190   -0.00245    0.04247
C22   1    0.502543    0.798994    0.327593    11.00000    0.14406    0.09439 =
         0.22391   -0.05807    0.03087   -0.02015
AFIX  43
H22   2    0.480325    0.795680    0.347737    11.00000   -1.20000
AFIX  65
C26   1    0.521020    0.762700    0.308226    11.00000    0.20278    0.14149 =
         0.30838   -0.01298    0.06923    0.00664
AFIX  43
H26   2    0.511164    0.735102    0.315412    11.00000   -1.20000
AFIX  65
C25   1    0.554228    0.767653    0.278118    11.00000    0.18882    0.17571 =
         0.28492   -0.04510    0.03351    0.08423
C23   1    0.568960    0.808901    0.267378    11.00000    0.17956    0.24227 =
         0.23346   -0.06990    0.01976    0.14111
AFIX  43
H23   2    0.591178    0.812215    0.247233    11.00000   -1.20000
AFIX  65
C00Y  1    0.550484    0.845196    0.286745    11.00000    0.17397    0.17545 =
         0.14023   -0.02145    0.03774    0.09632
AFIX  43
H00Y  2    0.560340    0.872794    0.279558    11.00000   -1.20000
AFIX   0
C28   1    0.307608    0.846695    0.356143    11.00000    0.09235    0.18381 =
         0.43703   -0.02332    0.06030   -0.07306
AFIX 137
H28A  2    0.292832    0.873820    0.352140    11.00000   -1.50000
H28B  2    0.298430    0.833728    0.382934    11.00000   -1.50000
H28C  2    0.300823    0.827588    0.332500    11.00000   -1.50000
AFIX   0
C27   1    0.574868    0.725925    0.259603    11.00000    0.40406    0.22093 =
         0.39634   -0.02030   -0.01481    0.23771
AFIX 137
H27A  2    0.584320    0.707732    0.283050    11.00000   -1.50000
H27B  2    0.599293    0.733441    0.241797    11.00000   -1.50000
H27C  2    0.553822    0.710660    0.242452    11.00000   -1.50000
AFIX   0
HKLF 4


REM  exp_2967_a.res in P4(2)32
REM wR2 = 0.2668, GooF = S = 0.963, Restrained GooF = 0.971 for all data
REM R1 = 0.0932 for 6135 Fo > 4sig(Fo) and 0.1173 for all 9679 data
REM 278 parameters refined using 74 restraints

END

WGHT      0.1655      0.0000

REM Highest difference peak  0.620,  deepest hole -0.335,  1-sigma level  0.063
Q1    1   0.3355  1.0330  0.4116  11.00000  0.05    0.28
Q2    1   0.3806  1.0061  0.3498  11.00000  0.05    0.27
Q3    1   0.5624  0.9408  0.5546  11.00000  0.05    0.27
Q4    1   0.4553  0.8658  0.3492  11.00000  0.05    0.26
Q5    1   0.5688  0.9351  0.5592  11.00000  0.05    0.25
Q6    1   0.4425  0.9015  0.3977  11.00000  0.05    0.25
Q7    1   0.4435  0.9937  0.3254  11.00000  0.05    0.25
Q8    1   0.3704  1.0300  0.3792  11.00000  0.05    0.24
Q9    1   0.2691  0.8577  0.3495  11.00000  0.05    0.24
Q10   1   0.3693  0.9296  0.3046  11.00000  0.05    0.24
Q11   1   0.5421  0.9136  0.3065  11.00000  0.05    0.24
Q12   1   0.2725  0.8610  0.3397  11.00000  0.05    0.24
Q13   1   0.3497  0.9686  0.3473  11.00000  0.05    0.23
Q14   1   0.5000  0.9104  0.5000  10.50000  0.05    0.23
Q15   1   0.5878  0.8700  0.3119  11.00000  0.05    0.23
Q16   1   0.3327  1.0394  0.3709  11.00000  0.05    0.22
Q17   1   0.3713  0.9709  0.3243  11.00000  0.05    0.22
Q18   1   0.3715  0.9759  0.3777  11.00000  0.05    0.21
Q19   1   0.5842  0.8826  0.3143  11.00000  0.05    0.21
Q20   1   0.4442  1.0211  0.3031  11.00000  0.05    0.20
Q21   1   0.5862  0.7792  0.3044  11.00000  0.05    0.20
Q22   1   0.5909  0.9982  0.5279  11.00000  0.05    0.20
Q23   1   0.3309  0.8609  0.2965  11.00000  0.05    0.19
Q24   1   0.4086  0.9800  0.4107  11.00000  0.05    0.19
Q25   1   0.2763  0.9992  0.4490  11.00000  0.05    0.19
Q26   1   0.4608  0.9327  0.4198  11.00000  0.05    0.19
Q27   1   0.6026  0.9960  0.5308  11.00000  0.05    0.19
Q28   1   0.5008  0.9024  0.4446  11.00000  0.05    0.18
Q29   1   0.5280  0.9416  0.3307  11.00000  0.05    0.18
Q30   1   0.5834  0.9931  0.4815  11.00000  0.05    0.18
Q31   1   0.3889  1.0633  0.3915  11.00000  0.05    0.17
Q32   1   0.5256  0.9081  0.5113  11.00000  0.05    0.17
Q33   1   0.5246  0.7578  0.3360  11.00000  0.05    0.17
Q34   1   0.4905  0.9131  0.3613  11.00000  0.05    0.17
Q35   1   0.3090  0.9717  0.4470  11.00000  0.05    0.17
Q36   1   0.6014  0.7598  0.2829  11.00000  0.05    0.17
Q37   1   0.3994  1.0501  0.3760  11.00000  0.05    0.16
Q38   1   0.5809  0.8991  0.3154  11.00000  0.05    0.16
Q39   1   0.5708  0.8682  0.3444  11.00000  0.05    0.16
Q40   1   0.5721  1.0000  0.5000  10.50000  0.05    0.16
Q41   1   0.4418  0.8794  0.4529  11.00000  0.05    0.15
Q42   1   0.3106  0.9776  0.4547  11.00000  0.05    0.15
Q43   1   0.5693  0.7582  0.2544  11.00000  0.05    0.15
Q44   1   0.5294  0.7548  0.3460  11.00000  0.05    0.14
Q45   1   0.2761  0.9136  0.4787  11.00000  0.05    0.14
Q46   1   0.3121  1.0778  0.4198  11.00000  0.05    0.14
Q47   1   0.4219  0.8807  0.2910  11.00000  0.05    0.14
Q48   1   0.3888  0.8888  0.2500  10.50000  0.05    0.14
Q49   1   0.5722  0.7889  0.2188  11.00000  0.05    0.14
Q50   1   0.4112  0.8895  0.4369  11.00000  0.05    0.13
;
_shelx_res_checksum              81364
_shelx_fab_file                  
;
-20 -22 -21 4.4863 3.9298
-19 -24 -20 -2.3701 7.5254
-19 -23 -22 2.1033 -1.3295
-19 -23 -21 1.5743 -0.8734
-19 -23 -20 -0.4122 -2.1461
-19 -22 -21 3.3816 -2.3774
-19 -22 -20 6.7136 0.5280
-19 -21 -20 1.3901 -0.9051
-18 -26 -19 2.9999 -3.5597
-18 -25 -20 -1.3466 1.6830
-18 -25 -19 -1.1277 -2.8439
-18 -24 -22 -1.1254 3.4813
-18 -24 -21 1.7747 -1.1693
-18 -24 -20 3.6902 -0.2089
-18 -24 -19 0.7533 -4.3398
-18 -23 -22 -1.5226 -5.2040
-18 -23 -21 -0.1571 0.9264
-18 -23 -20 -0.4098 2.6349
-18 -23 -19 3.1889 1.8206
-18 -22 -21 -1.9616 1.2966
-18 -22 -20 0.6206 0.2089
-18 -22 -19 0.1863 -0.8426
-18 -21 -20 -2.0412 -1.3699
-18 -21 -19 4.9507 1.2695
-18 -20 -19 0.3745 -0.5093
-17 -28 -18 3.0974 -1.7496
-17 -27 -19 -1.3622 -1.9395
-17 -27 -18 4.7351 0.7587
-17 -26 -19 -3.2141 -4.6868
-17 -26 -18 -1.0466 4.4023
-17 -25 -22 -4.5278 -3.0396
-17 -25 -21 0.2147 -1.3222
-17 -25 -20 0.1924 -0.3934
-17 -25 -19 -6.6645 5.0274
-17 -25 -18 5.3143 0.4702
-17 -24 -23 -5.5635 3.0444
-17 -24 -22 4.8600 -0.4643
-17 -24 -21 1.8802 -0.5144
-17 -24 -20 -0.5048 -1.8763
-17 -24 -19 1.5878 -2.7031
-17 -24 -18 2.3700 5.2559
-17 -23 -22 -1.6324 4.6734
-17 -23 -21 3.9288 4.0175
-17 -23 -20 4.3735 7.1507
-17 -23 -19 1.9449 -6.6518
-17 -23 -18 -5.1585 -1.0304
-17 -22 -21 -0.1885 6.2926
-17 -22 -20 -2.2351 3.2838
-17 -22 -19 2.9299 3.8966
-17 -22 -18 5.4397 3.2540
-17 -21 -20 -4.1943 0.1437
-17 -21 -19 4.7465 1.1458
-17 -21 -18 1.0283 0.6251
-17 -20 -19 -9.0455 8.6339
-17 -20 -18 -3.5422 -7.7647
-17 -19 -18 7.1498 20.1861
-16 -29 -17 -0.5172 3.5601
-16 -28 -18 0.6224 -1.8700
-16 -28 -17 -1.8182 -0.9744
-16 -27 -19 -2.7702 -1.9661
-16 -27 -18 1.1975 2.3395
-16 -27 -17 0.4134 -1.2357
-16 -26 -21 -0.7057 3.6853
-16 -26 -20 3.1011 0.1194
-16 -26 -19 -2.7724 -4.4560
-16 -26 -18 0.1993 1.1773
-16 -26 -17 3.7938 -0.0262
-16 -25 -23 0.5515 1.6282
-16 -25 -22 0.1200 -4.5957
-16 -25 -21 3.6345 -3.2207
-16 -25 -20 3.9456 6.4858
-16 -25 -19 0.1862 5.7553
-16 -25 -18 -0.1391 -1.4020
-16 -25 -17 -0.0000 1.7232
-16 -24 -23 2.2746 -7.9978
-16 -24 -22 -4.3397 -1.1373
-16 -24 -21 0.8567 4.6277
-16 -24 -20 1.8997 -2.4213
-16 -24 -19 -1.8657 3.0612
-16 -24 -18 -0.5984 1.3363
-16 -24 -17 3.1079 -1.7558
-16 -23 -22 1.5367 -1.0516
-16 -23 -21 -3.6850 1.8620
-16 -23 -20 5.5809 4.1394
-16 -23 -19 -2.5066 0.3604
-16 -23 -18 -3.6897 -6.5227
-16 -23 -17 -0.5981 -7.2385
-16 -22 -21 2.8872 -1.3858
-16 -22 -20 -4.9582 4.2335
-16 -22 -19 5.0190 3.6539
-16 -22 -18 1.1132 -1.9024
-16 -22 -17 4.6026 -1.1233
-16 -21 -20 -0.1740 1.1983
-16 -21 -19 1.8295 -11.2876
-16 -21 -18 5.3745 4.0788
-16 -21 -17 -3.1578 0.7900
-16 -20 -19 -0.1584 -8.5778
-16 -20 -18 -10.2075 -6.5907
-16 -20 -17 -4.9370 2.5924
-16 -19 -18 -3.6579 2.0479
-16 -19 -17 -11.0601 22.4620
-16 -18 -17 1.2521 8.4610
-15 -30 -16 0.8409 -0.2276
-15 -29 -17 -5.6947 -2.3868
-15 -29 -16 -2.6218 1.4521
-15 -28 -18 -0.9929 -2.0787
-15 -28 -17 -0.7875 -2.0420
-15 -28 -16 -3.2077 2.1055
-15 -27 -20 -4.5922 2.7847
-15 -27 -19 2.1581 0.5410
-15 -27 -18 -3.0233 -1.1105
-15 -27 -17 4.7670 3.7597
-15 -27 -16 2.0355 -4.9209
-15 -26 -23 0.3652 -1.6206
-15 -26 -22 0.3957 -0.2755
-15 -26 -21 -3.1539 0.8175
-15 -26 -20 1.5010 -0.8458
-15 -26 -19 -0.3476 2.3757
-15 -26 -18 0.2238 -0.2383
-15 -26 -17 -0.2618 -3.0987
-15 -26 -16 4.9835 -2.6745
-15 -25 -24 0.6689 -5.0583
-15 -25 -23 -1.3115 -5.3126
-15 -25 -22 0.5762 -2.5888
-15 -25 -21 -1.0793 1.7469
-15 -25 -20 -0.1319 0.7928
-15 -25 -19 2.8890 4.3434
-15 -25 -18 -3.6044 0.5240
-15 -25 -17 -3.3857 -1.4093
-15 -25 -16 -1.4916 8.9456
-15 -24 -23 0.3389 -6.1393
-15 -24 -22 0.9179 1.4613
-15 -24 -21 4.3043 3.7509
-15 -24 -20 3.5185 2.1112
-15 -24 -19 -2.6435 5.2008
-15 -24 -18 -2.8141 -0.0497
-15 -24 -17 1.0905 -1.4661
-15 -24 -16 -2.0896 0.2946
-15 -23 -22 1.2288 2.4074
-15 -23 -21 -2.3374 -2.2994
-15 -23 -20 2.4192 -5.8841
-15 -23 -19 9.0100 -3.4349
-15 -23 -18 -4.3923 -5.5479
-15 -23 -17 -1.9706 7.7906
-15 -23 -16 -4.8182 1.9974
-15 -22 -21 -1.2506 -3.2868
-15 -22 -20 -2.4943 1.4341
-15 -22 -19 -6.8598 -12.5192
-15 -22 -18 1.9746 -0.8213
-15 -22 -17 -0.9785 -0.1030
-15 -22 -16 13.2164 2.2905
-15 -21 -20 5.1654 -1.9027
-15 -21 -19 -4.2296 4.7514
-15 -21 -18 -4.5265 -12.6177
-15 -21 -17 -0.9038 -2.5521
-15 -21 -16 5.7292 -1.4322
-15 -20 -19 1.5863 -5.0863
-15 -20 -18 -0.1277 10.0003
-15 -20 -17 -3.6037 3.0843
-15 -20 -16 -2.8718 1.2558
-15 -19 -18 5.3785 -3.9410
-15 -19 -17 7.0280 10.9585
-15 -19 -16 -8.1002 16.5718
-15 -18 -17 -11.5871 3.5730
-15 -18 -16 -4.5324 25.0468
-15 -17 -16 -7.2636 -2.7488
-14 -31 -15 -1.3533 2.8577
-14 -30 -17 -2.6622 2.2419
-14 -30 -16 -3.6776 -0.5862
-14 -30 -15 3.0291 5.3341
-14 -29 -18 4.1268 6.3186
-14 -29 -17 -1.3526 -0.2959
-14 -29 -16 -0.2439 -2.8903
-14 -29 -15 -1.9990 -2.9659
-14 -28 -18 0.6990 -0.9795
-14 -28 -17 1.3180 -5.6642
-14 -28 -16 0.0382 1.2007
-14 -28 -15 -2.8014 1.6646
-14 -27 -22 0.9328 1.6352
-14 -27 -21 3.2546 4.4363
-14 -27 -20 -0.2669 -1.8585
-14 -27 -19 2.2666 -1.4768
-14 -27 -18 -0.2383 -1.5183
-14 -27 -17 -2.9619 0.2910
-14 -27 -16 0.0467 5.7541
-14 -27 -15 1.3719 1.2523
-14 -26 -24 0.8414 1.0927
-14 -26 -23 2.0258 -5.4833
-14 -26 -22 -4.1400 2.0673
-14 -26 -21 -1.1047 1.1680
-14 -26 -20 -4.4889 2.0295
-14 -26 -19 -0.9937 4.8387
-14 -26 -18 -2.3676 -0.0147
-14 -26 -17 3.1906 3.4505
-14 -26 -16 -1.5647 -0.5494
-14 -26 -15 1.8361 -0.7900
-14 -25 -24 -3.9319 -2.9378
-14 -25 -23 0.1975 -1.5755
-14 -25 -22 3.3149 -2.1070
-14 -25 -21 -7.0322 -3.3478
-14 -25 -20 -6.7710 0.2677
-14 -25 -19 2.3236 3.4098
-14 -25 -18 -4.3888 2.3402
-14 -25 -17 1.1330 0.6860
-14 -25 -16 -0.4009 -2.7956
-14 -25 -15 0.5761 1.9086
-14 -24 -23 -2.7917 0.0117
-14 -24 -22 -3.2853 7.2637
-14 -24 -21 3.2088 -7.0910
-14 -24 -20 4.0244 -6.8565
-14 -24 -19 0.6402 -0.3359
-14 -24 -18 3.6671 8.8774
-14 -24 -17 -5.7836 -0.7698
-14 -24 -16 -4.8302 9.7790
-14 -24 -15 2.1417 2.1000
-14 -23 -22 0.3213 -1.6291
-14 -23 -21 3.0045 7.5247
-14 -23 -20 2.7619 -1.4456
-14 -23 -19 -3.8479 1.3784
-14 -23 -18 1.1397 1.8215
-14 -23 -17 0.7343 6.4305
-14 -23 -16 -1.8977 0.9558
-14 -23 -15 -7.0295 2.6961
-14 -22 -21 -3.5104 9.6746
-14 -22 -20 -7.1086 -1.4803
-14 -22 -19 -7.0068 -0.7923
-14 -22 -18 -2.1383 0.6978
-14 -22 -17 -1.0990 15.0014
-14 -22 -16 -1.4036 -5.1645
-14 -22 -15 15.3888 -14.8095
-14 -21 -20 -6.7501 2.2703
-14 -21 -19 -1.3990 1.9821
-14 -21 -18 3.5802 -1.5757
-14 -21 -17 -0.1898 -1.6232
-14 -21 -16 1.3838 4.1874
-14 -21 -15 3.1596 -11.0937
-14 -20 -19 2.8026 8.9842
-14 -20 -18 -1.5779 0.9601
-14 -20 -17 3.6834 -5.7882
-14 -20 -16 -15.3198 3.3046
-14 -20 -15 -13.2276 15.2827
-14 -19 -18 -0.7494 5.4944
-14 -19 -17 -5.7742 2.0794
-14 -19 -16 0.4985 5.2973
-14 -19 -15 -6.4813 -2.6224
-14 -18 -17 -13.2798 -3.2434
-14 -18 -16 4.2243 -0.8500
-14 -18 -15 12.5278 5.8900
-14 -17 -16 -2.6313 15.3512
-14 -17 -15 1.6314 2.7255
-14 -16 -15 3.8623 -20.1357
-13 -32 -15 3.9976 -1.3776
-13 -32 -14 1.2516 5.7287
-13 -31 -16 2.1342 2.3564
-13 -31 -15 0.5674 3.7703
-13 -31 -14 5.7392 3.5923
-13 -30 -17 1.4404 -2.0259
-13 -30 -16 -3.9494 -1.0054
-13 -30 -15 -1.5380 1.3291
-13 -30 -14 -0.5429 -1.3131
-13 -29 -18 0.7448 -4.8595
-13 -29 -17 0.1690 4.8373
-13 -29 -16 1.1420 0.8925
-13 -29 -15 5.2687 -2.9933
-13 -29 -14 -0.1788 -7.7993
-13 -28 -20 -1.8019 -6.8061
-13 -28 -19 -0.1143 2.8478
-13 -28 -18 0.6435 0.7791
-13 -28 -17 2.2581 -6.7566
-13 -28 -16 0.0354 -1.1475
-13 -28 -15 -0.3183 5.1867
-13 -28 -14 4.7328 -1.8202
-13 -27 -23 0.7300 -1.6486
-13 -27 -22 0.8422 4.5271
-13 -27 -21 -2.1034 1.1207
-13 -27 -20 1.7565 -4.0033
-13 -27 -19 1.3590 -1.5164
-13 -27 -18 1.2604 4.1632
-13 -27 -17 -1.7960 3.2318
-13 -27 -16 -1.4627 -4.6241
-13 -27 -15 -1.3664 1.8909
-13 -27 -14 3.7070 5.5060
-13 -26 -25 -0.3194 3.2281
-13 -26 -24 5.6683 -2.9615
-13 -26 -23 -0.7494 -2.8964
-13 -26 -22 -3.4427 4.3402
-13 -26 -21 3.6043 4.7589
-13 -26 -20 4.8820 0.9990
-13 -26 -19 -2.0654 0.2768
-13 -26 -18 0.9558 -0.0936
-13 -26 -17 3.0751 3.1695
-13 -26 -16 -0.5898 4.7149
-13 -26 -15 4.7908 -3.2615
-13 -26 -14 4.5726 4.5130
-13 -25 -24 -4.0559 5.1120
-13 -25 -23 4.5098 -0.2291
-13 -25 -22 1.3462 6.1533
-13 -25 -21 3.7551 -6.6625
-13 -25 -20 0.4834 3.0931
-13 -25 -19 -1.6633 3.2511
-13 -25 -18 11.2704 4.8202
-13 -25 -17 3.6403 0.5425
-13 -25 -16 0.3197 1.6252
-13 -25 -15 -1.8446 6.6615
-13 -25 -14 1.5618 -5.4614
-13 -24 -23 -0.9374 6.0600
-13 -24 -22 3.4044 -3.6849
-13 -24 -21 1.1195 3.8966
-13 -24 -20 -3.3355 1.0826
-13 -24 -19 2.7175 6.3062
-13 -24 -18 0.8590 -1.5443
-13 -24 -17 2.2431 7.8018
-13 -24 -16 1.4149 2.8394
-13 -24 -15 -4.5159 -6.9062
-13 -24 -14 4.3080 -3.6260
-13 -23 -22 -0.7055 -4.3689
-13 -23 -21 0.1581 5.6761
-13 -23 -20 -3.0230 9.8650
-13 -23 -19 -9.8364 3.2794
-13 -23 -18 2.7338 7.6507
-13 -23 -17 -1.3936 -1.1822
-13 -23 -16 -1.6102 -1.6879
-13 -23 -15 -4.2880 -6.7169
-13 -23 -14 2.2792 -3.3596
-13 -22 -21 -4.3613 -5.6691
-13 -22 -20 -5.8703 4.1669
-13 -22 -19 1.1534 12.8641
-13 -22 -18 0.0307 -0.7393
-13 -22 -17 4.9147 -6.5212
-13 -22 -16 -7.4757 1.7499
-13 -22 -15 5.5463 1.8639
-13 -22 -14 -1.5470 -2.4143
-13 -21 -20 5.4269 -3.7979
-13 -21 -19 7.4527 -1.4809
-13 -21 -18 0.7193 1.5368
-13 -21 -17 2.6006 -1.1397
-13 -21 -16 0.4928 -1.9621
-13 -21 -15 4.0438 -0.6498
-13 -21 -14 -8.7610 2.2229
-13 -20 -19 7.5774 -2.0999
-13 -20 -18 6.8666 -2.3785
-13 -20 -17 -2.1046 -0.0034
-13 -20 -16 -7.7319 0.8323
-13 -20 -15 -9.5035 -3.1930
-13 -20 -14 -10.1765 -14.1807
-13 -19 -18 -4.4457 6.9724
-13 -19 -17 -2.2734 -8.3720
-13 -19 -16 7.5772 -5.4974
-13 -19 -15 -12.7027 7.8576
-13 -19 -14 -1.0991 -10.6331
-13 -18 -17 -3.3149 5.8783
-13 -18 -16 2.5611 -0.4827
-13 -18 -15 11.4058 3.4443
-13 -18 -14 12.8981 20.2913
-13 -17 -16 -20.6638 7.9810
-13 -17 -15 10.1574 27.2725
-13 -17 -14 14.9773 5.8960
-13 -16 -15 -8.6598 -1.7875
-13 -16 -14 -8.0013 34.1680
-13 -15 -14 -14.4378 -5.1442
-12 -33 -13 0.6903 -1.0284
-12 -32 -15 -1.8469 2.4758
-12 -32 -14 0.5983 -5.8163
-12 -32 -13 0.1767 1.0221
-12 -31 -16 0.4130 2.3804
-12 -31 -15 4.0764 -0.2305
-12 -31 -14 -0.3796 5.6723
-12 -31 -13 3.9826 2.9610
-12 -30 -18 0.7642 1.9211
-12 -30 -17 -3.2180 -1.6063
-12 -30 -16 -0.1485 -0.4089
-12 -30 -15 0.4942 2.3187
-12 -30 -14 0.0904 4.2258
-12 -30 -13 2.8435 -1.5267
-12 -29 -20 3.7464 -1.9416
-12 -29 -19 -0.3231 -0.6984
-12 -29 -18 -0.7964 0.6507
-12 -29 -17 2.0929 -2.6603
-12 -29 -16 -1.9974 -2.3717
-12 -29 -15 -0.9573 -2.1623
-12 -29 -14 -4.7896 0.5082
-12 -29 -13 -1.4678 -8.3158
-12 -28 -21 0.0748 -0.3701
-12 -28 -20 1.5914 -1.4224
-12 -28 -19 -0.3615 -4.5191
-12 -28 -18 -1.2984 -1.8328
-12 -28 -17 0.3405 1.9627
-12 -28 -16 0.6716 -5.4239
-12 -28 -15 2.8888 6.1577
-12 -28 -14 -0.8251 0.9503
-12 -28 -13 -2.2356 -1.0738
-12 -27 -23 0.2761 2.2903
-12 -27 -22 0.8715 0.7894
-12 -27 -21 2.5039 1.5110
-12 -27 -20 0.7855 4.3194
-12 -27 -19 -3.3868 -6.7908
-12 -27 -18 0.5974 0.3677
-12 -27 -17 2.5358 3.5915
-12 -27 -16 0.6376 1.7176
-12 -27 -15 2.1172 -2.9775
-12 -27 -14 5.1390 -3.0969
-12 -27 -13 0.1978 1.7824
-12 -26 -25 -2.0692 -2.8551
-12 -26 -24 -0.4741 -4.2275
-12 -26 -23 1.6398 1.0161
-12 -26 -22 0.0921 0.6170
-12 -26 -21 -1.4230 1.0335
-12 -26 -20 -0.0075 1.2754
-12 -26 -19 1.8921 1.1079
-12 -26 -18 0.5511 2.0196
-12 -26 -17 2.3187 -1.2559
-12 -26 -16 7.0586 2.6800
-12 -26 -15 -5.1955 -3.7596
-12 -26 -14 -2.8087 -11.5786
-12 -26 -13 7.1958 -3.5166
-12 -25 -24 2.8653 -4.8582
-12 -25 -23 -5.3729 2.8793
-12 -25 -22 0.0551 -4.7625
-12 -25 -21 2.3222 5.3892
-12 -25 -20 -2.5202 3.6230
-12 -25 -19 -4.3950 9.6388
-12 -25 -18 7.7352 -0.0077
-12 -25 -17 4.0922 -1.1172
-12 -25 -16 -3.3610 0.3149
-12 -25 -15 2.3493 5.3378
-12 -25 -14 6.0365 4.2259
-12 -25 -13 1.8532 -3.1468
-12 -24 -23 2.8399 1.4204
-12 -24 -22 1.5695 -4.3569
-12 -24 -21 -5.5719 3.3772
-12 -24 -20 3.0119 10.4008
-12 -24 -19 1.8179 3.7038
-12 -24 -18 8.5623 3.8346
-12 -24 -17 0.1883 7.0180
-12 -24 -16 -0.7716 -4.8125
-12 -24 -15 0.5843 -0.2795
-12 -24 -14 2.0423 8.5762
-12 -24 -13 -0.2190 3.8988
-12 -23 -22 -0.5823 3.1453
-12 -23 -21 2.5125 -10.2078
-12 -23 -20 -1.9827 5.2442
-12 -23 -19 12.7973 0.9039
-12 -23 -18 -2.9221 1.7664
-12 -23 -17 0.7771 -2.7736
-12 -23 -16 4.9509 4.3611
-12 -23 -15 -2.7704 -0.1027
-12 -23 -14 -6.2848 -7.5157
-12 -23 -13 7.6095 4.8274
-12 -22 -21 3.1592 -0.7256
-12 -22 -20 -0.1575 3.5994
-12 -22 -19 -1.2683 -1.3841
-12 -22 -18 -1.4075 -13.9214
-12 -22 -17 5.5796 2.2585
-12 -22 -16 8.8911 6.9019
-12 -22 -15 -12.5049 -4.1225
-12 -22 -14 4.7514 -1.7523
-12 -22 -13 4.0744 7.8031
-12 -21 -20 4.0815 3.0044
-12 -21 -19 2.9091 5.6726
-12 -21 -18 1.2621 -5.4877
-12 -21 -17 4.9397 -15.4963
-12 -21 -16 4.3828 -6.6216
-12 -21 -15 -8.9478 4.1075
-12 -21 -14 -7.9606 -2.2451
-12 -21 -13 -7.2456 12.1426
-12 -20 -19 4.7165 -0.5592
-12 -20 -18 -2.6438 -4.3887
-12 -20 -17 -2.4858 -4.3170
-12 -20 -16 3.7401 -8.2926
-12 -20 -15 -7.6510 -11.7065
-12 -20 -14 -5.8398 7.6171
-12 -20 -13 -2.0594 9.4848
-12 -19 -18 -7.3090 -0.5234
-12 -19 -17 4.4455 -3.1742
-12 -19 -16 -3.4928 4.3646
-12 -19 -15 9.6193 -1.2492
-12 -19 -14 0.9780 -0.0280
-12 -19 -13 0.1245 -8.6512
-12 -18 -17 -1.9343 -1.7421
-12 -18 -16 -8.9413 3.7106
-12 -18 -15 -4.4111 17.0272
-12 -18 -14 3.0638 7.7340
-12 -18 -13 4.5518 -28.4918
-12 -17 -16 -7.2494 12.0945
-12 -17 -15 -13.3344 21.4568
-12 -17 -14 -2.1369 10.5599
-12 -17 -13 1.8314 -0.7707
-12 -16 -15 -9.3540 15.2343
-12 -16 -14 -2.6243 -10.8588
-12 -16 -13 3.0849 5.6658
-12 -15 -14 9.9144 -10.3064
-12 -15 -13 -9.3543 -27.5612
-12 -14 -13 11.0472 2.8219
-11 -34 -12 3.5984 -2.6648
-11 -33 -14 -0.4375 1.0207
-11 -33 -13 -1.3282 0.5370
-11 -33 -12 -0.9332 -0.6974
-11 -32 -15 0.6461 -2.5535
-11 -32 -14 0.1070 0.9972
-11 -32 -13 -2.1323 -1.6865
-11 -32 -12 -0.0624 -2.3312
-11 -31 -18 -2.3873 -1.1108
-11 -31 -17 -6.3450 -2.3834
-11 -31 -16 -0.1959 -5.4268
-11 -31 -15 -0.0089 0.5693
-11 -31 -14 -1.8706 -1.1991
-11 -31 -13 1.1661 4.0046
-11 -31 -12 -1.1544 0.5341
-11 -30 -19 -2.7525 -0.5078
-11 -30 -18 1.0071 -1.6123
-11 -30 -17 -0.4980 0.1639
-11 -30 -16 -0.0268 0.8196
-11 -30 -15 -5.8721 2.1835
-11 -30 -14 -1.4057 1.2534
-11 -30 -13 2.8406 0.8377
-11 -30 -12 6.2256 5.6373
-11 -29 -21 2.9497 -1.7919
-11 -29 -20 0.3588 -0.7834
-11 -29 -19 -0.1665 -1.1327
-11 -29 -18 1.6344 -1.9473
-11 -29 -17 1.1835 2.5336
-11 -29 -16 2.5491 4.0242
-11 -29 -15 -0.2002 0.1809
-11 -29 -14 1.2839 4.0337
-11 -29 -13 -1.8773 3.1444
-11 -29 -12 5.7084 -11.7250
-11 -28 -23 -1.4216 0.8959
-11 -28 -22 1.1170 1.7695
-11 -28 -21 0.3422 2.6513
-11 -28 -20 1.3886 1.2236
-11 -28 -19 -0.2655 -2.2918
-11 -28 -18 1.3249 2.5905
-11 -28 -17 0.7264 -4.3007
-11 -28 -16 0.2438 0.1313
-11 -28 -15 1.5547 1.6122
-11 -28 -14 -6.2213 -0.8130
-11 -28 -13 5.4490 -1.3288
-11 -28 -12 7.4686 2.4837
-11 -27 -23 3.2698 5.8650
-11 -27 -22 -2.0849 0.0908
-11 -27 -21 -0.5639 3.3145
-11 -27 -20 0.9711 0.6458
-11 -27 -19 -0.1856 -1.1592
-11 -27 -18 -0.1842 -0.7309
-11 -27 -17 0.0018 0.1255
-11 -27 -16 1.4783 -1.1376
-11 -27 -15 1.7830 1.1107
-11 -27 -14 -1.7362 0.4609
-11 -27 -13 1.3017 -3.3967
-11 -27 -12 -0.8489 -1.1960
-11 -26 -25 -4.1595 -0.1005
-11 -26 -24 -5.8482 -1.7241
-11 -26 -23 -0.3403 -0.1117
-11 -26 -22 1.5858 -5.1043
-11 -26 -21 -1.8871 -0.5395
-11 -26 -20 -10.7554 -2.1459
-11 -26 -19 -3.5781 -4.4017
-11 -26 -18 2.0284 -0.3313
-11 -26 -17 5.3714 -0.3873
-11 -26 -16 3.5957 -5.5268
-11 -26 -15 2.5529 1.4990
-11 -26 -14 -7.2237 3.6541
-11 -26 -13 -0.9816 1.7576
-11 -26 -12 -1.7297 -7.8882
-11 -25 -24 0.1950 -1.0745
-11 -25 -23 -7.3589 -7.3524
-11 -25 -22 -5.4835 -2.4499
-11 -25 -21 -3.8706 -1.0450
-11 -25 -20 -2.7589 0.7094
-11 -25 -19 -0.0935 -0.3681
-11 -25 -18 -1.5810 -1.6037
-11 -25 -17 -3.6560 0.5273
-11 -25 -16 -0.2913 -4.6189
-11 -25 -15 -2.9964 1.8232
-11 -25 -14 -3.4475 6.4856
-11 -25 -13 0.8581 -5.5472
-11 -25 -12 -2.1799 5.9763
-11 -24 -23 5.5394 -0.6397
-11 -24 -22 -3.2994 -0.1506
-11 -24 -21 -3.2820 0.4144
-11 -24 -20 -6.0506 4.6354
-11 -24 -19 8.1722 -1.9954
-11 -24 -18 -4.0772 4.7579
-11 -24 -17 -0.3084 3.3046
-11 -24 -16 -0.0236 5.5008
-11 -24 -15 0.6786 1.8392
-11 -24 -14 0.5201 -1.0157
-11 -24 -13 -3.1156 14.0775
-11 -24 -12 -9.4039 -10.5625
-11 -23 -22 -0.8146 -1.4498
-11 -23 -21 0.0291 2.0305
-11 -23 -20 6.9247 -0.2501
-11 -23 -19 1.0200 2.8013
-11 -23 -18 3.5880 -3.9227
-11 -23 -17 6.4284 11.9465
-11 -23 -16 0.0575 0.5554
-11 -23 -15 -2.5339 -2.0928
-11 -23 -14 -0.7434 2.8888
-11 -23 -13 8.0243 6.4235
-11 -23 -12 -5.1154 -4.5933
-11 -22 -21 7.2703 0.6631
-11 -22 -20 5.9943 -3.1620
-11 -22 -19 3.0001 -7.6061
-11 -22 -18 1.7089 7.9337
-11 -22 -17 -1.7446 -9.0268
-11 -22 -16 3.8946 5.7115
-11 -22 -15 -4.1805 -11.0390
-11 -22 -14 5.5554 5.5630
-11 -22 -13 0.9881 -1.6376
-11 -22 -12 -0.9872 2.3293
-11 -21 -20 3.6158 7.2399
-11 -21 -19 2.0075 -6.8982
-11 -21 -18 -4.6216 -11.7808
-11 -21 -17 -3.4879 4.3427
-11 -21 -16 11.5946 -5.9532
-11 -21 -15 0.1986 -6.2216
-11 -21 -14 -2.0965 6.4679
-11 -21 -13 -0.5192 -9.7038
-11 -21 -12 2.2240 -0.1218
-11 -20 -19 -2.5361 6.5429
-11 -20 -18 -3.2235 -0.4400
-11 -20 -17 -1.4918 -6.9890
-11 -20 -16 2.8134 -11.9630
-11 -20 -15 -6.4075 5.2759
-11 -20 -14 10.2902 10.2890
-11 -20 -13 4.2364 -6.6781
-11 -20 -12 -5.4966 -16.4735
-11 -19 -18 1.3055 -9.5025
-11 -19 -17 -1.8583 14.4293
-11 -19 -16 -7.5147 -3.8789
-11 -19 -15 -7.9942 5.5897
-11 -19 -14 -0.3127 -1.6588
-11 -19 -13 7.3055 3.4842
-11 -19 -12 -10.3333 -9.0817
-11 -18 -17 7.3215 -19.9309
-11 -18 -16 0.7976 9.9204
-11 -18 -15 -15.0171 17.5558
-11 -18 -14 -10.9832 22.0677
-11 -18 -13 -10.1492 -8.8168
-11 -18 -12 7.9018 15.8301
-11 -17 -16 -1.9915 -5.6210
-11 -17 -15 -2.6221 1.5641
-11 -17 -14 -1.1101 4.4636
-11 -17 -13 -8.8953 17.2211
-11 -17 -12 -1.9874 2.7903
-11 -16 -15 7.2779 -6.9976
-11 -16 -14 5.1735 -13.0643
-11 -16 -13 1.5266 -30.1250
-11 -16 -12 -14.3220 -17.0345
-11 -15 -14 -0.1163 -23.7007
-11 -15 -13 -0.1953 -20.9734
-11 -15 -12 -4.9899 -28.0696
-11 -14 -13 1.1762 -5.5261
-11 -14 -12 -0.9272 -7.6599
-11 -13 -12 19.3102 8.5173
-10 -35 -11 -1.3785 0.5978
-10 -34 -13 -2.8626 0.7032
-10 -34 -12 -1.6831 -2.0314
-10 -34 -11 -0.2384 -0.3111
-10 -33 -15 -1.0241 2.6607
-10 -33 -14 -1.2333 3.5341
-10 -33 -13 1.2880 2.1355
-10 -33 -12 1.2528 2.5129
-10 -33 -11 4.3142 -1.3714
-10 -32 -17 -2.8735 -3.8100
-10 -32 -16 -1.5835 3.0526
-10 -32 -15 -1.2741 -2.3978
-10 -32 -14 1.2790 0.1288
-10 -32 -13 5.4050 4.8420
-10 -32 -12 0.2780 -3.6101
-10 -32 -11 -0.1342 2.8111
-10 -31 -18 -6.2281 2.0643
-10 -31 -17 1.3234 0.7113
-10 -31 -16 -3.1020 -3.1490
-10 -31 -15 -4.1303 0.3301
-10 -31 -14 -0.8845 -5.1440
-10 -31 -13 -1.6534 -2.9824
-10 -31 -12 -4.0661 -0.9113
-10 -31 -11 -4.6667 1.5443
-10 -30 -20 -0.3205 -4.5751
-10 -30 -19 -5.3144 -0.9638
-10 -30 -18 2.8437 -2.5085
-10 -30 -17 -3.1854 0.6647
-10 -30 -16 -7.7366 2.5452
-10 -30 -15 -3.3046 1.2790
-10 -30 -14 -3.8504 -0.2801
-10 -30 -13 0.3707 -2.4861
-10 -30 -12 -0.6376 -5.8123
-10 -30 -11 -3.5834 12.5777
-10 -29 -22 3.2354 1.7750
-10 -29 -21 4.8590 -1.4074
-10 -29 -20 -2.5235 -2.3716
-10 -29 -19 2.1718 2.8558
-10 -29 -18 -1.6613 -1.0254
-10 -29 -17 -0.6098 -1.0762
-10 -29 -16 0.6981 3.2181
-10 -29 -15 1.9853 1.6389
-10 -29 -14 -0.6140 -0.5132
-10 -29 -13 -1.5467 5.9892
-10 -29 -12 5.8232 -0.4595
-10 -29 -11 3.6176 -14.8733
-10 -28 -24 0.6340 0.8562
-10 -28 -23 -0.5995 1.7501
-10 -28 -22 1.1019 -0.4924
-10 -28 -21 3.7665 0.2584
-10 -28 -20 -1.6791 -1.8719
-10 -28 -19 -1.8606 1.3512
-10 -28 -18 1.7644 0.1357
-10 -28 -17 -0.1368 1.8029
-10 -28 -16 1.3565 4.9417
-10 -28 -15 4.1927 -0.3492
-10 -28 -14 3.2274 0.7600
-10 -28 -13 5.8874 -4.2904
-10 -28 -12 -4.3790 -5.5862
-10 -28 -11 -0.9482 -6.3961
-10 -27 -25 -1.2961 0.2069
-10 -27 -24 -2.5203 -1.5885
-10 -27 -23 1.0324 -3.8403
-10 -27 -22 -1.0600 6.2685
-10 -27 -21 -1.0482 1.1921
-10 -27 -20 -1.6320 -0.5010
-10 -27 -19 -3.2163 0.3729
-10 -27 -18 4.3590 1.5593
-10 -27 -17 -0.3134 -4.0558
-10 -27 -16 -1.7143 -6.5580
-10 -27 -15 1.7107 3.9131
-10 -27 -14 -4.9194 2.2722
-10 -27 -13 -1.6046 3.4083
-10 -27 -12 4.8688 1.6345
-10 -27 -11 0.1860 -0.4789
-10 -26 -25 1.2270 -1.2451
-10 -26 -24 -2.2427 -0.5219
-10 -26 -23 -3.5386 -9.4572
-10 -26 -22 2.5409 -0.4834
-10 -26 -21 -1.8441 0.9430
-10 -26 -20 0.7543 -2.7589
-10 -26 -19 0.0034 -2.7035
-10 -26 -18 1.6998 3.2970
-10 -26 -17 -0.7716 0.8320
-10 -26 -16 6.4752 -6.0994
-10 -26 -15 -3.4125 -2.9600
-10 -26 -14 -2.1160 3.9647
-10 -26 -13 1.4583 7.5467
-10 -26 -12 3.6079 1.2156
-10 -26 -11 2.5551 16.7849
-10 -25 -24 -0.9827 -10.4351
-10 -25 -23 3.1524 -3.7600
-10 -25 -22 -4.9057 -3.5507
-10 -25 -21 -1.2994 0.7649
-10 -25 -20 -8.0098 -0.6036
-10 -25 -19 1.4999 -1.7756
-10 -25 -18 3.4463 -5.0350
-10 -25 -17 3.8362 2.5213
-10 -25 -16 -2.4327 21.1398
-10 -25 -15 2.8850 -8.5064
-10 -25 -14 2.9174 2.8204
-10 -25 -13 -7.0180 2.3959
-10 -25 -12 6.6943 -20.4696
-10 -25 -11 -1.0698 -5.3169
-10 -24 -23 -7.1350 -8.2954
-10 -24 -22 1.5854 5.0279
-10 -24 -21 -0.1318 4.1577
-10 -24 -20 -3.9052 3.1709
-10 -24 -19 -3.4444 -4.6834
-10 -24 -18 -4.4510 2.2426
-10 -24 -17 -1.6221 5.9146
-10 -24 -16 1.7630 -4.7932
-10 -24 -15 2.5944 2.4146
-10 -24 -14 -4.4739 -2.7186
-10 -24 -13 -7.1800 -18.2631
-10 -24 -12 -3.6259 7.2392
-10 -24 -11 -7.9116 -23.7726
-10 -23 -22 -7.2557 0.3986
-10 -23 -21 -0.6132 7.1273
-10 -23 -20 8.1623 -9.2429
-10 -23 -19 -1.6695 -1.4349
-10 -23 -18 0.1285 3.1435
-10 -23 -17 -7.9733 0.9469
-10 -23 -16 -1.4391 -5.6001
-10 -23 -15 -1.7855 -14.3863
-10 -23 -14 -2.0786 5.1360
-10 -23 -13 -1.5215 -10.6857
-10 -23 -12 -19.5684 0.4382
-10 -23 -11 2.2750 2.2227
-10 -22 -21 -5.2176 -9.4691
-10 -22 -20 -3.5939 -1.7704
-10 -22 -19 6.8058 -3.4461
-10 -22 -18 8.0387 0.3907
-10 -22 -17 0.2194 9.8701
-10 -22 -16 -4.2279 -7.2503
-10 -22 -15 -0.9051 7.0991
-10 -22 -14 -4.5606 -2.6647
-10 -22 -13 -3.8138 1.1960
-10 -22 -12 -4.3696 -19.9556
-10 -22 -11 -2.1194 1.8657
-10 -21 -20 -3.1687 -0.0542
-10 -21 -19 -4.3229 5.6254
-10 -21 -18 1.0990 10.2368
-10 -21 -17 0.1445 12.4699
-10 -21 -16 1.0356 -1.4521
-10 -21 -15 14.1420 7.1965
-10 -21 -14 0.8750 0.6138
-10 -21 -13 -0.8932 -0.7060
-10 -21 -12 2.2648 -13.6673
-10 -21 -11 -6.6898 15.3712
-10 -20 -19 0.4577 1.6133
-10 -20 -18 -3.0057 8.5614
-10 -20 -17 -0.0425 10.8332
-10 -20 -16 4.2303 9.6144
-10 -20 -15 3.4418 -7.7640
-10 -20 -14 0.3848 7.6494
-10 -20 -13 9.4995 -1.7784
-10 -20 -12 9.5453 1.8243
-10 -20 -11 -0.4308 24.7357
-10 -19 -18 -0.7763 -8.5485
-10 -19 -17 -1.1335 -17.7414
-10 -19 -16 9.6372 0.2801
-10 -19 -15 -0.3969 12.9172
-10 -19 -14 3.7820 14.0700
-10 -19 -13 -0.7525 -22.7011
-10 -19 -12 -0.3510 11.9056
-10 -19 -11 15.9397 -11.1983
-10 -18 -17 2.0746 12.2378
-10 -18 -16 -9.2035 -9.8003
-10 -18 -15 -0.6794 0.3863
-10 -18 -14 14.6060 -17.6340
-10 -18 -13 9.5458 -0.1030
-10 -18 -12 -6.1847 -8.0253
-10 -18 -11 1.0732 3.9751
-10 -17 -16 -4.2699 1.4396
-10 -17 -15 -18.6223 -0.2260
-10 -17 -14 -3.7015 10.3668
-10 -17 -13 12.8825 -11.1955
-10 -17 -12 2.7533 -2.5000
-10 -17 -11 -4.6025 11.5764
-10 -16 -15 2.2221 -9.0555
-10 -16 -14 1.0734 1.5639
-10 -16 -13 -35.0627 8.3861
-10 -16 -12 4.8481 -5.3415
-10 -16 -11 8.1878 5.1579
-10 -15 -14 -2.5567 -11.3300
-10 -15 -13 -0.7183 -2.2562
-10 -15 -12 -15.0809 -16.3252
-10 -15 -11 3.7307 -17.9315
-10 -14 -13 -0.4894 -14.3893
-10 -14 -12 8.4063 1.8424
-10 -14 -11 -3.7572 -0.7544
-10 -13 -12 2.3098 4.9919
-10 -13 -11 -5.6552 21.3935
-10 -12 -11 -6.4290 -2.7369
-9 -35 -11 -4.4319 -0.9214
-9 -35 -10 -7.0029 2.3538
-9 -34 -13 0.0013 3.2017
-9 -34 -12 -1.3183 6.3546
-9 -34 -11 2.7689 -3.9613
-9 -34 -10 -2.9097 -4.3399
-9 -33 -15 -4.2604 0.2100
-9 -33 -14 -0.2901 -2.4887
-9 -33 -13 -2.3027 0.6581
-9 -33 -12 1.6782 -4.9344
-9 -33 -11 -1.1120 -1.0568
-9 -33 -10 2.4224 2.4985
-9 -32 -18 4.8402 -0.5146
-9 -32 -17 2.9355 3.6429
-9 -32 -16 -1.5638 3.4709
-9 -32 -15 -3.3041 1.3356
-9 -32 -14 0.1881 -0.1112
-9 -32 -13 3.4765 -5.8196
-9 -32 -12 0.3066 4.4889
-9 -32 -11 -2.8006 2.9371
-9 -32 -10 -4.4721 -2.9315
-9 -31 -19 -1.1290 1.1509
-9 -31 -18 2.0233 1.4280
-9 -31 -17 2.6370 3.7186
-9 -31 -16 -0.7022 0.1789
-9 -31 -15 -1.5790 -2.2505
-9 -31 -14 3.4855 2.5041
-9 -31 -13 3.3824 5.3217
-9 -31 -12 1.3829 -1.2830
-9 -31 -11 -2.3452 -3.9645
-9 -31 -10 1.8773 8.4527
-9 -30 -21 0.4985 -5.6113
-9 -30 -20 -3.7574 2.9568
-9 -30 -19 -0.1237 2.1149
-9 -30 -18 -9.6342 1.9217
-9 -30 -17 1.3123 -2.3010
-9 -30 -16 1.8238 4.2412
-9 -30 -15 -0.0872 1.6354
-9 -30 -14 0.7974 -3.6722
-9 -30 -13 2.9213 -4.1296
-9 -30 -12 -4.1697 -0.9224
-9 -30 -11 3.2662 -3.1843
-9 -30 -10 1.4004 -7.1055
-9 -29 -22 1.4722 0.3204
-9 -29 -21 3.0534 -0.4390
-9 -29 -20 -1.6722 -3.5758
-9 -29 -19 -6.9894 -3.2238
-9 -29 -18 0.6883 4.4205
-9 -29 -17 1.3478 -1.9786
-9 -29 -16 -3.2037 -1.5124
-9 -29 -15 -0.5767 2.4111
-9 -29 -14 -2.6727 -2.5898
-9 -29 -13 2.2243 -6.1071
-9 -29 -12 -0.1518 -1.8223
-9 -29 -11 -1.3559 4.4205
-9 -29 -10 -1.8511 -8.9966
-9 -28 -24 1.3400 2.2010
-9 -28 -23 0.5491 -2.1725
-9 -28 -22 2.3467 2.5106
-9 -28 -21 -0.4757 -0.4265
-9 -28 -20 2.5239 -1.0309
-9 -28 -19 1.3009 -0.1680
-9 -28 -18 1.0786 0.2765
-9 -28 -17 -6.6168 8.6597
-9 -28 -16 -4.1018 0.9779
-9 -28 -15 -0.0133 -7.6196
-9 -28 -14 1.3239 -0.5204
-9 -28 -13 -2.9440 2.8628
-9 -28 -12 1.1940 1.1671
-9 -28 -11 -5.3959 2.9807
-9 -28 -10 0.1538 8.7276
-9 -27 -25 0.4892 3.2338
-9 -27 -24 -0.4791 2.4579
-9 -27 -23 -1.3037 -4.3186
-9 -27 -22 4.6193 -3.6044
-9 -27 -21 2.0048 4.6717
-9 -27 -20 -1.8138 -0.8689
-9 -27 -19 2.6150 7.7360
-9 -27 -18 -5.3056 0.8601
-9 -27 -17 -2.3111 1.3187
-9 -27 -16 -2.9587 10.5541
-9 -27 -15 -4.2518 -3.7059
-9 -27 -14 4.5586 -3.5968
-9 -27 -13 -0.4075 0.5480
-9 -27 -12 -3.0631 6.1052
-9 -27 -11 2.3696 0.2609
-9 -27 -10 -12.0407 -9.2769
-9 -26 -25 1.7045 -3.6800
-9 -26 -24 -2.4993 -5.1963
-9 -26 -23 -1.9191 -1.9816
-9 -26 -22 2.8519 -1.7800
-9 -26 -21 3.4893 -0.2467
-9 -26 -20 -3.2474 0.2415
-9 -26 -19 -2.0423 -1.2521
-9 -26 -18 0.5152 0.6497
-9 -26 -17 -0.1398 5.8575
-9 -26 -16 -0.4615 3.9483
-9 -26 -15 3.9263 -5.6804
-9 -26 -14 0.5039 1.5115
-9 -26 -13 2.5692 -3.4307
-9 -26 -12 10.6919 1.7059
-9 -26 -11 -1.6103 -1.7036
-9 -26 -10 1.2558 4.8173
-9 -25 -24 -2.7473 -10.8241
-9 -25 -23 -3.2759 -5.0784
-9 -25 -22 1.5032 2.4687
-9 -25 -21 2.2539 -1.0202
-9 -25 -20 3.4117 4.1515
-9 -25 -19 -8.2409 1.1273
-9 -25 -18 4.2406 3.7268
-9 -25 -17 2.6117 3.0321
-9 -25 -16 2.1619 -5.5340
-9 -25 -15 4.8961 4.1418
-9 -25 -14 -2.6427 -14.9963
-9 -25 -13 7.5802 -1.8624
-9 -25 -12 3.7007 -3.7317
-9 -25 -11 3.3157 -5.8536
-9 -25 -10 -9.1119 1.1969
-9 -24 -23 -0.4769 -11.4918
-9 -24 -22 -1.0505 3.6752
-9 -24 -21 -5.5503 6.3848
-9 -24 -20 5.5377 -0.8045
-9 -24 -19 -2.8484 5.3124
-9 -24 -18 4.9512 -2.5917
-9 -24 -17 -2.2509 1.5298
-9 -24 -16 2.9904 -1.8466
-9 -24 -15 6.5987 -10.0102
-9 -24 -14 -3.5697 6.4621
-9 -24 -13 -18.8484 -4.9064
-9 -24 -12 -7.5578 -29.2686
-9 -24 -11 -1.1179 -3.4520
-9 -24 -10 2.2628 -4.8032
-9 -23 -22 -0.4942 -1.9856
-9 -23 -21 -4.7099 -0.6751
-9 -23 -20 -9.0795 1.3951
-9 -23 -19 8.2499 -9.3313
-9 -23 -18 1.7392 -0.2122
-9 -23 -17 4.3623 0.6196
-9 -23 -16 -0.6747 7.9015
-9 -23 -15 -4.5136 4.8061
-9 -23 -14 -3.7879 -13.0695
-9 -23 -13 -14.7806 -4.8239
-9 -23 -12 4.8588 2.1704
-9 -23 -11 -5.4553 -9.3577
-9 -23 -10 -2.0980 -4.1966
-9 -22 -21 -4.3638 3.7479
-9 -22 -20 -3.9489 -3.4291
-9 -22 -19 -3.1248 9.6295
-9 -22 -18 5.1732 -0.8646
-9 -22 -17 -2.0824 8.3436
-9 -22 -16 -10.6343 4.0662
-9 -22 -15 4.8767 6.1972
-9 -22 -14 1.2564 0.1535
-9 -22 -13 13.4166 3.5792
-9 -22 -12 -2.0648 -1.0561
-9 -22 -11 -1.2399 -3.8246
-9 -22 -10 6.6839 7.8147
-9 -21 -20 -3.5114 6.4187
-9 -21 -19 -2.9803 -0.9737
-9 -21 -18 3.6518 9.2619
-9 -21 -17 -6.1272 23.2296
-9 -21 -16 -10.1652 14.5726
-9 -21 -15 6.1881 -14.8244
-9 -21 -14 14.6406 15.2484
-9 -21 -13 -2.8928 -6.4489
-9 -21 -12 -5.7841 11.5995
-9 -21 -11 7.8156 -19.4448
-9 -21 -10 -1.8658 5.1927
-9 -20 -19 2.8865 -1.3526
-9 -20 -18 4.8436 7.2163
-9 -20 -17 -2.2309 5.4731
-9 -20 -16 -3.1821 13.7997
-9 -20 -15 14.4638 9.1620
-9 -20 -14 -3.7315 -9.6543
-9 -20 -13 -2.9334 0.7136
-9 -20 -12 -4.4921 -7.7718
-9 -20 -11 6.3379 19.0237
-9 -20 -10 8.1370 12.8532
-9 -19 -18 -1.3877 -1.5851
-9 -19 -17 13.5604 -9.0054
-9 -19 -16 10.9441 -1.7645
-9 -19 -15 1.9626 -3.4858
-9 -19 -14 2.9123 -14.5482
-9 -19 -13 2.3162 3.7485
-9 -19 -12 8.0047 -0.5611
-9 -19 -11 6.1272 24.1212
-9 -19 -10 -0.1457 -9.6623
-9 -18 -17 -3.5751 -6.6278
-9 -18 -16 2.6672 8.2022
-9 -18 -15 3.9699 1.8415
-9 -18 -14 4.3195 1.3878
-9 -18 -13 1.8850 -13.6453
-9 -18 -12 11.6142 -21.1271
-9 -18 -11 -4.5794 -11.0587
-9 -18 -10 -12.8924 -4.6442
-9 -17 -16 -11.7731 0.2143
-9 -17 -15 -16.2354 5.3472
-9 -17 -14 -11.0949 10.6654
-9 -17 -13 1.7710 -7.9000
-9 -17 -12 4.7471 -17.0782
-9 -17 -11 5.1600 -13.1499
-9 -17 -10 -0.7817 -3.0074
-9 -16 -15 -4.1825 7.3701
-9 -16 -14 -3.5651 -20.3117
-9 -16 -13 -3.5116 -15.5560
-9 -16 -12 1.9916 17.2826
-9 -16 -11 -2.6697 7.4456
-9 -16 -10 11.8934 -0.9641
-9 -15 -14 7.7716 -3.3888
-9 -15 -13 2.3931 -1.8692
-9 -15 -12 7.6204 4.5295
-9 -15 -11 -12.0076 -30.5378
-9 -15 -10 -9.7400 -11.7631
-9 -14 -13 -15.2454 17.1665
-9 -14 -12 -0.0689 -27.3096
-9 -14 -11 2.2819 -9.6345
-9 -14 -10 -8.4602 -10.5231
-9 -13 -12 -20.8183 22.1603
-9 -13 -11 3.4406 6.9203
-9 -13 -10 19.9919 8.7984
-9 -12 -11 10.3254 21.5701
-9 -12 -10 2.3922 -14.8287
-9 -11 -10 -1.5872 -5.5100
-8 -36 -10 -2.6231 -1.7033
-8 -36 -9 3.3955 -1.3687
-8 -35 -12 0.8963 2.0857
-8 -35 -11 -2.5170 0.7043
-8 -35 -10 0.6578 -0.0118
-8 -35 -9 -0.5647 -0.2883
-8 -34 -14 0.0589 -1.0915
-8 -34 -13 5.8974 1.5050
-8 -34 -12 -1.4583 -1.5232
-8 -34 -11 -3.9954 -3.1847
-8 -34 -10 3.8762 1.7506
-8 -34 -9 1.1373 2.5519
-8 -33 -17 -0.2385 -1.6108
-8 -33 -16 -1.0836 2.8843
-8 -33 -15 -2.0600 2.8806
-8 -33 -14 -1.8131 -3.2958
-8 -33 -13 1.6576 -2.0956
-8 -33 -12 3.9435 -0.1569
-8 -33 -11 0.4514 1.2335
-8 -33 -10 -6.1125 -6.9343
-8 -33 -9 6.9001 1.5944
-8 -32 -18 -1.2645 -2.6285
-8 -32 -17 -2.5744 6.7228
-8 -32 -16 -3.0722 0.3463
-8 -32 -15 -1.7701 -2.9275
-8 -32 -14 2.0951 -3.8818
-8 -32 -13 -0.6569 -3.1952
-8 -32 -12 -4.5380 1.5582
-8 -32 -11 -4.7412 -1.8625
-8 -32 -10 3.1937 0.7271
-8 -32 -9 -2.2737 -1.3590
-8 -31 -20 0.1705 0.1371
-8 -31 -19 1.9485 1.8543
-8 -31 -18 0.0658 -0.6054
-8 -31 -17 1.8253 -0.6546
-8 -31 -16 2.7761 5.9384
-8 -31 -15 -3.6641 -6.7982
-8 -31 -14 -0.6254 -0.6362
-8 -31 -13 1.2417 -2.8002
-8 -31 -12 0.9032 8.1331
-8 -31 -11 0.1043 1.2065
-8 -31 -10 -1.4352 -3.4668
-8 -31 -9 -0.4783 11.9817
-8 -30 -22 1.4101 -2.8061
-8 -30 -21 1.0595 -2.8646
-8 -30 -20 -1.0592 -0.1102
-8 -30 -19 -2.7732 0.0712
-8 -30 -18 4.1348 -1.1850
-8 -30 -17 4.8275 4.1861
-8 -30 -16 -2.0925 -1.6298
-8 -30 -15 0.6683 0.1426
-8 -30 -14 1.2419 -0.2911
-8 -30 -13 -1.9879 -0.1094
-8 -30 -12 4.2586 -0.0596
-8 -30 -11 3.8570 -5.8077
-8 -30 -10 0.0553 4.6251
-8 -30 -9 1.0687 5.3849
-8 -29 -23 2.4733 -9.6993
-8 -29 -22 2.7676 -5.7184
-8 -29 -21 0.9152 -2.4591
-8 -29 -20 0.5953 -0.1756
-8 -29 -19 -3.6412 0.2518
-8 -29 -18 -0.2838 -0.2400
-8 -29 -17 0.2527 -2.4373
-8 -29 -16 0.3530 0.0504
-8 -29 -15 -5.6305 3.2712
-8 -29 -14 1.3108 -3.1456
-8 -29 -13 7.1811 -4.4237
-8 -29 -12 -0.1534 7.3170
-8 -29 -11 -1.0290 -6.4732
-8 -29 -10 2.5332 -7.1615
-8 -29 -9 -0.7002 -4.4366
-8 -28 -24 -0.3783 -1.0881
-8 -28 -23 5.4566 -2.0174
-8 -28 -22 1.2479 -3.0785
-8 -28 -21 2.9051 -2.9116
-8 -28 -20 0.7421 -0.1117
-8 -28 -19 -1.3320 2.6455
-8 -28 -18 -3.4458 5.2774
-8 -28 -17 -1.0628 5.4609
-8 -28 -16 4.4629 -4.9032
-8 -28 -15 -2.0662 -3.3675
-8 -28 -14 3.5753 6.7529
-8 -28 -13 -2.4840 3.9185
-8 -28 -12 -0.1959 -1.9267
-8 -28 -11 4.5974 0.0215
-8 -28 -10 -3.4417 -5.4028
-8 -28 -9 3.2542 6.4425
-8 -27 -26 0.0642 -0.5780
-8 -27 -25 0.2831 -1.6410
-8 -27 -24 -2.6241 2.6113
-8 -27 -23 0.7358 0.9442
-8 -27 -22 -0.0537 -3.5826
-8 -27 -21 -0.9193 1.8081
-8 -27 -20 2.8734 -0.3214
-8 -27 -19 -2.1068 1.8452
-8 -27 -18 1.0515 9.8797
-8 -27 -17 3.5382 7.3198
-8 -27 -16 0.5340 -6.0673
-8 -27 -15 -1.9007 -0.1160
-8 -27 -14 -0.6495 -1.5400
-8 -27 -13 2.9142 -6.3078
-8 -27 -12 1.8671 -0.5859
-8 -27 -11 -8.0047 13.7754
-8 -27 -10 1.0810 -1.6675
-8 -27 -9 9.1973 -14.5064
-8 -26 -25 2.5197 0.3822
-8 -26 -24 -2.6859 -1.6619
-8 -26 -23 -6.2865 -7.4328
-8 -26 -22 0.8079 -2.8172
-8 -26 -21 2.4060 0.0606
-8 -26 -20 2.6630 3.2203
-8 -26 -19 -0.5432 1.8045
-8 -26 -18 -8.3178 -1.7897
-8 -26 -17 0.7680 5.5365
-8 -26 -16 -3.7975 -3.8899
-8 -26 -15 0.7669 -5.8350
-8 -26 -14 -3.2165 -7.1817
-8 -26 -13 2.5262 -2.0973
-8 -26 -12 3.2295 1.2089
-8 -26 -11 -1.7256 3.3354
-8 -26 -10 -12.9473 -5.0033
-8 -26 -9 0.3391 -0.3914
-8 -25 -24 0.3606 -1.2737
-8 -25 -23 3.3153 -7.2604
-8 -25 -22 0.7586 3.4837
-8 -25 -21 -0.9813 4.3879
-8 -25 -20 -2.4127 0.3338
-8 -25 -19 0.5613 -11.4611
-8 -25 -18 -8.4514 1.8730
-8 -25 -17 -0.1164 0.3072
-8 -25 -16 -1.6750 -0.8484
-8 -25 -15 0.7695 -1.8142
-8 -25 -14 -0.6002 8.2338
-8 -25 -13 -4.1780 -1.3170
-8 -25 -12 0.8234 -6.0259
-8 -25 -11 -7.7865 -5.1732
-8 -25 -10 -7.5226 -2.2658
-8 -25 -9 -8.9713 11.0183
-8 -24 -23 5.7449 8.6967
-8 -24 -22 -1.1694 -4.3244
-8 -24 -21 -4.3317 -2.0024
-8 -24 -20 -5.2636 0.9329
-8 -24 -19 -1.9547 8.4161
-8 -24 -18 2.2195 -4.7253
-8 -24 -17 7.6719 -6.8850
-8 -24 -16 2.6934 12.5306
-8 -24 -15 -0.2496 -1.1861
-8 -24 -14 -7.3754 -12.7672
-8 -24 -13 3.3529 1.5919
-8 -24 -12 -2.2227 3.8562
-8 -24 -11 5.6998 -5.4311
-8 -24 -10 -2.5764 -1.3078
-8 -24 -9 1.7485 -1.2902
-8 -23 -22 2.2324 -5.1506
-8 -23 -21 1.6660 -4.7171
-8 -23 -20 3.4114 -4.4130
-8 -23 -19 -7.8454 7.2461
-8 -23 -18 7.1832 10.9064
-8 -23 -17 -2.8509 8.5774
-8 -23 -16 -0.1920 -7.4168
-8 -23 -15 8.8788 -5.1328
-8 -23 -14 11.8710 -6.8744
-8 -23 -13 1.2811 0.5491
-8 -23 -12 6.0280 -8.5861
-8 -23 -11 10.5274 -1.1989
-8 -23 -10 14.6993 25.4491
-8 -23 -9 -8.2919 -10.4915
-8 -22 -21 1.0753 1.1753
-8 -22 -20 -0.5443 -0.2402
-8 -22 -19 -3.4486 4.7625
-8 -22 -18 -0.2281 -11.6266
-8 -22 -17 5.8450 1.6191
-8 -22 -16 -7.0158 13.1735
-8 -22 -15 -3.8575 4.5897
-8 -22 -14 18.4431 1.6130
-8 -22 -13 16.0093 -9.6443
-8 -22 -12 2.0451 7.4084
-8 -22 -11 -9.3386 -1.8190
-8 -22 -10 -0.4475 -16.8217
-8 -22 -9 18.8097 29.9758
-8 -21 -20 -2.3328 3.4774
-8 -21 -19 11.0778 -18.1812
-8 -21 -18 9.1559 -0.8680
-8 -21 -17 -4.2439 -5.4947
-8 -21 -16 -13.1070 21.6618
-8 -21 -15 1.5168 -2.5588
-8 -21 -14 0.3283 -14.3519
-8 -21 -13 -8.9642 18.3564
-8 -21 -12 -5.1344 -10.9992
-8 -21 -11 6.9035 -4.3246
-8 -21 -10 1.4668 -5.1872
-8 -21 -9 7.2993 6.0833
-8 -20 -19 8.8878 3.2193
-8 -20 -18 2.4861 -7.8805
-8 -20 -17 4.2689 10.3570
-8 -20 -16 -9.2017 2.9567
-8 -20 -15 -7.2791 4.0216
-8 -20 -14 10.3682 -8.1757
-8 -20 -13 -3.5932 -5.0387
-8 -20 -12 4.3449 -2.2650
-8 -20 -11 1.3156 -23.6001
-8 -20 -10 -5.4632 10.8956
-8 -20 -9 -5.0145 -0.3075
-8 -19 -18 15.5883 -1.3068
-8 -19 -17 3.7098 -4.7888
-8 -19 -16 4.9830 20.8545
-8 -19 -15 18.5847 -11.7452
-8 -19 -14 -0.9872 11.4050
-8 -19 -13 6.4342 -2.0688
-8 -19 -12 11.0235 -12.4014
-8 -19 -11 -0.0276 -2.2662
-8 -19 -10 -3.5023 8.6148
-8 -19 -9 -18.4994 -19.1473
-8 -18 -17 8.5459 16.0637
-8 -18 -16 10.2800 -6.9772
-8 -18 -15 -2.8856 -6.3444
-8 -18 -14 -0.8332 -11.2655
-8 -18 -13 1.9095 17.8374
-8 -18 -12 -1.4063 2.7217
-8 -18 -11 12.2107 -1.3771
-8 -18 -10 9.9955 2.4604
-8 -18 -9 -10.6340 16.3289
-8 -17 -16 -1.3589 2.6278
-8 -17 -15 1.6712 3.7974
-8 -17 -14 -0.3333 9.7738
-8 -17 -13 -0.0939 -27.3113
-8 -17 -12 -7.3847 -6.0149
-8 -17 -11 -6.5809 12.1830
-8 -17 -10 7.4088 13.8121
-8 -17 -9 -7.9051 -19.6667
-8 -16 -15 -2.6537 -3.8469
-8 -16 -14 -12.9530 -11.5399
-8 -16 -13 6.7429 5.0453
-8 -16 -12 -5.5688 -9.4613
-8 -16 -11 6.4196 -8.8686
-8 -16 -10 -11.3808 -19.5778
-8 -16 -9 9.2138 15.5201
-8 -15 -14 -5.1188 -23.3938
-8 -15 -13 -4.9636 -3.7632
-8 -15 -12 -3.2516 -0.3104
-8 -15 -11 -2.2609 -5.2608
-8 -15 -10 24.2382 -1.8067
-8 -15 -9 23.2410 8.3261
-8 -14 -13 -11.1838 15.2350
-8 -14 -12 1.9944 -6.8789
-8 -14 -11 10.3138 -18.8436
-8 -14 -10 -12.6658 4.3899
-8 -14 -9 -8.5744 17.8539
-8 -13 -12 -7.0944 -28.1249
-8 -13 -11 -5.0679 0.0053
-8 -13 -10 -2.0594 -18.1287
-8 -13 -9 -13.8381 2.2212
-8 -12 -11 -24.2119 -9.9777
-8 -12 -10 2.8066 3.4214
-8 -12 -9 24.7787 9.9968
-8 -11 -10 -14.5770 38.8472
-8 -11 -9 -29.9871 9.9628
-8 -10 -9 -28.6546 -16.2240
-7 -36 -10 -2.7803 -3.2769
-7 -36 -9 -0.3878 -1.9345
-7 -36 -8 0.3541 2.2373
-7 -35 -13 -0.9037 -3.1561
-7 -35 -12 -2.4489 -1.4930
-7 -35 -11 -1.6702 -0.2868
-7 -35 -10 -1.1153 -0.1614
-7 -35 -9 1.8878 -3.3698
-7 -35 -8 0.9885 -1.7056
-7 -34 -15 0.3118 -3.2785
-7 -34 -14 -0.9677 0.4421
-7 -34 -13 -4.5036 -5.0267
-7 -34 -12 2.0626 -0.4418
-7 -34 -11 -0.7773 3.0847
-7 -34 -10 0.4669 4.5573
-7 -34 -9 0.2994 0.2477
-7 -34 -8 0.6434 -4.7682
-7 -33 -17 0.8372 3.4594
-7 -33 -16 0.5764 -2.2170
-7 -33 -15 -0.9880 -4.5072
-7 -33 -14 0.0865 0.8249
-7 -33 -13 2.6605 0.2483
-7 -33 -12 2.8421 4.2143
-7 -33 -11 -1.0330 1.4776
-7 -33 -10 -0.3567 -0.2632
-7 -33 -9 2.9009 -1.7856
-7 -33 -8 -2.4469 2.5878
-7 -32 -19 -0.2317 2.2871
-7 -32 -18 -0.0906 4.8717
-7 -32 -17 0.0598 -3.9940
-7 -32 -16 -0.5607 2.9909
-7 -32 -15 1.5451 4.4990
-7 -32 -14 -0.8058 -5.5888
-7 -32 -13 0.6593 3.4227
-7 -32 -12 -1.0525 5.1110
-7 -32 -11 1.8370 -3.5190
-7 -32 -10 3.6694 -5.0161
-7 -32 -9 2.8919 4.5839
-7 -32 -8 -4.9533 2.3682
-7 -31 -21 -2.6499 0.5586
-7 -31 -20 1.7807 1.9335
-7 -31 -19 -1.4740 -2.1640
-7 -31 -18 4.3436 1.8204
-7 -31 -17 -2.8645 4.6709
-7 -31 -16 -2.5018 -1.3762
-7 -31 -15 -0.8393 3.7167
-7 -31 -14 -1.0129 -1.2203
-7 -31 -13 -0.1581 0.8167
-7 -31 -12 1.6756 0.5111
-7 -31 -11 2.4671 5.4001
-7 -31 -10 1.8425 1.4497
-7 -31 -9 -2.1165 3.5555
-7 -31 -8 -3.8704 6.2297
-7 -30 -22 -0.6819 -0.8013
-7 -30 -21 2.5735 -1.4919
-7 -30 -20 -1.3072 -2.4264
-7 -30 -19 -2.3527 0.9246
-7 -30 -18 1.5538 2.3658
-7 -30 -17 -2.3123 0.3310
-7 -30 -16 1.5167 -2.1575
-7 -30 -15 -2.4327 2.2434
-7 -30 -14 -0.2350 6.1324
-7 -30 -13 5.8443 -3.4524
-7 -30 -12 0.1233 1.1281
-7 -30 -11 -7.5171 1.7244
-7 -30 -10 -0.8237 -1.5115
-7 -30 -9 6.8380 5.4915
-7 -30 -8 -5.2170 -8.0756
-7 -29 -24 1.8614 -1.8228
-7 -29 -23 -0.3778 -0.5245
-7 -29 -22 0.8693 -4.2441
-7 -29 -21 2.9944 -2.3722
-7 -29 -20 1.2355 -1.6691
-7 -29 -19 -2.0694 0.4586
-7 -29 -18 0.0449 -5.0021
-7 -29 -17 -0.1217 5.5819
-7 -29 -16 2.1488 -8.2508
-7 -29 -15 5.5049 -1.7616
-7 -29 -14 4.9073 9.6772
-7 -29 -13 -5.1925 1.7116
-7 -29 -12 -1.2852 -3.8337
-7 -29 -11 -1.5134 -3.7399
-7 -29 -10 -3.8643 -15.2658
-7 -29 -9 4.3994 -5.9986
-7 -29 -8 18.0343 -6.4259
-7 -28 -25 -1.9857 1.5837
-7 -28 -24 1.4368 1.7969
-7 -28 -23 5.4490 -1.1440
-7 -28 -22 0.2199 -2.6522
-7 -28 -21 -0.1253 -1.1282
-7 -28 -20 0.0813 0.9834
-7 -28 -19 -0.5820 0.3675
-7 -28 -18 0.7120 3.1166
-7 -28 -17 13.8583 -3.0308
-7 -28 -16 -0.9549 -7.2460
-7 -28 -15 -7.3885 0.5309
-7 -28 -14 -2.5900 1.2758
-7 -28 -13 2.2397 5.7507
-7 -28 -12 7.5832 11.6110
-7 -28 -11 5.2280 -7.8703
-7 -28 -10 -7.1930 -12.9447
-7 -28 -9 5.2450 -4.3356
-7 -28 -8 10.5231 -18.9851
-7 -27 -26 2.1933 -2.5317
-7 -27 -25 -1.3011 -0.1904
-7 -27 -24 2.3850 4.5978
-7 -27 -23 -0.4832 -4.0425
-7 -27 -22 -3.4049 2.0032
-7 -27 -21 2.7502 2.5106
-7 -27 -20 2.9452 2.0695
-7 -27 -19 2.0810 -6.2445
-7 -27 -18 -3.9798 8.9601
-7 -27 -17 4.8908 -5.4375
-7 -27 -16 0.9105 -6.2455
-7 -27 -15 -0.0803 2.8663
-7 -27 -14 -2.1181 -2.7138
-7 -27 -13 2.5710 0.2423
-7 -27 -12 -5.6377 6.5127
-7 -27 -11 -3.8435 10.2372
-7 -27 -10 12.5181 7.9538
-7 -27 -9 -4.0089 -3.6923
-7 -27 -8 -8.6108 8.0801
-7 -26 -25 2.4925 -1.2234
-7 -26 -24 2.5900 -3.2539
-7 -26 -23 -0.7161 2.4260
-7 -26 -22 -3.6112 0.9733
-7 -26 -21 2.2907 -3.5487
-7 -26 -20 6.3304 -5.9046
-7 -26 -19 -3.8453 4.2106
-7 -26 -18 -0.4436 1.8963
-7 -26 -17 1.3251 -10.0312
-7 -26 -16 8.2285 -6.4209
-7 -26 -15 2.3832 -2.8130
-7 -26 -14 -10.8749 6.3662
-7 -26 -13 -5.2415 -5.5461
-7 -26 -12 7.4262 -2.0569
-7 -26 -11 2.6977 5.2191
-7 -26 -10 -9.2144 13.3215
-7 -26 -9 0.8982 9.7641
-7 -26 -8 3.2821 3.5900
-7 -25 -24 -1.5283 1.0077
-7 -25 -23 2.4170 -1.6817
-7 -25 -22 3.0647 -6.5067
-7 -25 -21 -4.7894 3.6425
-7 -25 -20 -4.2680 -2.6131
-7 -25 -19 0.3899 9.9955
-7 -25 -18 7.2306 -4.0034
-7 -25 -17 0.5028 -2.4349
-7 -25 -16 -1.1648 -10.1772
-7 -25 -15 -7.6604 3.6007
-7 -25 -14 7.8919 7.6699
-7 -25 -13 8.8849 -8.8361
-7 -25 -12 -3.2054 3.0249
-7 -25 -11 3.3270 -0.3570
-7 -25 -10 -7.2422 1.2431
-7 -25 -9 3.4383 -14.1999
-7 -25 -8 7.3825 10.0646
-7 -24 -23 -1.9561 -1.3866
-7 -24 -22 -3.7056 -5.3390
-7 -24 -21 4.4328 1.7831
-7 -24 -20 -2.6970 1.2283
-7 -24 -19 -7.4329 -6.6670
-7 -24 -18 0.6805 5.8976
-7 -24 -17 -0.0519 10.2183
-7 -24 -16 -2.0010 0.9680
-7 -24 -15 -0.2123 4.6996
-7 -24 -14 25.3844 -5.9999
-7 -24 -13 3.0373 -6.1257
-7 -24 -12 -2.4899 -0.1745
-7 -24 -11 -0.5656 8.6370
-7 -24 -10 10.8280 -5.7606
-7 -24 -9 -12.4052 3.4954
-7 -24 -8 3.3932 -6.3481
-7 -23 -22 0.3991 -0.3670
-7 -23 -21 8.2557 -14.0891
-7 -23 -20 -4.3459 -8.8171
-7 -23 -19 -1.0781 -4.2854
-7 -23 -18 -7.0344 5.5639
-7 -23 -17 9.7196 1.8813
-7 -23 -16 -4.2972 -3.6909
-7 -23 -15 -1.5050 3.2500
-7 -23 -14 3.7748 5.4112
-7 -23 -13 11.3222 -9.7768
-7 -23 -12 3.3633 -7.2116
-7 -23 -11 5.9350 4.4858
-7 -23 -10 2.4121 4.1575
-7 -23 -9 14.2947 33.0339
-7 -23 -8 -4.7765 -0.0676
-7 -22 -21 0.7640 -10.7960
-7 -22 -20 2.1081 3.4565
-7 -22 -19 5.6390 -11.2354
-7 -22 -18 -1.6436 -4.7659
-7 -22 -17 -9.3438 -22.7963
-7 -22 -16 -1.0132 23.6694
-7 -22 -15 -4.3901 -7.4509
-7 -22 -14 -7.0615 -4.6168
-7 -22 -13 5.7916 7.0310
-7 -22 -12 8.6265 -5.2822
-7 -22 -11 1.6529 -0.3455
-7 -22 -10 7.6841 9.7933
-7 -22 -9 0.2699 1.8567
-7 -22 -8 6.3114 4.0430
-7 -21 -20 0.2054 -10.2496
-7 -21 -19 -5.6090 18.6357
-7 -21 -18 1.8015 -11.4332
-7 -21 -17 5.5255 -3.7913
-7 -21 -16 -2.2393 -2.1712
-7 -21 -15 -5.1934 20.6821
-7 -21 -14 1.7101 -22.1270
-7 -21 -13 6.2348 -7.1211
-7 -21 -12 4.4958 23.5120
-7 -21 -11 -0.8422 4.2569
-7 -21 -10 -11.6984 -2.5167
-7 -21 -9 -4.9710 -15.6497
-7 -21 -8 23.9584 19.0761
-7 -20 -19 -7.0143 3.7524
-7 -20 -18 16.1933 -9.5167
-7 -20 -17 0.0055 -5.2645
-7 -20 -16 0.1343 16.0569
-7 -20 -15 11.1467 -2.2206
-7 -20 -14 8.4039 3.4826
-7 -20 -13 0.2607 2.8841
-7 -20 -12 -2.9300 12.9533
-7 -20 -11 -4.3026 0.8647
-7 -20 -10 -11.9202 -14.0367
-7 -20 -9 14.2658 -7.5423
-7 -20 -8 18.4689 8.9521
-7 -19 -18 1.2434 -5.2033
-7 -19 -17 7.2154 17.4337
-7 -19 -16 0.4504 -22.2986
-7 -19 -15 -3.0389 9.7125
-7 -19 -14 13.2534 1.4119
-7 -19 -13 5.1783 9.7071
-7 -19 -12 -2.5333 -8.6151
-7 -19 -11 -8.4278 -8.7001
-7 -19 -10 7.5847 11.6316
-7 -19 -9 -0.3801 6.7621
-7 -19 -8 8.3026 -41.5575
-7 -18 -17 -1.8438 -11.5994
-7 -18 -16 3.0729 9.4595
-7 -18 -15 4.7423 -14.7580
-7 -18 -14 -4.9123 -15.7870
-7 -18 -13 7.5698 -2.5208
-7 -18 -12 7.0668 3.1761
-7 -18 -11 0.4308 14.9445
-7 -18 -10 4.4759 -0.4214
-7 -18 -9 -14.1532 0.9636
-7 -18 -8 1.4886 -8.7995
-7 -17 -16 4.6309 5.8602
-7 -17 -15 3.6328 -26.7460
-7 -17 -14 -7.0129 -24.4084
-7 -17 -13 6.4898 17.4234
-7 -17 -12 -9.7704 12.9972
-7 -17 -11 4.4981 12.2559
-7 -17 -10 -1.1474 -7.4177
-7 -17 -9 -4.4152 13.2987
-7 -17 -8 -4.3505 3.9996
-7 -16 -15 0.5148 -7.2170
-7 -16 -14 -4.2227 -6.7718
-7 -16 -13 -7.6687 -10.4087
-7 -16 -12 -10.5226 2.8206
-7 -16 -11 12.4110 5.8860
-7 -16 -10 4.2959 15.3515
-7 -16 -9 -24.3520 12.5549
-7 -16 -8 -5.6425 25.8455
-7 -15 -14 -10.9022 -3.3709
-7 -15 -13 -0.2523 -21.4920
-7 -15 -12 -6.4134 -10.5016
-7 -15 -11 17.4115 -11.2418
-7 -15 -10 11.0495 22.1837
-7 -15 -9 16.7001 12.1168
-7 -15 -8 -15.7210 19.0429
-7 -14 -13 7.4854 -30.8765
-7 -14 -12 15.5913 -20.4677
-7 -14 -11 -12.2799 16.0110
-7 -14 -10 8.6036 -28.9874
-7 -14 -9 33.2846 10.2678
-7 -14 -8 -7.6189 38.6019
-7 -13 -12 -8.1477 -36.3494
-7 -13 -11 -2.5594 -21.6441
-7 -13 -10 30.3748 60.1442
-7 -13 -9 -45.3105 -8.9312
-7 -13 -8 27.7248 -44.3055
-7 -12 -11 -27.8467 17.9306
-7 -12 -10 -24.3493 2.6585
-7 -12 -9 33.3245 -14.8591
-7 -12 -8 -5.2860 -26.4537
-7 -11 -10 -42.1949 50.4698
-7 -11 -9 -26.7289 -24.8485
-7 -11 -8 28.4683 -14.3764
-7 -10 -9 -7.9072 45.0457
-7 -10 -8 8.4751 36.7784
-7 -9 -8 5.4554 10.1658
-6 -37 -8 -2.5855 -1.6856
-6 -37 -7 -1.6742 0.8895
-6 -36 -11 1.8119 -1.9723
-6 -36 -10 0.6569 0.4238
-6 -36 -9 -3.5661 -3.0003
-6 -36 -8 7.0465 0.4946
-6 -36 -7 -0.4498 2.5883
-6 -35 -14 -1.5280 -0.7788
-6 -35 -13 0.9077 1.8334
-6 -35 -12 0.7592 -1.1943
-6 -35 -11 2.2592 1.7256
-6 -35 -10 2.7804 0.7115
-6 -35 -9 0.6287 0.3841
-6 -35 -8 0.3619 -1.5016
-6 -35 -7 1.5494 1.7869
-6 -34 -16 -1.0430 0.0890
-6 -34 -15 -2.1418 -3.9438
-6 -34 -14 -2.0232 0.0804
-6 -34 -13 -0.4515 0.3429
-6 -34 -12 0.9342 -2.0718
-6 -34 -11 3.1364 2.3313
-6 -34 -10 -0.7255 0.7632
-6 -34 -9 2.8629 -1.1938
-6 -34 -8 -0.1662 0.7852
-6 -34 -7 0.7990 -6.2594
-6 -33 -18 -3.6717 1.9891
-6 -33 -17 -1.4177 -1.6765
-6 -33 -16 -2.1820 -5.2022
-6 -33 -15 1.6773 -0.5227
-6 -33 -14 -0.8972 0.6302
-6 -33 -13 -0.1520 -3.9756
-6 -33 -12 -2.3663 0.8997
-6 -33 -11 0.8092 -2.8949
-6 -33 -10 0.8447 0.4169
-6 -33 -9 -4.5106 0.9856
-6 -33 -8 -4.0486 -5.1579
-6 -33 -7 -1.5761 2.9462
-6 -32 -20 -0.1870 2.6298
-6 -32 -19 -3.4187 -0.8084
-6 -32 -18 2.3809 -0.4867
-6 -32 -17 3.2319 1.7252
-6 -32 -16 2.0908 -1.7126
-6 -32 -15 2.4556 0.2161
-6 -32 -14 4.1592 1.5740
-6 -32 -13 -2.1774 -1.5331
-6 -32 -12 -0.5884 0.4366
-6 -32 -11 -3.2531 4.4796
-6 -32 -10 -0.2378 0.1055
-6 -32 -9 2.1604 -1.0776
-6 -32 -8 1.7253 8.5737
-6 -32 -7 -9.4926 11.0672
-6 -31 -21 -0.1995 -0.8840
-6 -31 -20 -0.4776 -0.7116
-6 -31 -19 1.9139 -0.1003
-6 -31 -18 1.2672 3.7884
-6 -31 -17 3.3267 5.5135
-6 -31 -16 1.2847 -7.3043
-6 -31 -15 8.2255 1.5670
-6 -31 -14 -1.0051 1.7935
-6 -31 -13 1.7469 8.1380
-6 -31 -12 1.1592 6.5980
-6 -31 -11 -0.1860 -0.8930
-6 -31 -10 5.6109 0.0209
-6 -31 -9 7.6896 2.4361
-6 -31 -8 -0.8016 13.3619
-6 -31 -7 4.4344 1.2621
-6 -30 -23 -0.2826 1.1640
-6 -30 -22 1.5861 5.8063
-6 -30 -21 -2.8672 -0.6520
-6 -30 -20 -2.8971 -3.7166
-6 -30 -19 -1.6485 1.7939
-6 -30 -18 -1.4961 4.3363
-6 -30 -17 0.1201 -2.1673
-6 -30 -16 1.3517 -5.5476
-6 -30 -15 2.0478 4.3487
-6 -30 -14 1.3076 8.2343
-6 -30 -13 2.2056 1.6229
-6 -30 -12 5.0941 -1.3600
-6 -30 -11 -3.2975 0.5863
-6 -30 -10 0.6197 1.6021
-6 -30 -9 2.8638 -3.2192
-6 -30 -8 2.9909 1.9091
-6 -30 -7 -3.6818 1.4659
-6 -29 -24 0.0149 1.4204
-6 -29 -23 0.2455 4.7651
-6 -29 -22 0.0578 2.9514
-6 -29 -21 1.4222 0.0623
-6 -29 -20 1.2821 -0.2619
-6 -29 -19 1.7217 -1.8493
-6 -29 -18 -6.7818 7.1579
-6 -29 -17 -3.3035 -9.8218
-6 -29 -16 0.1487 -4.0323
-6 -29 -15 3.2521 4.4046
-6 -29 -14 1.1082 2.5922
-6 -29 -13 2.8115 0.0912
-6 -29 -12 -1.1230 1.0509
-6 -29 -11 0.8010 1.7974
-6 -29 -10 -1.9865 -8.2548
-6 -29 -9 0.1393 -7.6946
-6 -29 -8 -1.7312 -9.0555
-6 -29 -7 0.8477 1.3456
-6 -28 -25 1.0922 3.4589
-6 -28 -24 1.2686 -0.5578
-6 -28 -23 3.7931 2.8813
-6 -28 -22 -0.5799 1.8018
-6 -28 -21 -1.3585 2.3953
-6 -28 -20 3.3752 -0.3655
-6 -28 -19 -0.0038 0.2680
-6 -28 -18 3.9468 1.9666
-6 -28 -17 0.5662 -5.5182
-6 -28 -16 -4.4640 -0.4470
-6 -28 -15 0.3883 3.7953
-6 -28 -14 2.0375 -1.5375
-6 -28 -13 -3.8077 -4.4148
-6 -28 -12 -4.4425 5.7814
-6 -28 -11 3.5793 10.9994
-6 -28 -10 6.2853 -12.4706
-6 -28 -9 0.0984 -16.4954
-6 -28 -8 11.9536 0.4414
-6 -28 -7 5.5221 -22.8439
-6 -27 -26 -0.1437 2.7935
-6 -27 -25 -0.6307 1.8827
-6 -27 -24 2.4465 -2.6911
-6 -27 -23 0.8973 7.3249
-6 -27 -22 4.5670 4.4715
-6 -27 -21 -0.8079 -3.2040
-6 -27 -20 -0.1598 -0.4009
-6 -27 -19 -2.9023 5.5993
-6 -27 -18 3.2985 -9.9445
-6 -27 -17 -0.0559 -2.8332
-6 -27 -16 3.1920 -0.3579
-6 -27 -15 -11.0063 1.6844
-6 -27 -14 -6.8534 8.7075
-6 -27 -13 1.9548 -4.5105
-6 -27 -12 4.7003 0.1356
-6 -27 -11 3.3782 -8.1235
-6 -27 -10 -3.8287 7.4118
-6 -27 -9 0.9404 16.6839
-6 -27 -8 3.5397 -18.1414
-6 -27 -7 3.7115 1.6036
-6 -26 -25 -1.2570 0.2420
-6 -26 -24 3.9080 3.1513
-6 -26 -23 -1.0463 -1.9102
-6 -26 -22 -0.6606 -3.8248
-6 -26 -21 10.7786 0.3300
-6 -26 -20 -4.1630 -5.5750
-6 -26 -19 0.3419 -2.7110
-6 -26 -18 4.7254 8.7048
-6 -26 -17 -4.3129 -5.8214
-6 -26 -16 0.4032 -12.8411
-6 -26 -15 -0.1311 3.6955
-6 -26 -14 5.5120 -5.6986
-6 -26 -13 5.8410 -0.6960
-6 -26 -12 -1.1016 9.0509
-6 -26 -11 0.6223 3.1347
-6 -26 -10 1.9167 -3.8324
-6 -26 -9 -2.5606 8.6174
-6 -26 -8 -3.0159 20.1776
-6 -26 -7 2.7281 -0.3922
-6 -25 -24 3.7205 -1.2812
-6 -25 -23 1.8889 -3.8607
-6 -25 -22 -2.0851 -5.2381
-6 -25 -21 2.7648 -6.8890
-6 -25 -20 3.2952 1.5605
-6 -25 -19 1.8060 1.9677
-6 -25 -18 3.1577 3.6334
-6 -25 -17 2.7994 -5.9352
-6 -25 -16 -0.9443 -5.4461
-6 -25 -15 4.2145 5.5322
-6 -25 -14 6.5085 -2.9372
-6 -25 -13 0.5117 -8.7572
-6 -25 -12 0.1278 -0.7867
-6 -25 -11 5.0966 11.5830
-6 -25 -10 11.2381 -2.9562
-6 -25 -9 0.4850 4.8241
-6 -25 -8 13.5995 6.5860
-6 -25 -7 -2.8534 9.8630
-6 -24 -23 1.0380 -1.9066
-6 -24 -22 -3.9231 1.0490
-6 -24 -21 2.7452 -5.1752
-6 -24 -20 1.1323 -2.8080
-6 -24 -19 -2.1779 2.1263
-6 -24 -18 1.8119 4.5121
-6 -24 -17 0.2523 -0.0811
-6 -24 -16 -0.3097 -5.1130
-6 -24 -15 -0.7777 0.3175
-6 -24 -14 -7.8799 7.6827
-6 -24 -13 -4.9515 -3.6409
-6 -24 -12 3.1024 -3.7458
-6 -24 -11 14.3816 -2.6980
-6 -24 -10 -1.3964 10.1509
-6 -24 -9 -0.4621 16.9390
-6 -24 -8 1.9569 16.6865
-6 -24 -7 10.2075 -28.7822
-6 -23 -22 5.0061 -0.8852
-6 -23 -21 -6.1332 0.4014
-6 -23 -20 -5.2916 -1.3909
-6 -23 -19 2.7186 -3.2193
-6 -23 -18 -1.6101 4.2057
-6 -23 -17 -5.1538 -6.5420
-6 -23 -16 -4.5194 8.2810
-6 -23 -15 0.3440 10.1638
-6 -23 -14 -2.2594 10.4345
-6 -23 -13 3.2187 -11.9419
-6 -23 -12 -3.6945 -4.1332
-6 -23 -11 0.7497 9.4197
-6 -23 -10 -6.3527 17.0145
-6 -23 -9 -10.0664 19.1055
-6 -23 -8 11.2523 7.9228
-6 -23 -7 -1.5232 6.9474
-6 -22 -21 1.1870 -0.9144
-6 -22 -20 -2.7496 -2.9884
-6 -22 -19 -0.9620 7.3778
-6 -22 -18 -1.5840 -1.3579
-6 -22 -17 -4.5852 10.5658
-6 -22 -16 -2.0054 -9.8384
-6 -22 -15 -2.6423 27.5779
-6 -22 -14 12.4891 -1.5796
-6 -22 -13 -3.1463 1.3790
-6 -22 -12 -1.8077 6.4132
-6 -22 -11 5.8932 -6.4179
-6 -22 -10 -9.0770 9.4232
-6 -22 -9 1.5602 -8.2841
-6 -22 -8 2.3203 17.8730
-6 -22 -7 7.4505 -8.4918
-6 -21 -20 -7.8358 2.5770
-6 -21 -19 -3.5641 5.6555
-6 -21 -18 0.7705 -0.3453
-6 -21 -17 -0.5448 1.2531
-6 -21 -16 4.6497 8.5758
-6 -21 -15 -3.8115 2.1471
-6 -21 -14 2.1363 2.2288
-6 -21 -13 4.9438 -0.5813
-6 -21 -12 7.3245 14.8587
-6 -21 -11 4.2383 10.5983
-6 -21 -10 7.5115 -15.6431
-6 -21 -9 -4.4567 -2.5868
-6 -21 -8 11.5739 -30.5199
-6 -21 -7 9.5815 -2.8646
-6 -20 -19 -10.0682 -5.2843
-6 -20 -18 -3.2493 2.2906
-6 -20 -17 4.0327 6.1524
-6 -20 -16 7.0045 0.0318
-6 -20 -15 -4.2006 3.4944
-6 -20 -14 2.3258 -2.8198
-6 -20 -13 9.4463 1.6566
-6 -20 -12 9.9294 5.2303
-6 -20 -11 -19.3788 37.9036
-6 -20 -10 -3.5005 -17.1343
-6 -20 -9 13.7079 -0.2393
-6 -20 -8 4.6866 -3.4902
-6 -20 -7 9.6150 1.5885
-6 -19 -18 -8.2805 19.5518
-6 -19 -17 -6.4460 -17.1578
-6 -19 -16 -1.5091 17.6481
-6 -19 -15 5.4328 -4.8751
-6 -19 -14 -0.1781 -16.0545
-6 -19 -13 6.3229 15.2916
-6 -19 -12 -18.0067 36.0859
-6 -19 -11 2.0425 -4.2428
-6 -19 -10 -6.5133 -6.1232
-6 -19 -9 -13.3934 -0.2190
-6 -19 -8 -0.1339 36.6274
-6 -19 -7 17.6495 -13.2595
-6 -18 -17 5.3962 21.3733
-6 -18 -16 -3.5379 11.6075
-6 -18 -15 -3.9940 -14.1803
-6 -18 -14 -16.2054 -2.1905
-6 -18 -13 1.1364 -10.9101
-6 -18 -12 -3.4634 25.4859
-6 -18 -11 -6.7424 10.5026
-6 -18 -10 -2.4976 15.6104
-6 -18 -9 11.9751 -8.0058
-6 -18 -8 -0.7543 -12.6116
-6 -18 -7 0.4640 -17.8355
-6 -17 -16 5.0162 11.8540
-6 -17 -15 4.3040 26.2712
-6 -17 -14 -6.1317 -23.0087
-6 -17 -13 -27.9240 -13.6220
-6 -17 -12 23.8071 2.5916
-6 -17 -11 4.0962 1.0766
-6 -17 -10 -6.9757 18.1342
-6 -17 -9 13.5784 13.6322
-6 -17 -8 -13.1998 -34.5089
-6 -17 -7 -40.4231 -17.1745
-6 -16 -15 0.1070 -9.3345
-6 -16 -14 5.4776 5.0851
-6 -16 -13 3.8107 -5.7591
-6 -16 -12 5.4689 -27.7403
-6 -16 -11 11.9733 6.8158
-6 -16 -10 0.4679 3.6468
-6 -16 -9 -41.6896 21.9011
-6 -16 -8 -9.7157 -1.0266
-6 -16 -7 6.9074 -19.7232
-6 -15 -14 15.6451 0.8048
-6 -15 -13 19.3014 -28.7508
-6 -15 -12 -3.0583 -8.9741
-6 -15 -11 -33.0582 23.8157
-6 -15 -10 5.0631 0.4564
-6 -15 -9 -5.3962 20.4732
-6 -15 -8 2.7837 -21.6382
-6 -15 -7 24.3459 8.2654
-6 -14 -13 4.0471 -2.4085
-6 -14 -12 -5.8968 -0.5982
-6 -14 -11 -1.6097 -2.0358
-6 -14 -10 20.0715 29.5122
-6 -14 -9 -22.0974 -20.2076
-6 -14 -8 -16.0439 -15.9645
-6 -14 -7 -8.6744 -12.0871
-6 -13 -12 -28.2050 20.1283
-6 -13 -11 12.6755 15.3552
-6 -13 -10 -26.3529 -1.0997
-6 -13 -9 -0.2516 -47.6395
-6 -13 -8 -10.9659 31.6422
-6 -13 -7 -30.5409 -14.4280
-6 -12 -11 -20.1947 -7.6627
-6 -12 -10 -21.3802 64.8758
-6 -12 -9 -15.7983 19.5539
-6 -12 -8 24.5060 -80.8918
-6 -12 -7 -9.0140 -16.0966
-6 -11 -10 -10.0029 23.3987
-6 -11 -9 -4.6149 26.4845
-6 -11 -8 -6.5905 -57.5627
-6 -11 -7 10.6402 -22.8202
-6 -10 -9 30.5004 -10.3518
-6 -10 -8 -45.3673 1.8157
-6 -10 -7 -7.1964 -62.5363
-6 -9 -8 -4.8890 10.6629
-6 -9 -7 45.9095 16.0940
-6 -8 -7 -51.5143 -7.5563
-5 -37 -8 0.5611 2.1563
-5 -37 -7 0.6981 0.6084
-5 -37 -6 -1.8491 -0.3583
-5 -36 -12 5.7056 -0.7305
-5 -36 -11 3.6387 0.3143
-5 -36 -10 -2.9142 -0.3278
-5 -36 -9 -0.2887 -0.4327
-5 -36 -8 -0.4679 -1.0520
-5 -36 -7 -2.2442 3.9606
-5 -36 -6 0.3367 -2.6006
-5 -35 -14 -3.0051 -0.1790
-5 -35 -13 4.9924 -4.7716
-5 -35 -12 0.2936 -0.3359
-5 -35 -11 -3.2860 -0.3558
-5 -35 -10 -0.3891 -2.6005
-5 -35 -9 1.0939 -4.4479
-5 -35 -8 -2.0098 0.5659
-5 -35 -7 -1.5828 -2.0881
-5 -35 -6 0.9902 2.8613
-5 -34 -17 -0.7844 -0.7049
-5 -34 -16 -0.1100 5.8725
-5 -34 -15 2.1622 -0.1658
-5 -34 -14 1.7065 -3.9048
-5 -34 -13 0.7296 4.5959
-5 -34 -12 -1.8306 -0.9411
-5 -34 -11 2.3180 0.3828
-5 -34 -10 4.5164 -2.0195
-5 -34 -9 -3.3535 0.1403
-5 -34 -8 2.6826 -2.4730
-5 -34 -7 -2.9388 2.2345
-5 -34 -6 -3.5216 6.7631
-5 -33 -19 -1.7386 4.2264
-5 -33 -18 2.7095 0.0337
-5 -33 -17 -3.5524 -0.9636
-5 -33 -16 4.1976 -3.2033
-5 -33 -15 3.4031 2.9471
-5 -33 -14 -4.0188 -1.8424
-5 -33 -13 -2.1427 -1.0191
-5 -33 -12 3.4540 -4.2770
-5 -33 -11 0.2458 -1.0678
-5 -33 -10 2.9681 1.7552
-5 -33 -9 0.5592 2.5747
-5 -33 -8 -4.3560 -0.0602
-5 -33 -7 -5.4849 -3.3724
-5 -33 -6 -1.3673 -1.3474
-5 -32 -20 -2.3827 -0.3817
-5 -32 -19 -0.3199 -3.7361
-5 -32 -18 2.1115 2.1579
-5 -32 -17 -0.8951 3.9392
-5 -32 -16 -1.5374 -7.6668
-5 -32 -15 3.7200 -2.3746
-5 -32 -14 2.2193 6.6185
-5 -32 -13 -0.5832 -6.3970
-5 -32 -12 -1.0888 -7.9939
-5 -32 -11 -3.0737 3.4653
-5 -32 -10 -4.0112 1.6269
-5 -32 -9 -8.7172 -0.8969
-5 -32 -8 0.1239 -2.4632
-5 -32 -7 2.9127 2.4664
-5 -32 -6 -2.7914 -2.5377
-5 -31 -22 1.2688 4.2558
-5 -31 -21 -2.3770 2.3479
-5 -31 -20 2.3547 -1.2362
-5 -31 -19 2.5812 -3.0522
-5 -31 -18 -0.8263 -3.8694
-5 -31 -17 4.0708 -7.1868
-5 -31 -16 3.7510 0.8313
-5 -31 -15 1.5367 -4.8262
-5 -31 -14 4.5304 4.8591
-5 -31 -13 -1.5530 2.0832
-5 -31 -12 -5.0519 0.3136
-5 -31 -11 4.6810 -6.5095
-5 -31 -10 4.3583 1.0381
-5 -31 -9 -2.3926 2.0802
-5 -31 -8 2.1798 6.0435
-5 -31 -7 -1.3630 6.2188
-5 -31 -6 -0.2274 -6.7897
-5 -30 -23 -2.2967 8.0955
-5 -30 -22 3.8480 -0.1118
-5 -30 -21 1.1902 0.6010
-5 -30 -20 -1.0213 -2.9108
-5 -30 -19 -2.1110 -1.2575
-5 -30 -18 1.0651 2.2269
-5 -30 -17 2.2473 -9.0551
-5 -30 -16 1.6833 -3.0909
-5 -30 -15 2.0614 -0.7133
-5 -30 -14 -2.2208 -1.6655
-5 -30 -13 -4.5962 -1.5618
-5 -30 -12 -6.2215 1.7925
-5 -30 -11 1.1167 1.1776
-5 -30 -10 8.9660 -2.1852
-5 -30 -9 4.4219 -2.8275
-5 -30 -8 3.5425 7.6687
-5 -30 -7 -1.9196 2.4456
-5 -30 -6 -2.9799 -11.2414
-5 -29 -24 -1.0731 -1.5870
-5 -29 -23 2.5175 -2.4790
-5 -29 -22 -0.2202 2.3723
-5 -29 -21 0.0557 2.1669
-5 -29 -20 -2.0269 -6.4434
-5 -29 -19 -0.7444 -2.0454
-5 -29 -18 2.4102 5.1389
-5 -29 -17 -2.4393 2.9033
-5 -29 -16 -7.8769 0.6424
-5 -29 -15 2.4103 -1.7843
-5 -29 -14 1.2890 -9.7404
-5 -29 -13 -2.2235 0.7419
-5 -29 -12 -3.4034 7.0594
-5 -29 -11 -2.6787 4.2247
-5 -29 -10 -1.8713 4.6981
-5 -29 -9 1.7610 -15.4765
-5 -29 -8 -1.8969 -0.5649
-5 -29 -7 6.1185 12.7105
-5 -29 -6 4.1997 6.8680
-5 -28 -25 0.4356 -3.2310
-5 -28 -24 6.0701 -0.1152
-5 -28 -23 1.1645 -0.3425
-5 -28 -22 -1.2851 -0.5102
-5 -28 -21 -1.9553 0.8739
-5 -28 -20 2.4230 -1.0238
-5 -28 -19 5.0462 3.1750
-5 -28 -18 3.3605 4.4816
-5 -28 -17 0.3673 -2.8663
-5 -28 -16 -0.6249 -3.5648
-5 -28 -15 -8.5246 9.0842
-5 -28 -14 3.6124 2.0563
-5 -28 -13 12.2458 0.4639
-5 -28 -12 4.5065 -4.5069
-5 -28 -11 3.6227 -2.9327
-5 -28 -10 0.9595 5.6458
-5 -28 -9 0.4649 1.8453
-5 -28 -8 2.0996 -2.1661
-5 -28 -7 7.2345 6.1357
-5 -28 -6 -4.6657 29.4043
-5 -27 -26 -0.3739 2.6543
-5 -27 -25 -0.3072 0.9875
-5 -27 -24 0.2572 0.3961
-5 -27 -23 7.4049 1.9885
-5 -27 -22 0.2274 1.4267
-5 -27 -21 6.0895 -0.5769
-5 -27 -20 0.4019 5.6830
-5 -27 -19 -0.5412 2.2273
-5 -27 -18 -3.4577 -2.7103
-5 -27 -17 -2.8657 0.5064
-5 -27 -16 4.0429 -3.1030
-5 -27 -15 4.4981 4.5259
-5 -27 -14 -1.5081 4.9482
-5 -27 -13 3.2871 -14.5603
-5 -27 -12 3.1835 -12.1524
-5 -27 -11 3.3397 0.6289
-5 -27 -10 1.0357 -14.0416
-5 -27 -9 9.0695 5.7883
-5 -27 -8 0.3148 21.7789
-5 -27 -7 1.6984 -2.7159
-5 -27 -6 2.3496 -7.7153
-5 -26 -25 -3.5545 1.4572
-5 -26 -24 -1.6640 -3.0553
-5 -26 -23 8.4540 1.8560
-5 -26 -22 4.5896 1.9524
-5 -26 -21 -1.0162 -5.1925
-5 -26 -20 2.6062 1.1000
-5 -26 -19 0.2289 0.0829
-5 -26 -18 -3.4853 5.9170
-5 -26 -17 -10.0540 4.0594
-5 -26 -16 -4.1381 -3.6467
-5 -26 -15 5.3943 -1.1021
-5 -26 -14 0.5968 -0.0008
-5 -26 -13 -11.0440 -9.0945
-5 -26 -12 3.2102 -5.0887
-5 -26 -11 2.7757 -3.9189
-5 -26 -10 0.4096 -1.8302
-5 -26 -9 -16.5669 5.9882
-5 -26 -8 8.2689 -13.3719
-5 -26 -7 3.2517 -8.8807
-5 -26 -6 -4.4310 -11.1386
-5 -25 -24 5.6260 -2.0044
-5 -25 -23 -0.4724 -3.8674
-5 -25 -22 1.0209 -4.0951
-5 -25 -21 -1.8288 -0.8559
-5 -25 -20 -0.1737 -2.4872
-5 -25 -19 1.5588 3.3216
-5 -25 -18 1.5207 4.4099
-5 -25 -17 -5.7874 -3.4905
-5 -25 -16 0.3466 3.7314
-5 -25 -15 -4.3812 0.0827
-5 -25 -14 -6.9875 -3.8282
-5 -25 -13 1.8943 12.5525
-5 -25 -12 -3.7303 2.5897
-5 -25 -11 0.6725 -16.4107
-5 -25 -10 2.4184 -0.5723
-5 -25 -9 -3.4305 11.8019
-5 -25 -8 0.7347 -14.2071
-5 -25 -7 2.0781 -32.3053
-5 -25 -6 -8.0089 -3.5518
-5 -24 -23 -1.3884 -0.3239
-5 -24 -22 2.1526 -3.0558
-5 -24 -21 1.0443 -0.1951
-5 -24 -20 -6.4721 1.2545
-5 -24 -19 0.9067 -7.2039
-5 -24 -18 -2.6839 3.6931
-5 -24 -17 -3.4739 -3.5417
-5 -24 -16 -3.7992 -5.8119
-5 -24 -15 6.0738 10.9221
-5 -24 -14 0.9948 -1.9284
-5 -24 -13 0.0481 -12.8170
-5 -24 -12 -5.1081 0.5511
-5 -24 -11 -1.6759 -3.8719
-5 -24 -10 -0.3389 -11.8883
-5 -24 -9 4.5575 -3.6868
-5 -24 -8 -0.6433 9.0349
-5 -24 -7 0.3648 7.9858
-5 -24 -6 4.4112 2.5096
-5 -23 -22 4.8487 7.7924
-5 -23 -21 -0.8951 -1.9540
-5 -23 -20 -2.1410 -9.8360
-5 -23 -19 -1.5046 17.1387
-5 -23 -18 2.2830 2.0772
-5 -23 -17 -6.0022 3.0046
-5 -23 -16 3.4078 -4.7529
-5 -23 -15 0.6743 -2.2072
-5 -23 -14 6.5222 -5.4147
-5 -23 -13 -0.1849 10.6515
-5 -23 -12 -7.4834 -16.6831
-5 -23 -11 -4.8761 -0.4689
-5 -23 -10 6.0954 11.9780
-5 -23 -9 -1.9516 1.5831
-5 -23 -8 -12.6571 27.4826
-5 -23 -7 -7.2784 1.8246
-5 -23 -6 -0.4802 3.3189
-5 -22 -21 6.0672 13.2616
-5 -22 -20 -5.0498 4.8023
-5 -22 -19 8.0097 -16.7235
-5 -22 -18 4.3313 10.8904
-5 -22 -17 7.4355 23.6489
-5 -22 -16 -2.8456 3.0884
-5 -22 -15 -4.0596 -0.0686
-5 -22 -14 0.8614 9.1672
-5 -22 -13 -7.3825 -10.3659
-5 -22 -12 -1.9153 18.3098
-5 -22 -11 6.5888 19.2635
-5 -22 -10 -1.9956 6.6204
-5 -22 -9 -21.5975 16.8858
-5 -22 -8 7.7053 -36.2588
-5 -22 -7 0.3451 11.3654
-5 -22 -6 -7.8172 7.0201
-5 -21 -20 3.4753 -1.5412
-5 -21 -19 1.6265 -0.3402
-5 -21 -18 9.5903 3.3865
-5 -21 -17 3.2175 3.7419
-5 -21 -16 -12.8312 8.8039
-5 -21 -15 -3.1408 -8.7985
-5 -21 -14 -10.0631 15.1130
-5 -21 -13 4.2920 16.5855
-5 -21 -12 3.3603 -5.4537
-5 -21 -11 -7.6443 0.7420
-5 -21 -10 -5.5456 -5.8950
-5 -21 -9 7.3487 -10.5614
-5 -21 -8 9.5718 -13.3433
-5 -21 -7 3.0262 -13.0008
-5 -21 -6 -7.3777 -11.1127
-5 -20 -19 3.0896 -9.9212
-5 -20 -18 -6.1131 25.3083
-5 -20 -17 -1.5688 6.6919
-5 -20 -16 -0.4925 -10.0072
-5 -20 -15 -5.4264 4.6769
-5 -20 -14 -0.4063 -0.1290
-5 -20 -13 -8.3509 -12.2739
-5 -20 -12 -7.1964 8.1777
-5 -20 -11 18.1022 -22.5115
-5 -20 -10 -2.1641 -1.0267
-5 -20 -9 -0.1597 -3.5125
-5 -20 -8 0.8034 -1.1698
-5 -20 -7 -3.5758 -10.2903
-5 -20 -6 -11.5332 -12.3709
-5 -19 -18 2.0286 -0.0175
-5 -19 -17 -2.3016 27.2746
-5 -19 -16 -1.1144 22.5012
-5 -19 -15 2.0603 -8.2507
-5 -19 -14 8.8003 -10.6602
-5 -19 -13 -1.0036 -3.2206
-5 -19 -12 -0.2813 -7.6518
-5 -19 -11 5.8395 5.8220
-5 -19 -10 -0.6380 11.5147
-5 -19 -9 1.7820 11.7030
-5 -19 -8 -18.7594 2.7855
-5 -19 -7 3.4265 -7.0398
-5 -19 -6 9.8091 -1.9677
-5 -18 -17 -6.8353 4.1525
-5 -18 -16 3.7476 13.3688
-5 -18 -15 1.6620 18.5916
-5 -18 -14 18.2374 -1.1131
-5 -18 -13 -3.3721 7.6724
-5 -18 -12 3.3468 -7.2019
-5 -18 -11 -10.5710 2.8114
-5 -18 -10 0.1372 16.2575
-5 -18 -9 3.5860 -2.6872
-5 -18 -8 -4.0621 4.0339
-5 -18 -7 -1.4894 -7.9860
-5 -18 -6 6.5732 -2.3437
-5 -17 -16 -1.0397 -13.3300
-5 -17 -15 4.2503 5.5799
-5 -17 -14 -6.1748 23.6485
-5 -17 -13 -5.2580 -9.3938
-5 -17 -12 2.5310 -5.9164
-5 -17 -11 -8.3312 10.0202
-5 -17 -10 -18.2629 -17.6252
-5 -17 -9 0.2373 14.7210
-5 -17 -8 -2.8549 2.9004
-5 -17 -7 -9.4639 -28.0889
-5 -17 -6 -8.1096 1.6132
-5 -16 -15 -0.0523 -0.2202
-5 -16 -14 -2.8145 -8.7348
-5 -16 -13 0.8255 -16.0320
-5 -16 -12 9.7998 12.9392
-5 -16 -11 -19.7935 -16.1400
-5 -16 -10 -5.0214 23.5266
-5 -16 -9 -13.4274 -17.4493
-5 -16 -8 -5.8357 0.7999
-5 -16 -7 -4.6786 -10.3541
-5 -16 -6 22.2605 10.5208
-5 -15 -14 19.2306 -13.2169
-5 -15 -13 0.4145 6.7303
-5 -15 -12 -6.3077 -11.5556
-5 -15 -11 3.1479 16.6653
-5 -15 -10 -11.2276 16.8767
-5 -15 -9 -8.5989 -21.8620
-5 -15 -8 8.0701 -28.6448
-5 -15 -7 2.2715 9.4238
-5 -15 -6 -7.4699 2.7964
-5 -14 -13 4.6435 -15.7893
-5 -14 -12 -38.6200 15.0546
-5 -14 -11 -3.5508 16.1927
-5 -14 -10 -10.6378 18.1612
-5 -14 -9 -22.9001 -20.9317
-5 -14 -8 -23.6937 -24.3612
-5 -14 -7 -19.1682 -26.2497
-5 -14 -6 16.1618 -13.5306
-5 -13 -12 -10.2548 -21.8266
-5 -13 -11 -12.9673 26.6185
-5 -13 -10 -43.8108 -5.3648
-5 -13 -9 -18.7125 47.4031
-5 -13 -8 -36.8590 -81.0990
-5 -13 -7 -10.9907 -24.7947
-5 -13 -6 -8.8082 -1.5332
-5 -12 -11 -12.5916 11.3032
-5 -12 -10 3.9526 44.0799
-5 -12 -9 -35.9382 -0.9373
-5 -12 -8 -41.4898 1.7348
-5 -12 -7 -17.0219 -61.5934
-5 -12 -6 21.7980 -23.0218
-5 -11 -10 3.3390 47.5788
-5 -11 -9 -35.8473 26.2416
-5 -11 -8 -28.5076 15.3301
-5 -11 -7 20.8732 -34.6392
-5 -11 -6 -52.4112 -9.9145
-5 -10 -9 4.1122 31.7972
-5 -10 -8 1.8670 1.6944
-5 -10 -7 -20.7789 -3.4904
-5 -10 -6 -12.8539 51.7973
-5 -9 -8 -17.7684 -16.9228
-5 -9 -7 -31.3078 8.7167
-5 -9 -6 50.0305 9.4109
-5 -8 -7 65.6285 -49.0777
-5 -8 -6 48.3390 26.8849
-5 -7 -6 7.4022 -58.7802
-4 -37 -9 0.2908 0.6092
-4 -37 -8 2.3226 0.2686
-4 -37 -7 1.2111 -2.5921
-4 -37 -6 0.4774 2.0430
-4 -37 -5 1.1786 -0.8471
-4 -36 -12 0.8306 -2.9176
-4 -36 -11 0.7339 -1.8752
-4 -36 -10 0.3801 -0.5519
-4 -36 -9 0.1373 3.4120
-4 -36 -8 -2.4210 0.2114
-4 -36 -7 2.1101 -1.9538
-4 -36 -6 0.5308 0.1517
-4 -36 -5 -4.2183 -3.6040
-4 -35 -15 -3.0401 2.6274
-4 -35 -14 -1.2794 1.7325
-4 -35 -13 -1.1238 -3.7857
-4 -35 -12 3.3089 -0.5342
-4 -35 -11 -0.7098 -3.1526
-4 -35 -10 -0.6231 -2.3853
-4 -35 -9 1.5281 -2.5597
-4 -35 -8 -0.3924 -3.9822
-4 -35 -7 -3.2813 0.1716
-4 -35 -6 -0.7333 2.1010
-4 -35 -5 -2.6676 -2.4663
-4 -34 -17 -2.2267 4.2432
-4 -34 -16 -0.9275 -0.9948
-4 -34 -15 4.9804 6.2515
-4 -34 -14 -1.7513 -3.3838
-4 -34 -13 -3.8727 -4.9013
-4 -34 -12 2.1466 3.4815
-4 -34 -11 0.4775 1.5156
-4 -34 -10 -1.3045 -0.1502
-4 -34 -9 -2.8066 -2.0170
-4 -34 -8 -0.6634 0.3831
-4 -34 -7 -0.7162 5.7612
-4 -34 -6 -0.6350 -4.8158
-4 -34 -5 3.4739 1.0706
-4 -33 -19 -0.9220 -1.3041
-4 -33 -18 0.0826 6.9861
-4 -33 -17 -1.3117 1.0499
-4 -33 -16 -0.4027 2.8097
-4 -33 -15 2.9749 -4.9029
-4 -33 -14 0.6233 -2.4369
-4 -33 -13 -0.1502 -2.5339
-4 -33 -12 0.4907 -2.7618
-4 -33 -11 -0.7991 -2.0239
-4 -33 -10 1.0508 2.3639
-4 -33 -9 -3.1662 1.7948
-4 -33 -8 0.9539 4.9642
-4 -33 -7 -3.0161 -8.5250
-4 -33 -6 0.5538 -2.4373
-4 -33 -5 6.2107 0.8821
-4 -32 -21 1.3431 1.3352
-4 -32 -20 -4.0902 -0.5286
-4 -32 -19 -0.3227 1.4615
-4 -32 -18 1.7989 1.9764
-4 -32 -17 2.4905 0.0401
-4 -32 -16 0.2406 2.7674
-4 -32 -15 -1.1600 -1.1759
-4 -32 -14 -0.8294 -4.8418
-4 -32 -13 -0.3168 -3.5249
-4 -32 -12 -6.5242 -4.1594
-4 -32 -11 1.8828 -1.4246
-4 -32 -10 -0.2225 -0.2020
-4 -32 -9 1.5121 -1.3194
-4 -32 -8 -1.7905 -9.9045
-4 -32 -7 0.3437 -1.9132
-4 -32 -6 -3.4116 1.4260
-4 -32 -5 1.2055 0.6868
-4 -31 -22 4.7373 1.3300
-4 -31 -21 0.7666 3.6873
-4 -31 -20 -2.5670 -4.2517
-4 -31 -19 0.6101 -4.5544
-4 -31 -18 7.2195 -0.6163
-4 -31 -17 -0.8973 -4.1915
-4 -31 -16 1.1655 4.1815
-4 -31 -15 -1.1264 3.1628
-4 -31 -14 3.5219 3.5032
-4 -31 -13 0.5624 6.0917
-4 -31 -12 -1.8385 -0.8795
-4 -31 -11 -1.8011 -0.0192
-4 -31 -10 -1.6918 -2.9147
-4 -31 -9 2.2364 -0.4123
-4 -31 -8 -2.7147 1.1648
-4 -31 -7 -1.2750 1.3783
-4 -31 -6 -2.6925 1.9869
-4 -31 -5 -8.3972 -1.1853
-4 -30 -23 1.1276 -1.6780
-4 -30 -22 -3.2206 0.2382
-4 -30 -21 0.3954 0.1438
-4 -30 -20 2.0902 -2.6838
-4 -30 -19 4.7701 -1.8177
-4 -30 -18 -1.8263 -3.7428
-4 -30 -17 2.8689 0.1301
-4 -30 -16 0.6323 -5.6007
-4 -30 -15 -2.4235 3.1485
-4 -30 -14 0.1174 1.8463
-4 -30 -13 0.5711 6.5929
-4 -30 -12 -4.0220 -3.9687
-4 -30 -11 6.1638 4.0033
-4 -30 -10 -2.4579 -0.8371
-4 -30 -9 0.4300 1.7809
-4 -30 -8 -0.5594 -1.2442
-4 -30 -7 0.2916 4.0853
-4 -30 -6 -5.4783 0.9167
-4 -30 -5 -4.7965 -19.3591
-4 -29 -25 -0.1964 -3.8164
-4 -29 -24 -0.9652 0.6303
-4 -29 -23 -3.3190 0.2004
-4 -29 -22 2.3903 -5.7995
-4 -29 -21 -1.2897 -1.7525
-4 -29 -20 0.8316 2.2308
-4 -29 -19 0.0084 3.4994
-4 -29 -18 4.3882 -1.9375
-4 -29 -17 -1.0687 2.5543
-4 -29 -16 0.9912 0.6607
-4 -29 -15 -3.6101 -10.1485
-4 -29 -14 -2.5413 -1.1688
-4 -29 -13 -2.4892 -7.8836
-4 -29 -12 1.2602 -4.6043
-4 -29 -11 0.2068 -3.5982
-4 -29 -10 5.8363 2.7517
-4 -29 -9 -5.9198 -5.5764
-4 -29 -8 4.7747 -10.2550
-4 -29 -7 1.2329 2.3848
-4 -29 -6 -1.7571 1.6526
-4 -29 -5 2.0622 -6.1487
-4 -28 -25 -3.0038 -1.5104
-4 -28 -24 -0.5669 -2.3119
-4 -28 -23 3.4840 -7.2415
-4 -28 -22 -0.1512 -0.9309
-4 -28 -21 4.6589 5.6974
-4 -28 -20 -0.0563 4.3187
-4 -28 -19 -5.9072 -4.8006
-4 -28 -18 1.6968 0.2867
-4 -28 -17 3.0682 0.5977
-4 -28 -16 1.4146 3.6955
-4 -28 -15 7.9657 3.1633
-4 -28 -14 -4.8152 -0.8054
-4 -28 -13 -1.5094 -8.3711
-4 -28 -12 -0.6010 -3.6973
-4 -28 -11 0.5852 -9.1192
-4 -28 -10 5.5673 0.0443
-4 -28 -9 -4.0094 0.0569
-4 -28 -8 5.5843 -1.3193
-4 -28 -7 -2.5222 8.3011
-4 -28 -6 -1.1238 -0.7175
-4 -28 -5 1.7787 6.6991
-4 -27 -26 -2.1063 1.9001
-4 -27 -25 -1.1339 -3.3418
-4 -27 -24 1.1402 -2.3695
-4 -27 -23 4.0383 2.2102
-4 -27 -22 5.1904 -0.7448
-4 -27 -21 -3.3552 1.7571
-4 -27 -20 0.9744 -4.5528
-4 -27 -19 -1.2871 -6.1901
-4 -27 -18 1.7659 3.7968
-4 -27 -17 -3.6128 4.0414
-4 -27 -16 -0.8788 -0.9550
-4 -27 -15 1.6323 0.6347
-4 -27 -14 1.1637 -0.4611
-4 -27 -13 -8.0931 12.0940
-4 -27 -12 9.7595 -11.0201
-4 -27 -11 -0.2279 -12.6287
-4 -27 -10 -4.0147 0.8799
-4 -27 -9 -1.6087 21.5154
-4 -27 -8 3.8079 4.8496
-4 -27 -7 2.2699 0.7054
-4 -27 -6 -0.1738 18.0266
-4 -27 -5 -3.9131 -12.0946
-4 -26 -25 4.5478 -2.7372
-4 -26 -24 -0.2702 -0.4868
-4 -26 -23 -1.6701 2.1307
-4 -26 -22 2.9779 -0.8558
-4 -26 -21 -2.3907 -4.1050
-4 -26 -20 -5.1082 1.4988
-4 -26 -19 3.1872 3.1001
-4 -26 -18 -4.9631 -1.5957
-4 -26 -17 0.6754 1.9932
-4 -26 -16 -3.6891 3.9824
-4 -26 -15 -1.1981 -0.6206
-4 -26 -14 -3.1953 -2.7061
-4 -26 -13 5.4490 1.5324
-4 -26 -12 -8.2336 -1.7166
-4 -26 -11 -6.3877 -3.7202
-4 -26 -10 -2.0288 3.7704
-4 -26 -9 7.2822 -4.4725
-4 -26 -8 -3.6142 -0.2082
-4 -26 -7 7.8174 -8.6770
-4 -26 -6 1.4351 -0.9697
-4 -26 -5 -9.4371 15.1015
-4 -25 -24 2.5810 1.4375
-4 -25 -23 7.2919 -5.4083
-4 -25 -22 -8.3832 7.1090
-4 -25 -21 -5.9685 5.8660
-4 -25 -20 -3.2371 -5.2249
-4 -25 -19 1.5816 8.2910
-4 -25 -18 -3.7208 7.6750
-4 -25 -17 7.6079 -6.7906
-4 -25 -16 3.4386 5.2065
-4 -25 -15 -0.8463 6.6496
-4 -25 -14 -1.4917 -8.1834
-4 -25 -13 -0.2473 -0.1298
-4 -25 -12 -0.5539 9.7432
-4 -25 -11 -7.0077 1.7132
-4 -25 -10 -7.5352 -7.5752
-4 -25 -9 -7.8950 -13.0249
-4 -25 -8 -2.9960 -29.2536
-4 -25 -7 4.2999 -24.5130
-4 -25 -6 -9.7654 17.7079
-4 -25 -5 3.5204 14.1258
-4 -24 -23 0.7158 0.3074
-4 -24 -22 0.3172 1.5697
-4 -24 -21 -4.0766 -2.3010
-4 -24 -20 4.7548 -1.6848
-4 -24 -19 0.0490 5.9552
-4 -24 -18 -3.7605 6.8177
-4 -24 -17 -0.8375 -0.4979
-4 -24 -16 3.3844 -7.8808
-4 -24 -15 10.0117 -3.7939
-4 -24 -14 1.7602 8.9614
-4 -24 -13 0.5831 -4.7509
-4 -24 -12 -0.0083 -4.7873
-4 -24 -11 -7.4935 -6.9189
-4 -24 -10 -1.2609 -0.4647
-4 -24 -9 -2.0206 -9.3773
-4 -24 -8 -8.1941 -15.1273
-4 -24 -7 -9.0362 2.5532
-4 -24 -6 3.4726 3.7257
-4 -24 -5 8.5504 -6.0258
-4 -23 -22 1.6739 -5.7494
-4 -23 -21 6.9954 -1.7374
-4 -23 -20 5.8466 4.0857
-4 -23 -19 1.2968 -14.7805
-4 -23 -18 1.0073 -3.2181
-4 -23 -17 -14.7158 11.4237
-4 -23 -16 4.6705 -0.2656
-4 -23 -15 -0.3446 -5.7084
-4 -23 -14 -1.0044 8.1976
-4 -23 -13 2.8342 -10.5032
-4 -23 -12 4.1414 1.5636
-4 -23 -11 -13.7514 -5.4379
-4 -23 -10 -0.8945 -17.5223
-4 -23 -9 4.5821 1.8131
-4 -23 -8 -7.1299 13.0954
-4 -23 -7 5.5700 7.8072
-4 -23 -6 -13.9675 -1.4454
-4 -23 -5 5.8119 9.9454
-4 -22 -21 4.4151 6.7691
-4 -22 -20 -4.0617 -12.1191
-4 -22 -19 -7.5649 -3.8434
-4 -22 -18 13.5505 -3.4598
-4 -22 -17 1.6339 0.1813
-4 -22 -16 -12.8698 10.4877
-4 -22 -15 -5.3012 -19.3032
-4 -22 -14 -5.5505 8.5858
-4 -22 -13 1.3193 29.1619
-4 -22 -12 -14.4681 -18.1260
-4 -22 -11 1.2631 -3.3009
-4 -22 -10 -0.9830 15.1466
-4 -22 -9 -9.9681 5.2613
-4 -22 -8 -1.3301 -12.5875
-4 -22 -7 -5.0002 -23.7873
-4 -22 -6 1.0783 9.9389
-4 -22 -5 -7.4776 -5.2497
-4 -21 -20 4.1659 5.5270
-4 -21 -19 4.1681 -11.3600
-4 -21 -18 0.8574 -11.6837
-4 -21 -17 4.0516 3.2760
-4 -21 -16 1.3396 4.4577
-4 -21 -15 -11.2260 4.4591
-4 -21 -14 9.2306 -23.6121
-4 -21 -13 -9.6465 -10.3278
-4 -21 -12 -10.7774 17.7271
-4 -21 -11 8.9251 4.0121
-4 -21 -10 3.7359 1.0873
-4 -21 -9 0.3431 9.7020
-4 -21 -8 -6.7388 -11.6141
-4 -21 -7 2.5130 -12.0825
-4 -21 -6 -0.1391 -6.1613
-4 -21 -5 10.6730 -4.9976
-4 -20 -19 16.9272 6.6618
-4 -20 -18 12.5862 -0.6906
-4 -20 -17 2.6435 11.8232
-4 -20 -16 -15.8066 -13.1123
-4 -20 -15 11.6609 -13.6406
-4 -20 -14 -4.9977 13.1478
-4 -20 -13 15.9907 -8.4326
-4 -20 -12 10.1288 -16.4008
-4 -20 -11 -2.2728 -15.1051
-4 -20 -10 2.6931 2.0874
-4 -20 -9 7.9541 0.9395
-4 -20 -8 20.1690 26.9589
-4 -20 -7 -13.9208 8.4505
-4 -20 -6 -3.5542 -4.9280
-4 -20 -5 -0.2408 4.2127
-4 -19 -18 9.5249 8.0387
-4 -19 -17 8.7819 16.6542
-4 -19 -16 -3.2707 -19.0334
-4 -19 -15 -13.8839 1.0626
-4 -19 -14 17.8658 4.7008
-4 -19 -13 2.4037 7.6277
-4 -19 -12 12.6280 -2.1853
-4 -19 -11 -7.4478 6.9839
-4 -19 -10 -1.2945 10.6948
-4 -19 -9 6.3681 -11.3231
-4 -19 -8 14.7897 -20.7065
-4 -19 -7 -7.7120 22.7499
-4 -19 -6 0.4283 30.8559
-4 -19 -5 -1.4426 6.8144
-4 -18 -17 -5.3864 -9.2902
-4 -18 -16 5.7934 -8.5656
-4 -18 -15 8.8749 -4.2188
-4 -18 -14 11.6009 13.5848
-4 -18 -13 -4.2418 13.6990
-4 -18 -12 -20.5267 -2.2829
-4 -18 -11 3.1812 6.0939
-4 -18 -10 12.4036 10.1627
-4 -18 -9 -3.7194 6.7754
-4 -18 -8 2.1986 -11.1254
-4 -18 -7 1.7373 -14.5024
-4 -18 -6 2.3475 1.8552
-4 -18 -5 0.5307 12.3189
-4 -17 -16 1.6481 21.5486
-4 -17 -15 3.5154 -6.5572
-4 -17 -14 -9.1992 -14.7151
-4 -17 -13 4.0479 11.0917
-4 -17 -12 -6.8781 -9.7041
-4 -17 -11 -3.2797 -24.8493
-4 -17 -10 -7.7044 3.5076
-4 -17 -9 -18.6498 -6.0485
-4 -17 -8 3.7957 29.4952
-4 -17 -7 -7.2917 16.9334
-4 -17 -6 19.7440 -49.7689
-4 -17 -5 -13.7773 10.2930
-4 -16 -15 3.1975 4.6090
-4 -16 -14 6.4583 -6.3536
-4 -16 -13 2.3579 -2.8721
-4 -16 -12 -17.9602 -39.1859
-4 -16 -11 -13.3614 4.3577
-4 -16 -10 -18.7804 -0.2020
-4 -16 -9 22.5818 7.6199
-4 -16 -8 -44.3072 -11.5839
-4 -16 -7 35.4711 21.4663
-4 -16 -6 9.5879 -16.3828
-4 -16 -5 21.5378 -7.6548
-4 -15 -14 8.6936 -10.5097
-4 -15 -13 1.0497 -19.4073
-4 -15 -12 -13.6993 5.7406
-4 -15 -11 7.4479 8.4172
-4 -15 -10 -4.8592 -4.1905
-4 -15 -9 11.6079 -11.3629
-4 -15 -8 13.2516 1.3534
-4 -15 -7 -4.8158 -46.7362
-4 -15 -6 21.5686 42.1120
-4 -15 -5 29.0760 -11.9483
-4 -14 -13 -22.0381 8.2665
-4 -14 -12 12.5761 -27.2991
-4 -14 -11 29.7028 9.0228
-4 -14 -10 16.5738 12.5286
-4 -14 -9 -32.9940 -27.9866
-4 -14 -8 -10.6921 -3.2923
-4 -14 -7 -2.5458 22.2705
-4 -14 -6 -20.5715 -20.9719
-4 -14 -5 34.4341 -1.2649
-4 -13 -12 -3.7589 -6.2999
-4 -13 -11 -47.9470 3.2345
-4 -13 -10 -2.2694 16.0163
-4 -13 -9 22.1907 -17.8307
-4 -13 -8 -38.4381 46.5957
-4 -13 -7 -21.4488 -13.0531
-4 -13 -6 32.6768 -32.4414
-4 -13 -5 8.2889 -19.0142
-4 -12 -11 -29.5815 16.1250
-4 -12 -10 -4.2738 42.3651
-4 -12 -9 -16.1838 22.7705
-4 -12 -8 -7.2735 -26.2882
-4 -12 -7 11.5129 -41.8197
-4 -12 -6 -4.3566 2.6317
-4 -12 -5 2.9093 -12.8199
-4 -11 -10 2.7775 -7.5788
-4 -11 -9 -3.4869 57.5125
-4 -11 -8 -54.0921 -8.3661
-4 -11 -7 -69.6892 -45.0960
-4 -11 -6 32.3244 -39.4011
-4 -11 -5 4.5722 30.9714
-4 -10 -9 -23.3811 -36.9121
-4 -10 -8 8.8820 17.0686
-4 -10 -7 -9.5670 38.2901
-4 -10 -6 -18.3859 -13.8879
-4 -10 -5 25.1045 34.1929
-4 -9 -8 -18.1351 12.8601
-4 -9 -7 53.9992 -39.5237
-4 -9 -6 54.5906 115.8670
-4 -9 -5 -23.5126 38.5417
-4 -8 -7 27.1057 45.9060
-4 -8 -6 10.3670 23.4240
-4 -8 -5 21.9105 -95.2019
-4 -7 -6 7.6379 -62.6619
-4 -7 -5 -36.2493 -46.3691
-4 -6 -5 39.1915 54.8798
-3 -37 -9 -2.2596 6.1921
-3 -37 -8 0.1146 -0.2998
-3 -37 -7 1.7201 0.8503
-3 -37 -5 1.1487 -0.5039
-3 -37 -4 1.8169 0.2024
-3 -36 -13 0.4356 0.1826
-3 -36 -12 -0.5725 1.6985
-3 -36 -11 -0.4322 -2.1463
-3 -36 -10 1.6734 1.4480
-3 -36 -9 -0.9913 0.0374
-3 -36 -8 -0.3164 -0.3344
-3 -36 -7 -2.9097 -2.9227
-3 -36 -6 -0.7975 -2.7638
-3 -36 -5 1.1633 1.2819
-3 -36 -4 -0.2947 -6.4830
-3 -35 -15 0.0254 -2.0719
-3 -35 -14 -1.0576 0.0164
-3 -35 -13 1.7525 4.4984
-3 -35 -12 0.8906 0.8370
-3 -35 -11 -0.6950 1.1361
-3 -35 -10 -1.9744 -0.0067
-3 -35 -9 5.1275 -0.5402
-3 -35 -8 3.7883 -1.6069
-3 -35 -7 0.7408 -2.6338
-3 -35 -6 0.0632 -2.7852
-3 -35 -5 0.6209 1.1002
-3 -35 -4 -2.3978 2.7925
-3 -34 -17 -1.9603 -1.4209
-3 -34 -16 0.4062 -0.2638
-3 -34 -15 -3.5863 -1.5661
-3 -34 -14 0.3367 2.9864
-3 -34 -13 0.5224 -1.8149
-3 -34 -12 2.4052 3.7678
-3 -34 -11 1.4309 -3.2184
-3 -34 -10 -3.7901 1.1516
-3 -34 -9 5.9351 2.8064
-3 -34 -8 3.5299 -1.9747
-3 -34 -7 7.7697 0.6955
-3 -34 -6 2.3617 5.4720
-3 -34 -5 -2.7120 2.8770
-3 -34 -4 -2.6226 -2.4479
-3 -33 -19 1.2877 -3.5658
-3 -33 -18 -0.5918 -0.7941
-3 -33 -17 2.1410 1.1660
-3 -33 -16 -0.5992 0.3129
-3 -33 -15 0.0414 0.8292
-3 -33 -14 1.7732 -3.2484
-3 -33 -13 -3.6037 -4.4027
-3 -33 -12 -5.3076 -3.2563
-3 -33 -11 2.1280 2.3392
-3 -33 -10 -4.1145 -0.9006
-3 -33 -9 2.9589 1.9254
-3 -33 -8 1.9858 -0.2267
-3 -33 -7 1.0333 6.3767
-3 -33 -6 -2.6325 3.9245
-3 -33 -5 -2.2425 -8.1752
-3 -33 -4 13.5320 -1.4103
-3 -32 -21 0.0258 -1.2344
-3 -32 -20 2.2420 -1.9457
-3 -32 -19 -0.2228 -1.2640
-3 -32 -18 -3.0982 1.0280
-3 -32 -17 0.5702 -0.4899
-3 -32 -16 2.6260 0.8615
-3 -32 -15 -3.4346 2.4155
-3 -32 -14 -0.2737 -5.3522
-3 -32 -13 -2.7409 -2.8132
-3 -32 -12 0.6312 3.2486
-3 -32 -11 -2.7802 -5.7640
-3 -32 -10 -4.3252 3.1325
-3 -32 -9 1.2822 -2.9673
-3 -32 -8 4.0319 1.4871
-3 -32 -7 -2.5855 -6.7465
-3 -32 -6 4.0640 6.3623
-3 -32 -5 1.1508 4.8205
-3 -32 -4 0.2143 -12.4339
-3 -31 -21 -0.8809 -1.4240
-3 -31 -20 -5.1707 -2.1576
-3 -31 -19 -0.5245 1.2034
-3 -31 -18 0.6963 -1.3375
-3 -31 -17 2.0724 5.6678
-3 -31 -16 0.0812 -2.0510
-3 -31 -15 -3.0520 2.0104
-3 -31 -14 0.5229 -1.6367
-3 -31 -13 2.4456 4.1447
-3 -31 -12 4.4608 4.8198
-3 -31 -11 -0.3814 3.5060
-3 -31 -10 7.9554 -5.4838
-3 -31 -9 3.8477 2.0519
-3 -31 -8 -2.1773 -4.1551
-3 -31 -7 1.8293 -5.4432
-3 -31 -6 1.0392 4.6272
-3 -31 -5 -4.9558 1.5825
-3 -31 -4 -3.5318 2.1540
-3 -30 -22 -10.3344 0.6971
-3 -30 -21 -5.5833 -2.9385
-3 -30 -20 -1.0001 3.9539
-3 -30 -19 -0.0069 -0.9348
-3 -30 -18 4.7700 0.8240
-3 -30 -17 -2.2242 -0.2049
-3 -30 -16 1.8818 3.2632
-3 -30 -15 2.4300 -1.7044
-3 -30 -14 4.2498 5.8355
-3 -30 -13 4.7532 6.2500
-3 -30 -12 2.9027 0.7777
-3 -30 -11 -1.4210 -5.5806
-3 -30 -10 3.3147 6.6242
-3 -30 -9 0.7346 4.0782
-3 -30 -8 0.9583 -4.6939
-3 -30 -7 -2.5101 -1.7770
-3 -30 -6 -13.7988 -5.7483
-3 -30 -5 -0.3085 -7.5867
-3 -30 -4 11.9360 5.7140
-3 -29 -24 2.1794 0.3620
-3 -29 -23 1.2738 -0.1312
-3 -29 -22 -1.0149 2.2259
-3 -29 -21 2.0327 -0.1602
-3 -29 -20 -0.9626 2.9952
-3 -29 -19 -0.3619 -2.5127
-3 -29 -18 -1.5708 -2.3427
-3 -29 -17 4.4456 -4.9396
-3 -29 -16 1.7086 0.8738
-3 -29 -15 0.6603 6.3646
-3 -29 -14 0.0105 -5.7773
-3 -29 -13 -1.9347 1.4682
-3 -29 -12 1.7459 -3.8496
-3 -29 -11 1.9585 -3.1939
-3 -29 -10 -4.0274 -8.4849
-3 -29 -9 -4.1955 5.6916
-3 -29 -8 2.7407 -3.8085
-3 -29 -7 1.8819 -7.7534
-3 -29 -6 2.5230 -1.9400
-3 -29 -5 -5.1318 -5.7587
-3 -29 -4 3.8820 -16.0129
-3 -28 -25 -0.9801 -0.2164
-3 -28 -24 -2.2933 -3.7294
-3 -28 -23 -1.1997 1.3274
-3 -28 -22 6.3027 -3.1921
-3 -28 -21 0.4881 1.0910
-3 -28 -20 1.1639 0.4147
-3 -28 -19 2.2303 3.4550
-3 -28 -18 0.0171 -9.2998
-3 -28 -17 0.6355 0.7013
-3 -28 -16 0.1941 2.5167
-3 -28 -15 -7.5486 -3.5561
-3 -28 -14 -9.7017 1.7952
-3 -28 -13 -3.1706 -8.7136
-3 -28 -12 5.0448 -7.6195
-3 -28 -11 0.7600 -5.9376
-3 -28 -10 6.7323 -10.6389
-3 -28 -9 4.4397 7.0577
-3 -28 -8 -7.5773 -7.6078
-3 -28 -7 -4.2791 -4.5236
-3 -28 -6 -4.7729 -8.4636
-3 -28 -5 15.5888 -8.3958
-3 -28 -4 11.7977 10.8032
-3 -27 -26 1.4144 -0.1862
-3 -27 -25 1.8566 -4.2596
-3 -27 -24 2.6164 -3.0183
-3 -27 -23 -5.3618 1.0569
-3 -27 -22 -3.5604 0.9216
-3 -27 -21 -2.0099 -4.9211
-3 -27 -20 -5.8278 -5.0177
-3 -27 -19 -1.1505 4.2860
-3 -27 -18 -1.6838 3.6122
-3 -27 -17 -0.6372 -6.0587
-3 -27 -16 -1.2190 7.7219
-3 -27 -15 6.0690 3.1211
-3 -27 -14 -7.1707 -2.2117
-3 -27 -13 -0.3225 -4.5897
-3 -27 -12 -16.0497 11.9555
-3 -27 -11 2.4055 -3.3659
-3 -27 -10 7.0617 3.4537
-3 -27 -9 -6.7251 -20.6726
-3 -27 -8 -2.0197 6.7582
-3 -27 -7 1.1295 1.5268
-3 -27 -6 4.7576 4.1154
-3 -27 -5 8.3913 3.5892
-3 -27 -4 9.0064 -13.2897
-3 -26 -25 1.2326 -1.0922
-3 -26 -24 -1.9382 -0.0256
-3 -26 -23 3.7659 1.3125
-3 -26 -22 -2.3253 3.8800
-3 -26 -21 -5.4146 6.2568
-3 -26 -20 -4.1976 -6.5605
-3 -26 -19 -4.6034 -3.6635
-3 -26 -18 -1.6173 4.5310
-3 -26 -17 0.8947 -1.3415
-3 -26 -16 4.5919 1.5560
-3 -26 -15 0.1277 3.2322
-3 -26 -14 4.9565 7.7599
-3 -26 -13 5.7859 20.2297
-3 -26 -12 -8.3988 4.4133
-3 -26 -11 -4.6716 0.8922
-3 -26 -10 -7.4339 6.8528
-3 -26 -9 -1.3387 7.5387
-3 -26 -8 0.2154 -17.6330
-3 -26 -7 5.0238 -0.8324
-3 -26 -6 10.1719 25.9946
-3 -26 -5 3.8603 8.1494
-3 -26 -4 -10.0120 -22.5334
-3 -25 -24 2.1220 4.1513
-3 -25 -23 -7.3932 1.0519
-3 -25 -22 6.4548 3.3864
-3 -25 -21 -0.5155 -1.0375
-3 -25 -20 -1.5464 10.0161
-3 -25 -19 -2.0355 1.4571
-3 -25 -18 4.9404 -6.4136
-3 -25 -17 4.0723 4.5893
-3 -25 -16 -5.5841 -1.1833
-3 -25 -15 0.7231 -3.8555
-3 -25 -14 -2.3665 11.0762
-3 -25 -13 -8.7986 7.1203
-3 -25 -12 19.4241 0.1105
-3 -25 -11 -0.3376 10.1128
-3 -25 -10 -11.7431 2.9032
-3 -25 -9 1.1853 1.4923
-3 -25 -8 -3.6769 2.5866
-3 -25 -7 2.5036 -4.9848
-3 -25 -6 -8.8104 11.9506
-3 -25 -5 -4.8069 0.0038
-3 -25 -4 4.6990 1.5469
-3 -24 -23 -0.2601 2.7273
-3 -24 -22 -2.6905 4.0759
-3 -24 -21 -5.2834 2.2938
-3 -24 -20 -3.0771 -10.2225
-3 -24 -19 -3.0750 7.2752
-3 -24 -18 5.7273 -6.9047
-3 -24 -17 6.0531 -6.0988
-3 -24 -16 0.5767 7.7886
-3 -24 -15 -8.8242 -4.0018
-3 -24 -14 -5.5792 -8.0665
-3 -24 -13 -3.9315 0.3446
-3 -24 -12 -3.0854 -1.5643
-3 -24 -11 -9.6807 13.3584
-3 -24 -10 0.0537 -6.9412
-3 -24 -9 -2.4847 -0.0395
-3 -24 -8 5.1840 -3.8145
-3 -24 -7 4.8362 2.3575
-3 -24 -6 9.4760 4.5164
-3 -24 -5 -13.8034 15.1920
-3 -24 -4 -4.8328 -0.8010
-3 -23 -22 -8.7195 -3.1343
-3 -23 -21 -0.2191 -8.4397
-3 -23 -20 1.2236 -4.7789
-3 -23 -19 -3.3223 -1.0450
-3 -23 -18 -0.9519 -11.0041
-3 -23 -17 -3.7520 -5.7650
-3 -23 -16 -5.1395 -0.9039
-3 -23 -15 10.2639 -5.9147
-3 -23 -14 -2.9661 2.3003
-3 -23 -13 -12.6509 7.3719
-3 -23 -12 -12.3983 7.1275
-3 -23 -11 -9.9301 -6.0259
-3 -23 -10 -0.2963 5.9778
-3 -23 -9 9.6245 10.2407
-3 -23 -8 17.8688 -23.8823
-3 -23 -7 -0.4327 -5.9470
-3 -23 -6 -5.2292 4.0452
-3 -23 -5 -1.0643 8.6868
-3 -23 -4 16.5662 11.5406
-3 -22 -21 12.1645 -14.3517
-3 -22 -20 1.6872 7.0478
-3 -22 -19 -2.0716 4.7925
-3 -22 -18 3.4477 -10.3591
-3 -22 -17 -9.9666 -16.2780
-3 -22 -16 -6.8781 -9.2514
-3 -22 -15 -1.8060 18.0417
-3 -22 -14 -9.6073 7.7295
-3 -22 -13 12.3443 -2.8297
-3 -22 -12 12.0503 17.5736
-3 -22 -11 -1.5096 6.7849
-3 -22 -10 -8.1629 8.7308
-3 -22 -9 0.1329 -13.5847
-3 -22 -8 -7.0723 -3.1940
-3 -22 -7 8.7189 -16.1996
-3 -22 -6 -10.0593 1.7823
-3 -22 -5 4.0255 -6.4977
-3 -22 -4 16.5687 5.6302
-3 -21 -20 -3.5969 6.4361
-3 -21 -19 5.3351 -7.6415
-3 -21 -18 5.5612 -13.2060
-3 -21 -17 1.2584 0.9690
-3 -21 -16 1.6218 1.9048
-3 -21 -15 0.6388 -12.6103
-3 -21 -14 11.2467 7.8555
-3 -21 -13 13.4616 6.9244
-3 -21 -12 2.5925 8.0519
-3 -21 -11 0.9599 4.7998
-3 -21 -10 -4.1392 1.0661
-3 -21 -9 -9.5083 -12.2593
-3 -21 -8 12.0937 12.9005
-3 -21 -7 12.6485 -5.7427
-3 -21 -6 -5.7242 -7.4577
-3 -21 -5 -6.4093 5.0565
-3 -21 -4 -13.8112 -9.8734
-3 -20 -19 3.2723 4.4823
-3 -20 -18 14.1637 -9.6945
-3 -20 -17 -3.9968 -16.1199
-3 -20 -16 10.9661 7.6647
-3 -20 -15 -0.0234 4.7354
-3 -20 -14 11.7924 -16.6741
-3 -20 -13 9.0997 10.3529
-3 -20 -12 -7.5055 -13.9223
-3 -20 -11 -7.9307 -1.1459
-3 -20 -10 16.3268 4.9079
-3 -20 -9 7.0848 16.3792
-3 -20 -8 -3.0540 9.3287
-3 -20 -7 -6.1497 -4.7584
-3 -20 -6 7.3127 16.1216
-3 -20 -5 3.9785 11.6395
-3 -20 -4 -8.8293 -13.8034
-3 -19 -18 -5.8196 -4.4770
-3 -19 -17 1.1853 12.3891
-3 -19 -16 -5.3418 -6.7791
-3 -19 -15 -5.3672 -4.0570
-3 -19 -14 -17.1148 4.2578
-3 -19 -13 8.2964 5.0466
-3 -19 -12 3.6004 3.4644
-3 -19 -11 2.8985 14.7456
-3 -19 -10 -0.1846 -8.7056
-3 -19 -9 -9.6202 18.4747
-3 -19 -8 -1.2160 10.8294
-3 -19 -7 -7.3269 31.9320
-3 -19 -6 -2.6687 7.2177
-3 -19 -5 32.7204 -5.8160
-3 -19 -4 3.0110 8.8135
-3 -18 -17 12.3274 -1.6676
-3 -18 -16 -5.2721 10.7887
-3 -18 -15 -11.6669 -0.0639
-3 -18 -14 -7.2485 -3.0162
-3 -18 -13 13.2988 0.9566
-3 -18 -12 -8.0319 27.1520
-3 -18 -11 -20.3354 14.9257
-3 -18 -10 -4.1485 1.5587
-3 -18 -9 18.4780 1.2237
-3 -18 -8 2.9310 -0.5075
-3 -18 -7 17.7961 20.4583
-3 -18 -6 -0.0015 -4.4637
-3 -18 -5 -12.4237 -7.0054
-3 -18 -4 15.7599 39.5747
-3 -17 -16 7.4819 1.4944
-3 -17 -15 6.6928 -11.6856
-3 -17 -14 11.9649 -1.1404
-3 -17 -13 -8.3101 0.5631
-3 -17 -12 -18.7853 -15.9385
-3 -17 -11 7.4510 -0.6018
-3 -17 -10 14.3510 5.3421
-3 -17 -9 -9.4373 -19.5765
-3 -17 -8 23.9700 -4.8243
-3 -17 -7 28.2815 -31.2338
-3 -17 -6 -42.3820 -29.7614
-3 -17 -5 -2.4279 8.9838
-3 -17 -4 8.2561 16.6283
-3 -16 -15 7.9266 -9.1741
-3 -16 -14 -6.2227 -4.5167
-3 -16 -13 2.3232 -13.8604
-3 -16 -12 8.5428 4.5736
-3 -16 -11 2.2720 -15.3300
-3 -16 -10 14.0087 -5.6682
-3 -16 -9 4.5729 -70.1480
-3 -16 -8 10.2574 -32.1802
-3 -16 -7 -27.0389 22.0240
-3 -16 -6 27.5388 19.9383
-3 -16 -5 -8.9790 -56.7241
-3 -16 -4 -2.3839 -28.7228
-3 -15 -14 4.5548 8.3354
-3 -15 -13 -4.2445 -3.2391
-3 -15 -12 9.1197 -36.0865
-3 -15 -11 3.3326 19.0619
-3 -15 -10 24.9759 6.3043
-3 -15 -9 7.7434 -25.9600
-3 -15 -8 -34.7316 3.8133
-3 -15 -7 21.2274 21.6833
-3 -15 -6 16.8926 -53.6996
-3 -15 -5 -12.3302 38.6390
-3 -15 -4 17.3293 -36.8597
-3 -14 -13 -2.6534 8.7883
-3 -14 -12 -11.5042 -22.9892
-3 -14 -11 18.3999 -13.9665
-3 -14 -10 -13.0122 -1.9804
-3 -14 -9 -14.4817 41.9681
-3 -14 -8 13.8256 38.1711
-3 -14 -7 8.0098 -1.5646
-3 -14 -6 5.8737 -20.7050
-3 -14 -5 -3.7090 -48.0579
-3 -14 -4 5.0459 0.0224
-3 -13 -12 11.2440 2.2702
-3 -13 -11 -50.3769 -18.0346
-3 -13 -10 -3.8567 0.0370
-3 -13 -9 18.4369 -4.3195
-3 -13 -8 23.8220 50.5528
-3 -13 -7 -2.0116 -20.3456
-3 -13 -6 16.9696 -38.2490
-3 -13 -5 -7.7830 -5.1974
-3 -13 -4 -27.8178 8.2978
-3 -12 -11 15.9473 29.0799
-3 -12 -10 -5.7438 -40.7842
-3 -12 -9 18.1006 -6.4372
-3 -12 -8 8.2843 -28.5280
-3 -12 -7 27.6872 4.0863
-3 -12 -6 -32.8999 -40.3912
-3 -12 -5 58.5792 -4.9252
-3 -12 -4 41.7311 31.8656
-3 -11 -10 31.0976 19.0510
-3 -11 -9 23.5788 -29.6251
-3 -11 -8 -22.8628 -20.1006
-3 -11 -7 -20.3118 -90.4282
-3 -11 -6 54.8277 -10.0846
-3 -11 -5 65.4144 9.2605
-3 -11 -4 -6.8293 29.7609
-3 -10 -9 -8.3907 -15.7513
-3 -10 -8 -20.4880 4.4282
-3 -10 -7 7.4190 -6.3724
-3 -10 -6 25.4034 -30.0472
-3 -10 -5 19.7931 -12.8654
-3 -10 -4 27.3311 -38.9643
-3 -9 -8 -48.9506 -12.7116
-3 -9 -7 -16.6179 129.2609
-3 -9 -6 -10.4118 41.0503
-3 -9 -5 34.0799 -60.0047
-3 -9 -4 16.5771 24.9871
-3 -8 -7 36.3992 46.0529
-3 -8 -6 -45.8404 131.1538
-3 -8 -5 -22.4092 7.8801
-3 -8 -4 -80.3121 39.2764
-3 -7 -6 -74.0970 -19.3852
-3 -7 -5 -46.2352 102.7806
-3 -7 -4 -84.0391 91.2581
-3 -6 -5 36.7985 34.7675
-3 -6 -4 132.0676 10.0891
-3 -5 -4 42.6377 99.8588
-2 -38 -5 2.9488 -3.5421
-2 -37 -10 2.1824 -1.5419
-2 -37 -9 -1.9035 -1.0831
-2 -37 -8 -1.0511 5.2968
-2 -37 -7 -1.5243 0.9716
-2 -37 -6 6.1955 -2.2592
-2 -37 -5 2.2609 2.6492
-2 -37 -4 2.8980 -1.4326
-2 -37 -3 -4.8126 -2.0505
-2 -36 -13 -3.3632 -0.3349
-2 -36 -12 -1.5232 0.0090
-2 -36 -11 -0.5103 2.5590
-2 -36 -10 -0.8173 -5.5274
-2 -36 -9 0.1768 -4.0458
-2 -36 -8 0.1187 -1.3522
-2 -36 -7 3.3946 3.8633
-2 -36 -6 -0.7414 -1.9897
-2 -36 -5 1.5779 -6.1456
-2 -36 -4 3.0076 -2.0774
-2 -36 -3 -1.1399 -2.5246
-2 -35 -16 -0.7589 2.3308
-2 -35 -15 -5.9763 -3.6569
-2 -35 -14 3.7772 -1.4490
-2 -35 -13 -3.8577 -0.9660
-2 -35 -12 -3.9623 4.3400
-2 -35 -11 -0.2211 1.7216
-2 -35 -10 -2.2967 -4.2266
-2 -35 -9 -3.1190 2.5887
-2 -35 -8 3.3056 -6.0677
-2 -35 -7 -3.1253 -1.6357
-2 -35 -6 2.7616 -3.4951
-2 -35 -5 -6.2568 7.8234
-2 -35 -4 -6.2040 -4.9080
-2 -35 -3 -1.8016 -3.0474
-2 -34 -16 1.8819 1.7713
-2 -34 -15 -1.5306 0.1723
-2 -34 -14 0.9634 -3.9433
-2 -34 -13 6.9744 7.1390
-2 -34 -12 -1.2368 -1.3773
-2 -34 -11 -2.2266 -6.0077
-2 -34 -10 1.0419 2.0230
-2 -34 -9 8.4516 5.1584
-2 -34 -8 0.3876 7.4012
-2 -34 -7 0.5026 -8.0039
-2 -34 -6 -1.3974 6.3506
-2 -34 -5 -3.1079 8.8731
-2 -34 -4 -1.2449 -0.5805
-2 -34 -3 2.2950 -4.7876
-2 -33 -18 2.4925 -3.2477
-2 -33 -17 0.0721 0.6940
-2 -33 -16 1.7217 -3.3405
-2 -33 -15 0.4679 1.4115
-2 -33 -14 4.0007 6.3712
-2 -33 -13 -0.7820 0.3672
-2 -33 -12 -1.2288 0.9441
-2 -33 -11 0.0777 3.1377
-2 -33 -10 5.6927 -1.8779
-2 -33 -9 3.6498 0.4380
-2 -33 -8 3.2049 -1.6816
-2 -33 -7 3.8492 4.3292
-2 -33 -6 -0.1974 7.7576
-2 -33 -5 4.5671 0.4107
-2 -33 -4 6.5567 -5.8460
-2 -33 -3 -1.1471 -0.6230
-2 -32 -20 1.2050 -1.7238
-2 -32 -19 -0.0344 2.7802
-2 -32 -18 -1.5355 -0.3110
-2 -32 -17 3.5078 -3.7529
-2 -32 -16 1.5142 0.2527
-2 -32 -15 -1.4757 0.1452
-2 -32 -14 -1.5586 -1.8184
-2 -32 -13 -1.8398 -0.2680
-2 -32 -12 -2.4220 4.1044
-2 -32 -11 -0.8934 3.5194
-2 -32 -10 -0.0119 -1.3662
-2 -32 -9 -2.4479 -5.7222
-2 -32 -8 3.5830 -2.0766
-2 -32 -7 3.5526 1.4165
-2 -32 -6 1.5432 -1.6531
-2 -32 -5 -2.1514 -7.9006
-2 -32 -4 4.5071 0.0392
-2 -32 -3 -3.6278 11.3521
-2 -31 -22 -1.8410 0.3763
-2 -31 -21 -3.5405 -4.4576
-2 -31 -20 1.1854 3.5792
-2 -31 -19 5.0375 -3.3844
-2 -31 -18 -3.8994 1.2406
-2 -31 -17 -1.4117 2.1085
-2 -31 -16 0.5869 -1.1380
-2 -31 -15 4.3401 -1.7768
-2 -31 -14 -1.8846 2.9449
-2 -31 -13 7.5171 -7.3689
-2 -31 -12 1.4711 -3.0702
-2 -31 -11 -2.4437 -7.9369
-2 -31 -10 1.0899 -1.9947
-2 -31 -9 -1.6052 1.8178
-2 -31 -8 3.0064 -2.5984
-2 -31 -7 -1.1541 -1.6000
-2 -31 -6 -5.7232 -0.4069
-2 -31 -5 -12.8822 -1.6764
-2 -31 -4 18.8412 -5.9471
-2 -31 -3 3.3559 -4.7791
-2 -30 -24 0.8095 -2.7966
-2 -30 -23 0.0621 -0.2152
-2 -30 -22 -0.6750 -1.0675
-2 -30 -21 -3.9788 4.7039
-2 -30 -20 -1.9037 0.8283
-2 -30 -19 -3.5620 0.1267
-2 -30 -18 0.7242 -2.4887
-2 -30 -17 4.1212 0.7815
-2 -30 -16 -1.4845 2.8948
-2 -30 -15 -1.0058 1.1100
-2 -30 -14 -1.5220 -6.8195
-2 -30 -13 0.8340 -5.5793
-2 -30 -12 0.9538 7.7378
-2 -30 -11 1.4285 -9.6767
-2 -30 -10 2.3502 -7.2573
-2 -30 -9 -1.9260 7.2734
-2 -30 -8 -6.3311 1.7490
-2 -30 -7 0.0918 -6.8294
-2 -30 -6 -2.0247 -1.4581
-2 -30 -5 5.4576 3.6590
-2 -30 -4 -3.7532 -3.9201
-2 -30 -3 14.8072 -12.8931
-2 -29 -25 -0.3542 3.1212
-2 -29 -24 2.1253 1.3226
-2 -29 -23 3.9244 -4.8775
-2 -29 -22 -5.1309 0.5741
-2 -29 -21 -1.8462 -1.4888
-2 -29 -20 -3.8354 0.2978
-2 -29 -19 -0.6947 4.9247
-2 -29 -18 0.8216 -0.9791
-2 -29 -17 -3.9759 0.6461
-2 -29 -16 -1.6870 -5.5378
-2 -29 -15 -3.6667 0.9470
-2 -29 -14 -1.1762 1.9948
-2 -29 -13 -0.6960 -6.7313
-2 -29 -12 -6.0819 -1.7898
-2 -29 -11 5.7952 7.6319
-2 -29 -10 -7.5821 3.8229
-2 -29 -9 0.4695 1.5035
-2 -29 -8 -3.8990 8.5007
-2 -29 -7 4.1367 -3.8750
-2 -29 -6 -1.7141 -8.8139
-2 -29 -5 8.5118 1.0646
-2 -29 -4 1.5899 11.7258
-2 -29 -3 2.7520 -7.3056
-2 -28 -26 -1.4302 -2.4490
-2 -28 -25 -0.5727 1.5045
-2 -28 -24 5.3266 0.5387
-2 -28 -23 2.4020 -2.9048
-2 -28 -22 -2.1267 3.8200
-2 -28 -21 -1.5873 -6.3295
-2 -28 -20 -2.0803 -0.4817
-2 -28 -19 3.2395 4.2572
-2 -28 -18 -0.6892 8.5474
-2 -28 -17 -2.9453 -6.5889
-2 -28 -16 3.7582 -3.8639
-2 -28 -15 -6.8797 2.7354
-2 -28 -14 3.1564 -6.3149
-2 -28 -13 -0.0043 3.9875
-2 -28 -12 -0.4365 -3.8212
-2 -28 -11 -3.7211 -0.6796
-2 -28 -10 10.2094 -1.1433
-2 -28 -9 15.1532 -6.0284
-2 -28 -8 -14.8935 10.4981
-2 -28 -7 1.9666 1.0040
-2 -28 -6 6.6234 5.0670
-2 -28 -5 -5.8118 5.9653
-2 -28 -4 5.5840 4.9785
-2 -28 -3 -4.2140 22.4593
-2 -27 -26 -2.0984 1.4486
-2 -27 -25 -0.5717 2.5512
-2 -27 -24 2.6725 -6.8864
-2 -27 -23 4.8348 4.0295
-2 -27 -22 -2.3484 4.6841
-2 -27 -21 -0.4995 5.2512
-2 -27 -20 -2.5816 1.1039
-2 -27 -19 3.1632 5.4287
-2 -27 -18 -1.2602 1.1484
-2 -27 -17 -0.0216 1.8182
-2 -27 -16 -5.4059 -4.7924
-2 -27 -15 -7.7640 1.5343
-2 -27 -14 1.4813 6.3355
-2 -27 -13 2.6949 2.1915
-2 -27 -12 6.0175 2.3015
-2 -27 -11 -8.2356 0.9994
-2 -27 -10 10.8219 -17.0405
-2 -27 -9 2.3398 -12.0259
-2 -27 -8 -1.9464 -8.1882
-2 -27 -7 -0.8116 21.7336
-2 -27 -6 -0.4500 10.6788
-2 -27 -5 1.3170 4.4491
-2 -27 -4 -4.7317 -2.7617
-2 -27 -3 2.9302 2.2214
-2 -26 -25 -0.8300 4.4798
-2 -26 -24 7.0646 3.7903
-2 -26 -23 -6.4398 5.2135
-2 -26 -22 4.2971 9.0010
-2 -26 -21 -4.4731 0.8824
-2 -26 -20 4.0959 3.1223
-2 -26 -19 -0.0618 12.7330
-2 -26 -18 -3.7879 -4.4609
-2 -26 -17 -1.2158 2.3264
-2 -26 -16 -4.3180 4.4541
-2 -26 -15 1.2466 0.9715
-2 -26 -14 1.8653 12.1189
-2 -26 -13 -3.0140 7.3995
-2 -26 -12 -1.2144 10.9911
-2 -26 -11 -5.3321 11.4959
-2 -26 -10 -1.2461 -10.6285
-2 -26 -9 -1.5603 -11.6308
-2 -26 -8 5.8670 6.5026
-2 -26 -7 -14.5261 9.6446
-2 -26 -6 -1.9144 6.3195
-2 -26 -5 7.5394 -18.5079
-2 -26 -4 10.1145 -9.4477
-2 -26 -3 -8.9005 -12.6598
-2 -25 -24 -4.7027 -0.9128
-2 -25 -23 3.6336 15.1635
-2 -25 -22 -1.9490 6.6417
-2 -25 -21 4.9888 -0.9906
-2 -25 -20 -5.2696 -3.1799
-2 -25 -19 -5.0723 -3.2035
-2 -25 -18 7.3708 12.3422
-2 -25 -17 -3.3573 -1.6264
-2 -25 -16 9.3762 -0.5940
-2 -25 -15 3.8989 -2.5265
-2 -25 -14 -7.9839 17.7399
-2 -25 -13 3.8769 -0.4938
-2 -25 -12 -5.5587 -0.4536
-2 -25 -11 10.3392 -0.9918
-2 -25 -10 -8.3636 26.0252
-2 -25 -9 -10.6868 11.7882
-2 -25 -8 11.6259 -13.0011
-2 -25 -7 1.5464 -10.9317
-2 -25 -6 11.4586 -1.6833
-2 -25 -5 -5.9004 0.6342
-2 -25 -4 -5.4503 1.1738
-2 -25 -3 -0.8883 -2.3885
-2 -24 -23 -5.5377 4.1190
-2 -24 -22 2.3068 3.8761
-2 -24 -21 2.5801 -13.5583
-2 -24 -20 -2.4818 0.2523
-2 -24 -19 -8.9790 1.2998
-2 -24 -18 3.9264 -11.3905
-2 -24 -17 -6.6658 0.2414
-2 -24 -16 5.1254 -3.4556
-2 -24 -15 -0.8406 -8.0635
-2 -24 -14 -1.2577 -2.0921
-2 -24 -13 -4.1036 5.4902
-2 -24 -12 0.9232 -10.1155
-2 -24 -11 6.7560 -8.7123
-2 -24 -10 -7.1366 6.4138
-2 -24 -9 -7.4494 7.7892
-2 -24 -8 -2.5183 3.2350
-2 -24 -7 31.3308 -17.0159
-2 -24 -6 4.3719 0.9850
-2 -24 -5 -3.7224 14.1192
-2 -24 -4 -12.1913 -6.8124
-2 -24 -3 -8.4241 13.1353
-2 -23 -22 -2.2958 -5.5690
-2 -23 -21 -6.7663 -9.8102
-2 -23 -20 -16.0486 -0.1978
-2 -23 -19 10.3967 -0.6826
-2 -23 -18 0.7647 -11.8676
-2 -23 -17 2.2777 -11.8432
-2 -23 -16 -17.3998 -6.0273
-2 -23 -15 -3.8022 12.7006
-2 -23 -14 -4.6643 -6.2809
-2 -23 -13 4.6323 9.9488
-2 -23 -12 -1.6964 0.3173
-2 -23 -11 3.2082 3.7732
-2 -23 -10 -6.2582 3.2997
-2 -23 -9 -7.6254 -1.2850
-2 -23 -8 3.7608 -11.7217
-2 -23 -7 -0.2618 6.6967
-2 -23 -6 0.9782 2.0565
-2 -23 -5 -0.8122 -12.8967
-2 -23 -4 7.2449 16.3718
-2 -23 -3 -1.4875 6.2038
-2 -22 -21 -5.8307 3.4981
-2 -22 -20 -2.4403 1.8422
-2 -22 -19 3.2408 -2.8289
-2 -22 -18 -2.2295 -11.4293
-2 -22 -17 5.5468 0.3679
-2 -22 -16 -6.2456 11.3970
-2 -22 -15 -3.4105 4.2844
-2 -22 -14 -4.0022 -0.2164
-2 -22 -13 -12.0773 28.3911
-2 -22 -12 5.9265 23.7901
-2 -22 -11 -19.8522 17.0392
-2 -22 -10 8.0884 10.3348
-2 -22 -9 -0.1625 6.2302
-2 -22 -8 11.9335 -18.4832
-2 -22 -7 6.4004 -14.7864
-2 -22 -6 -24.1664 -18.0326
-2 -22 -5 -0.0212 29.9878
-2 -22 -4 -2.5191 7.3688
-2 -22 -3 0.9437 5.9589
-2 -21 -20 5.8874 0.3084
-2 -21 -19 -1.8809 8.7031
-2 -21 -18 -3.0046 4.2407
-2 -21 -17 -6.9941 -8.4060
-2 -21 -16 9.9986 8.7350
-2 -21 -15 10.8746 17.1546
-2 -21 -14 -31.9047 4.5680
-2 -21 -13 -10.5410 11.2890
-2 -21 -12 2.2843 0.5509
-2 -21 -11 3.3995 21.1436
-2 -21 -10 17.0607 18.1941
-2 -21 -9 8.4760 -9.5036
-2 -21 -8 -6.4149 -18.2706
-2 -21 -7 -3.7534 -11.1984
-2 -21 -6 9.0731 10.8495
-2 -21 -5 -6.3739 -7.3174
-2 -21 -4 -13.3472 -2.5021
-2 -21 -3 -7.9372 -1.4221
-2 -20 -19 0.1206 11.0402
-2 -20 -18 13.6881 1.6501
-2 -20 -17 3.1310 -2.3890
-2 -20 -16 -4.8182 17.5340
-2 -20 -15 -17.6244 -1.0967
-2 -20 -14 -1.9341 -1.4076
-2 -20 -13 3.6657 -13.0565
-2 -20 -12 -6.0096 -3.9498
-2 -20 -11 9.4042 -6.2763
-2 -20 -10 5.6658 1.1770
-2 -20 -9 -0.3976 3.6242
-2 -20 -8 -5.4059 -15.4423
-2 -20 -7 -3.4974 7.3083
-2 -20 -6 -15.3977 -9.0895
-2 -20 -5 3.0863 -5.5870
-2 -20 -4 20.7964 4.1239
-2 -20 -3 -1.6175 -1.2002
-2 -19 -18 3.2398 -7.2768
-2 -19 -17 1.3472 5.1171
-2 -19 -16 20.0752 25.5772
-2 -19 -15 5.0550 -21.9679
-2 -19 -14 -9.5430 3.9497
-2 -19 -13 12.7495 -15.5825
-2 -19 -12 1.4597 8.2292
-2 -19 -11 -17.9240 -4.4157
-2 -19 -10 -13.8479 -4.9589
-2 -19 -9 -0.4679 -22.8279
-2 -19 -8 -3.2896 19.1851
-2 -19 -7 20.6927 10.6102
-2 -19 -6 13.6883 16.4421
-2 -19 -5 -21.4655 -23.0681
-2 -19 -4 9.0188 16.4019
-2 -19 -3 1.4162 10.2907
-2 -18 -17 -2.3380 3.1833
-2 -18 -16 3.8123 -6.9567
-2 -18 -15 22.8306 4.5270
-2 -18 -14 17.9684 -7.8226
-2 -18 -13 4.1326 24.3843
-2 -18 -12 -12.5067 -13.8523
-2 -18 -11 -7.6712 -14.2106
-2 -18 -10 -0.9730 -17.4686
-2 -18 -9 -9.2249 10.6570
-2 -18 -8 10.1863 11.7062
-2 -18 -7 9.6786 12.1395
-2 -18 -6 4.6993 -6.6312
-2 -18 -5 5.0206 -21.1837
-2 -18 -4 -7.1743 -9.0791
-2 -18 -3 -11.6586 51.4834
-2 -17 -16 -4.7505 -15.6495
-2 -17 -15 -8.2373 5.3107
-2 -17 -14 7.7283 8.3223
-2 -17 -13 5.5870 -32.5537
-2 -17 -12 11.4598 -2.4089
-2 -17 -11 1.2470 4.5214
-2 -17 -10 -0.5925 -6.6489
-2 -17 -9 -1.5604 -14.9985
-2 -17 -8 -20.6490 -22.7780
-2 -17 -7 7.9305 -43.4230
-2 -17 -6 -4.9205 -0.9675
-2 -17 -5 -0.9394 -28.3616
-2 -17 -4 -6.3148 12.9997
-2 -17 -3 12.3343 2.7125
-2 -16 -15 -11.6810 -14.4484
-2 -16 -14 1.1174 -2.2072
-2 -16 -13 2.6022 -13.4658
-2 -16 -12 5.1302 -8.8109
-2 -16 -11 2.3424 30.2464
-2 -16 -10 6.6497 17.2694
-2 -16 -9 5.3861 -44.2594
-2 -16 -8 20.9044 -50.4617
-2 -16 -7 18.8357 -22.5841
-2 -16 -6 -40.8132 -49.9129
-2 -16 -5 -12.4487 24.4619
-2 -16 -4 39.7182 -38.5187
-2 -16 -3 7.8812 -23.6520
-2 -15 -14 -2.0291 -2.8573
-2 -15 -13 7.7204 11.2219
-2 -15 -12 -11.0094 15.0226
-2 -15 -11 8.0079 7.0829
-2 -15 -10 32.5456 19.5344
-2 -15 -9 -8.0521 -16.0425
-2 -15 -8 32.4075 -33.4115
-2 -15 -7 -0.0043 1.8261
-2 -15 -6 11.6174 0.8544
-2 -15 -5 -13.4201 -66.0103
-2 -15 -4 -10.1541 3.5153
-2 -15 -3 10.0709 -9.0785
-2 -14 -13 3.6625 -8.7210
-2 -14 -12 17.2014 26.3209
-2 -14 -11 -13.4007 0.4588
-2 -14 -10 -23.9329 -57.6103
-2 -14 -9 13.6826 18.4194
-2 -14 -8 10.8189 23.3909
-2 -14 -7 0.1064 -6.7022
-2 -14 -6 -12.1681 -60.2103
-2 -14 -5 1.3404 45.4936
-2 -14 -4 36.7655 18.4193
-2 -14 -3 0.2441 -6.5983
-2 -13 -12 -3.3715 13.7616
-2 -13 -11 -10.0922 -35.1069
-2 -13 -10 -32.5063 -20.3868
-2 -13 -9 -18.2309 17.1311
-2 -13 -8 3.3748 -25.8821
-2 -13 -7 18.0168 -10.7899
-2 -13 -6 -17.6241 -12.8359
-2 -13 -5 17.9869 1.8059
-2 -13 -4 39.1803 15.3879
-2 -13 -3 24.2658 21.3248
-2 -12 -11 22.4924 33.1912
-2 -12 -10 -3.4172 35.3327
-2 -12 -9 -23.1180 -64.3313
-2 -12 -8 -20.3090 -14.3939
-2 -12 -7 -2.2347 -40.1210
-2 -12 -6 -12.1679 -38.5837
-2 -12 -5 -10.9391 -30.5829
-2 -12 -4 25.7358 74.9777
-2 -12 -3 11.8946 -65.3172
-2 -11 -10 33.5222 -34.1894
-2 -11 -9 -39.8497 -22.8359
-2 -11 -8 -17.4440 -43.2863
-2 -11 -7 4.0394 -27.0239
-2 -11 -6 -1.3147 13.1400
-2 -11 -5 12.2414 9.5980
-2 -11 -4 -46.2091 -38.2152
-2 -11 -3 4.0636 18.7529
-2 -10 -9 4.6216 11.3365
-2 -10 -8 21.8325 -57.9261
-2 -10 -7 54.2170 11.6216
-2 -10 -6 -0.1560 47.5959
-2 -10 -5 10.8629 40.5220
-2 -10 -4 34.5280 29.4099
-2 -10 -3 1.6633 -35.0223
-2 -9 -8 34.2918 -3.8855
-2 -9 -7 -19.6460 83.3559
-2 -9 -6 52.0777 -0.1516
-2 -9 -5 -25.9568 -62.3341
-2 -9 -4 -29.3986 10.0854
-2 -9 -3 -48.4997 79.2069
-2 -8 -7 -28.7259 33.7306
-2 -8 -6 -103.6481 -75.2959
-2 -8 -5 1.4979 53.9568
-2 -8 -4 107.5642 -1.6119
-2 -8 -3 -128.1690 -0.0235
-2 -7 -6 -88.7620 99.7256
-2 -7 -5 -26.5469 67.9166
-2 -7 -4 72.8369 -65.2103
-2 -7 -3 89.7379 58.7203
-2 -6 -5 24.8994 3.2057
-2 -6 -4 -30.5385 151.5785
-2 -6 -3 20.9195 -22.8537
-2 -5 -4 -27.9360 -56.4508
-2 -5 -3 16.3245 129.7163
-2 -4 -3 -75.7750 -95.9818
-1 -38 -5 1.1562 0.3474
-1 -37 -10 -0.5930 4.0413
-1 -37 -9 6.9501 -3.5989
-1 -37 -8 0.1368 0.5199
-1 -37 -7 2.0308 3.8319
-1 -37 -6 -1.9064 -1.5476
-1 -37 -5 -3.9179 -1.9211
-1 -37 -4 -4.6990 -3.9317
-1 -37 -3 -0.8181 -0.5448
-1 -37 -2 -1.9213 0.6633
-1 -36 -12 -2.9014 -0.1738
-1 -36 -11 0.2736 3.1697
-1 -36 -10 1.7078 0.7418
-1 -36 -9 -2.6706 -5.6855
-1 -36 -8 2.5638 2.5237
-1 -36 -7 1.7421 -0.5443
-1 -36 -6 1.8601 1.2776
-1 -36 -5 -0.1482 -2.9832
-1 -36 -4 1.7197 0.9372
-1 -36 -3 -1.8683 -3.7734
-1 -36 -2 0.0203 -1.4688
-1 -35 -14 -3.3892 -0.6221
-1 -35 -13 -5.9450 0.8598
-1 -35 -12 -1.6785 -2.1460
-1 -35 -11 -0.7827 0.8950
-1 -35 -10 -2.2292 0.4828
-1 -35 -9 -3.6452 -7.1767
-1 -35 -8 -3.8418 9.3010
-1 -35 -7 1.8717 -6.3623
-1 -35 -6 0.0533 0.8776
-1 -35 -5 4.8555 -2.2380
-1 -35 -4 -2.5482 -2.7204
-1 -35 -3 -1.0731 0.0853
-1 -35 -2 -2.3247 1.2164
-1 -34 -17 1.5537 -0.7049
-1 -34 -16 -1.6299 1.0134
-1 -34 -15 0.5345 0.7397
-1 -34 -14 2.8012 1.9871
-1 -34 -13 -0.3438 -2.5291
-1 -34 -12 -2.3286 6.7407
-1 -34 -11 -0.8515 -1.2899
-1 -34 -10 10.7948 -11.6369
-1 -34 -9 -2.5200 12.9908
-1 -34 -8 3.0052 1.1857
-1 -34 -7 -3.9155 -0.9667
-1 -34 -6 -2.8987 1.8406
-1 -34 -5 -3.4727 -0.4136
-1 -34 -4 0.4744 -0.9061
-1 -34 -3 -0.0512 -6.9471
-1 -34 -2 2.8511 6.3493
-1 -33 -19 -2.3733 4.0130
-1 -33 -18 -0.0847 -1.9587
-1 -33 -17 1.6945 -3.6543
-1 -33 -16 1.2046 2.7971
-1 -33 -15 2.2668 2.6407
-1 -33 -14 0.8630 -0.9994
-1 -33 -13 3.1371 2.9266
-1 -33 -12 -0.2883 -0.9372
-1 -33 -11 5.0499 -7.4300
-1 -33 -10 4.9129 3.4194
-1 -33 -9 0.6290 -7.8682
-1 -33 -8 1.2253 -4.9606
-1 -33 -7 -1.8410 0.6391
-1 -33 -6 4.2810 -8.0082
-1 -33 -5 0.1257 12.3489
-1 -33 -4 -0.9077 1.8464
-1 -33 -3 2.3546 -4.2351
-1 -33 -2 -0.3022 -3.2449
-1 -32 -21 0.4728 0.0050
-1 -32 -20 -0.1619 2.2008
-1 -32 -19 0.9700 0.0432
-1 -32 -18 4.2424 0.9489
-1 -32 -17 -5.7285 4.1240
-1 -32 -16 -0.8894 -1.4863
-1 -32 -15 2.4618 -1.8541
-1 -32 -14 -0.8337 3.4292
-1 -32 -13 0.6885 -1.1632
-1 -32 -12 -1.5197 -4.8525
-1 -32 -11 0.1330 4.3102
-1 -32 -10 -4.1950 -10.3148
-1 -32 -9 -0.7012 0.2882
-1 -32 -8 -3.7729 -13.3760
-1 -32 -7 4.7058 -11.8453
-1 -32 -6 -1.5963 -5.6568
-1 -32 -5 3.9557 -2.1008
-1 -32 -4 6.9517 7.1643
-1 -32 -3 -2.8673 0.5365
-1 -32 -2 -12.1655 4.8405
-1 -31 -22 -1.6371 1.2862
-1 -31 -21 0.6584 1.7888
-1 -31 -20 1.5152 3.1338
-1 -31 -19 1.0767 3.1738
-1 -31 -18 0.9261 -0.3268
-1 -31 -17 2.6319 1.9676
-1 -31 -16 3.6713 1.0466
-1 -31 -15 -3.1739 2.1863
-1 -31 -14 -0.1013 -0.3749
-1 -31 -13 1.2812 0.7451
-1 -31 -12 -1.0776 -0.1385
-1 -31 -11 0.6595 -1.2298
-1 -31 -10 -2.2466 -1.1069
-1 -31 -9 -0.6704 -0.5930
-1 -31 -8 -1.9537 6.5244
-1 -31 -7 1.3085 6.3798
-1 -31 -6 -2.8684 -3.7894
-1 -31 -5 8.8323 -8.9419
-1 -31 -4 -12.0634 -12.5368
-1 -31 -3 -4.7816 12.1005
-1 -31 -2 -0.5223 -0.9597
-1 -30 -24 0.6942 2.2438
-1 -30 -23 0.8012 -0.1979
-1 -30 -22 -1.7747 3.8790
-1 -30 -21 -5.4454 2.4262
-1 -30 -20 -4.8850 -0.9767
-1 -30 -19 8.1032 1.8202
-1 -30 -18 2.1097 -0.2617
-1 -30 -17 -2.3590 4.1487
-1 -30 -16 -5.0488 1.2922
-1 -30 -15 1.3504 -3.2178
-1 -30 -14 3.1200 0.1057
-1 -30 -13 5.3098 -4.9431
-1 -30 -12 -1.9046 -8.0109
-1 -30 -11 -4.4716 6.2137
-1 -30 -10 -2.1666 -0.8972
-1 -30 -9 0.7793 -1.3396
-1 -30 -8 3.8681 21.5637
-1 -30 -7 -3.2933 7.6044
-1 -30 -6 2.9814 5.7580
-1 -30 -5 -4.4097 13.2181
-1 -30 -4 4.9925 -9.1702
-1 -30 -3 11.2003 -17.4004
-1 -30 -2 2.8196 -3.4950
-1 -29 -25 0.5944 4.1245
-1 -29 -24 1.6885 -3.1629
-1 -29 -23 -0.2002 3.9004
-1 -29 -22 0.3550 -0.3906
-1 -29 -21 -5.5536 7.2124
-1 -29 -20 -0.0591 1.7756
-1 -29 -19 -4.0269 0.3356
-1 -29 -18 -3.5515 6.9401
-1 -29 -17 0.8994 -1.9835
-1 -29 -16 -1.3761 -2.3265
-1 -29 -15 -3.3486 0.7463
-1 -29 -14 0.3163 -3.1787
-1 -29 -13 1.2712 -19.0295
-1 -29 -12 2.4084 3.0940
-1 -29 -11 -11.4187 5.7153
-1 -29 -10 4.0860 -1.5700
-1 -29 -9 -0.6113 -1.8602
-1 -29 -8 1.5622 -3.8863
-1 -29 -7 -1.8192 11.2447
-1 -29 -6 -2.4609 11.8032
-1 -29 -5 1.2227 -0.6954
-1 -29 -4 18.9067 13.2111
-1 -29 -3 3.5745 -1.6427
-1 -29 -2 17.4488 -8.6543
-1 -28 -26 0.2864 7.4649
-1 -28 -25 -1.4379 3.1036
-1 -28 -24 -1.0150 -1.7797
-1 -28 -23 3.8962 -3.7931
-1 -28 -22 1.5913 -0.2710
-1 -28 -21 -0.1143 5.5142
-1 -28 -20 -3.3461 4.0585
-1 -28 -19 0.0174 8.2760
-1 -28 -18 -0.7681 9.2443
-1 -28 -17 0.3203 5.9898
-1 -28 -16 -1.6471 -12.9175
-1 -28 -15 -3.2628 -7.3373
-1 -28 -14 -5.8370 9.7785
-1 -28 -13 7.8994 0.5014
-1 -28 -12 4.3176 -0.1377
-1 -28 -11 5.3116 -4.1872
-1 -28 -10 1.8897 -4.9583
-1 -28 -9 -3.2967 -9.9175
-1 -28 -8 1.5093 5.6886
-1 -28 -7 -6.0247 16.4078
-1 -28 -6 4.9182 7.1597
-1 -28 -5 -0.2398 -2.7430
-1 -28 -4 -11.4984 10.5696
-1 -28 -3 3.4912 17.8837
-1 -28 -2 -3.2918 8.8042
-1 -27 -26 -2.4358 1.1375
-1 -27 -25 1.3597 4.6173
-1 -27 -24 2.4146 2.8315
-1 -27 -23 3.7295 -5.5491
-1 -27 -22 -0.2275 9.2649
-1 -27 -21 -5.0070 -10.4053
-1 -27 -20 4.6303 5.1032
-1 -27 -19 -1.8043 7.5106
-1 -27 -18 -1.5370 5.8881
-1 -27 -17 -3.7765 4.8321
-1 -27 -16 6.0034 -3.1769
-1 -27 -15 -2.0174 -4.8219
-1 -27 -14 -1.2808 8.0297
-1 -27 -13 2.0953 13.1163
-1 -27 -12 -5.1005 -12.2037
-1 -27 -11 4.1118 -6.9659
-1 -27 -10 2.8081 -8.5785
-1 -27 -9 12.9577 1.1880
-1 -27 -8 -5.7267 8.7283
-1 -27 -7 3.5784 12.6964
-1 -27 -6 2.6765 4.3615
-1 -27 -5 -9.2028 11.9572
-1 -27 -4 -9.8204 2.3016
-1 -27 -3 -12.5997 -11.7541
-1 -27 -2 -16.3826 16.1884
-1 -26 -25 -1.6164 0.4115
-1 -26 -24 2.5416 4.5004
-1 -26 -23 4.0215 8.6885
-1 -26 -22 -3.9239 11.2395
-1 -26 -21 8.2555 -1.7090
-1 -26 -20 -7.5399 -4.5891
-1 -26 -19 -1.3566 0.5966
-1 -26 -18 9.9369 6.9460
-1 -26 -17 -4.7516 -2.5036
-1 -26 -16 -3.1180 -2.9905
-1 -26 -15 -0.9691 2.5171
-1 -26 -14 4.6957 -0.6881
-1 -26 -13 -1.5232 -0.7163
-1 -26 -12 0.6966 11.1314
-1 -26 -11 -3.4631 4.4105
-1 -26 -10 2.2246 2.5613
-1 -26 -9 2.5848 -14.3174
-1 -26 -8 -6.5725 -5.6531
-1 -26 -7 6.5033 4.0952
-1 -26 -6 -2.1688 -3.4422
-1 -26 -5 1.0532 -6.1924
-1 -26 -4 1.4306 -11.5242
-1 -26 -3 1.5384 16.4461
-1 -26 -2 -7.0829 -10.0709
-1 -25 -24 3.0840 -0.6990
-1 -25 -23 -3.8329 4.5123
-1 -25 -22 2.8436 5.1201
-1 -25 -21 -2.1910 3.1863
-1 -25 -20 0.0879 4.4565
-1 -25 -19 3.7849 12.3382
-1 -25 -18 4.0510 -5.5705
-1 -25 -17 5.9996 0.9363
-1 -25 -16 -3.0975 -22.3500
-1 -25 -15 -9.1771 9.0580
-1 -25 -14 4.4654 2.9624
-1 -25 -13 15.3548 6.8821
-1 -25 -12 1.6732 -5.4662
-1 -25 -11 -9.6312 11.3637
-1 -25 -10 4.4180 13.4290
-1 -25 -9 -2.8257 3.0381
-1 -25 -8 -8.4913 -22.3277
-1 -25 -7 0.5143 -4.2947
-1 -25 -6 -4.2818 -18.9720
-1 -25 -5 5.3823 -6.5420
-1 -25 -4 6.3731 14.6611
-1 -25 -3 -0.5454 -7.1352
-1 -25 -2 2.7504 -11.2938
-1 -24 -23 0.4207 6.1216
-1 -24 -22 -1.1563 -0.0017
-1 -24 -21 -2.9043 -5.8878
-1 -24 -20 -5.8651 -2.6932
-1 -24 -19 8.1642 -4.0276
-1 -24 -18 -10.2767 20.7740
-1 -24 -17 3.0987 3.4197
-1 -24 -16 5.3487 -3.9370
-1 -24 -15 4.7910 0.0382
-1 -24 -14 -2.1035 -1.7611
-1 -24 -13 4.7271 4.6378
-1 -24 -12 -4.0091 -3.1973
-1 -24 -11 -3.9317 -30.4491
-1 -24 -10 6.6475 13.6412
-1 -24 -9 -11.3545 25.1876
-1 -24 -8 6.3022 2.9155
-1 -24 -7 7.0435 -6.7807
-1 -24 -6 5.8779 -5.4507
-1 -24 -5 -0.4885 -17.4118
-1 -24 -4 -10.3567 12.9161
-1 -24 -3 1.7377 -6.9491
-1 -24 -2 3.8791 -5.5058
-1 -23 -22 1.1509 -2.8612
-1 -23 -21 0.5658 -3.2134
-1 -23 -20 -2.7184 0.7427
-1 -23 -19 -7.7843 -14.2539
-1 -23 -18 -3.6330 3.1082
-1 -23 -17 -11.2164 9.0453
-1 -23 -16 5.6326 24.5253
-1 -23 -15 6.8161 -1.2140
-1 -23 -14 -5.7372 17.9040
-1 -23 -13 -8.6251 0.7908
-1 -23 -12 -0.9413 -14.4542
-1 -23 -11 1.5478 -11.1812
-1 -23 -10 0.9841 9.4514
-1 -23 -9 -3.3719 -5.3258
-1 -23 -8 0.6841 16.2480
-1 -23 -7 3.5471 -17.6826
-1 -23 -6 6.0427 -7.4837
-1 -23 -5 0.9728 -4.2360
-1 -23 -4 -2.0815 5.5068
-1 -23 -3 0.5719 2.2625
-1 -23 -2 -5.9679 -9.3385
-1 -22 -21 -2.9670 2.7842
-1 -22 -20 -2.0164 2.3394
-1 -22 -19 -0.1340 -0.4771
-1 -22 -18 -2.4769 -20.7064
-1 -22 -17 -9.2368 -1.3387
-1 -22 -16 0.5379 39.1367
-1 -22 -15 -9.8977 10.9691
-1 -22 -14 -15.9647 -0.5686
-1 -22 -13 -1.8266 6.5585
-1 -22 -12 2.5997 8.3385
-1 -22 -11 9.0147 17.6230
-1 -22 -10 -10.6464 0.8890
-1 -22 -9 2.4946 -14.8030
-1 -22 -8 -2.8937 -31.3819
-1 -22 -7 -9.9264 -19.9297
-1 -22 -6 0.5776 11.7754
-1 -22 -5 -6.9810 5.2849
-1 -22 -4 2.1463 -1.7656
-1 -22 -3 -1.1519 2.3006
-1 -22 -2 -5.4382 5.6782
-1 -21 -20 1.5595 -9.1267
-1 -21 -19 -4.9328 5.9057
-1 -21 -18 3.5717 13.5878
-1 -21 -17 3.8490 8.6931
-1 -21 -16 -8.3845 -9.7318
-1 -21 -15 -5.9027 -7.3102
-1 -21 -14 5.3313 3.8936
-1 -21 -13 -15.9108 8.4330
-1 -21 -12 -15.4307 -1.3617
-1 -21 -11 -5.3882 -7.5516
-1 -21 -10 21.4259 20.3887
-1 -21 -9 3.9650 -2.1254
-1 -21 -8 -7.4041 -31.2843
-1 -21 -7 8.2863 18.1914
-1 -21 -6 -2.1495 -1.3718
-1 -21 -5 -3.3125 -1.8919
-1 -21 -4 1.7792 -3.0178
-1 -21 -3 -12.7931 19.1682
-1 -21 -2 7.7364 9.1194
-1 -20 -19 4.0183 6.0712
-1 -20 -18 -1.9835 -3.4570
-1 -20 -17 6.8820 16.5651
-1 -20 -16 6.3172 -1.2678
-1 -20 -15 -3.0998 -8.0851
-1 -20 -14 -19.1505 -11.5142
-1 -20 -13 -8.5132 -3.5941
-1 -20 -12 0.8551 -4.8830
-1 -20 -11 3.8547 14.6384
-1 -20 -10 11.6652 -6.7393
-1 -20 -9 3.8950 -11.6436
-1 -20 -8 -15.1451 4.9962
-1 -20 -7 4.3790 16.6577
-1 -20 -6 12.2184 20.0955
-1 -20 -5 8.9726 -1.0174
-1 -20 -4 1.5948 -6.9819
-1 -20 -3 -8.0747 -2.2929
-1 -20 -2 -9.0094 -7.6326
-1 -19 -18 -1.3683 12.8796
-1 -19 -17 1.3286 -17.1025
-1 -19 -16 -2.3238 4.5757
-1 -19 -15 8.9212 9.0117
-1 -19 -14 -7.4373 -8.4940
-1 -19 -13 -9.1059 19.0936
-1 -19 -12 4.5820 -7.2139
-1 -19 -11 4.9524 -8.2375
-1 -19 -10 -1.3169 -2.1392
-1 -19 -9 1.3807 -6.4983
-1 -19 -8 -0.3056 -13.8646
-1 -19 -7 -4.2763 -13.7933
-1 -19 -6 -11.7265 6.6346
-1 -19 -5 -5.0429 2.0822
-1 -19 -4 1.0785 -12.5017
-1 -19 -3 2.1137 -18.5316
-1 -19 -2 8.5536 -3.6283
-1 -18 -17 -4.9359 5.1253
-1 -18 -16 1.5842 -11.8075
-1 -18 -15 8.1427 -17.2716
-1 -18 -14 27.6864 26.3080
-1 -18 -13 4.7409 -11.3189
-1 -18 -12 -2.6417 -18.9875
-1 -18 -11 -17.2335 -19.7217
-1 -18 -10 -16.3154 20.1797
-1 -18 -9 -10.0308 -20.0560
-1 -18 -8 13.0051 -25.2039
-1 -18 -7 13.4543 -21.9579
-1 -18 -6 -0.0549 -21.0208
-1 -18 -5 -21.8337 -37.5225
-1 -18 -4 -14.2913 -17.4028
-1 -18 -3 10.4205 18.6977
-1 -18 -2 -2.6336 15.6491
-1 -17 -16 -11.8770 -7.0077
-1 -17 -15 -4.3412 -22.1231
-1 -17 -14 9.2002 -7.3301
-1 -17 -13 34.2726 3.9403
-1 -17 -12 -5.1224 -32.9627
-1 -17 -11 -29.3344 -19.4145
-1 -17 -10 -18.2871 -1.9738
-1 -17 -9 1.5688 20.8834
-1 -17 -8 5.4462 -31.6540
-1 -17 -7 -3.1387 -11.5880
-1 -17 -6 3.3764 -40.3587
-1 -17 -5 -8.1717 1.5957
-1 -17 -4 22.0806 -20.9798
-1 -17 -3 -2.4608 21.2482
-1 -17 -2 -19.1342 3.5915
-1 -16 -15 -12.3269 13.8911
-1 -16 -14 -18.1695 -34.3894
-1 -16 -13 -10.1883 -15.7093
-1 -16 -12 3.7540 5.8170
-1 -16 -11 17.0842 27.9410
-1 -16 -10 -2.4561 -45.2209
-1 -16 -9 11.7681 33.1309
-1 -16 -8 13.0935 -4.4186
-1 -16 -7 -22.6960 -43.0785
-1 -16 -6 -8.6731 13.5319
-1 -16 -5 12.5558 -46.3521
-1 -16 -4 11.8022 36.5458
-1 -16 -3 37.7367 5.5207
-1 -16 -2 -16.4108 -4.8713
-1 -15 -14 -3.8403 0.9779
-1 -15 -13 -12.3903 -24.9369
-1 -15 -12 9.9262 26.2114
-1 -15 -11 15.5480 10.7449
-1 -15 -10 6.5049 25.5730
-1 -15 -9 6.4760 -17.8616
-1 -15 -8 -3.6092 -18.1357
-1 -15 -7 18.9871 -1.6988
-1 -15 -6 -13.4191 -48.6074
-1 -15 -5 25.7617 3.6862
-1 -15 -4 5.6685 16.2529
-1 -15 -3 -11.6372 -2.6929
-1 -15 -2 23.1978 10.9487
-1 -14 -13 5.7520 -21.6920
-1 -14 -12 14.0388 42.6879
-1 -14 -11 -7.4781 0.9486
-1 -14 -10 -0.3472 -1.1833
-1 -14 -9 -28.2594 -12.1496
-1 -14 -8 -23.4004 7.4362
-1 -14 -7 43.7886 -52.9511
-1 -14 -6 10.0023 7.2686
-1 -14 -5 1.4106 23.1158
-1 -14 -4 -1.7945 56.6171
-1 -14 -3 -11.8586 -26.2175
-1 -14 -2 -9.8076 33.2890
-1 -13 -12 -15.8383 -18.8503
-1 -13 -11 -3.7721 17.9921
-1 -13 -10 -19.4938 -13.3890
-1 -13 -9 4.9581 -16.0889
-1 -13 -8 22.8051 -49.2985
-1 -13 -7 -44.2258 3.7030
-1 -13 -6 -26.3961 26.2066
-1 -13 -5 -3.5895 15.7161
-1 -13 -4 38.6457 34.2168
-1 -13 -3 41.9316 49.3541
-1 -13 -2 -26.3279 -4.1607
-1 -12 -11 -8.4886 -50.9180
-1 -12 -10 3.6226 21.9652
-1 -12 -9 -5.5005 27.6665
-1 -12 -8 -24.5983 -110.5900
-1 -12 -7 -56.0963 -19.7525
-1 -12 -6 14.5588 -13.0242
-1 -12 -5 -13.3308 71.3191
-1 -12 -4 -3.0100 -15.8124
-1 -12 -3 22.4592 -23.6207
-1 -12 -2 -5.9429 12.2085
-1 -11 -10 -22.3655 -28.1738
-1 -11 -9 -36.1422 -35.8582
-1 -11 -8 -1.4262 -23.9897
-1 -11 -7 41.5121 10.9521
-1 -11 -6 -32.4357 -7.7358
-1 -11 -5 -54.2550 33.6737
-1 -11 -4 21.9872 -44.3723
-1 -11 -3 -25.1720 -65.7486
-1 -11 -2 -7.2783 31.3355
-1 -10 -9 51.0816 -78.0788
-1 -10 -8 36.5555 33.7606
-1 -10 -7 -19.4916 53.0457
-1 -10 -6 8.0280 -2.3557
-1 -10 -5 2.0235 -37.5861
-1 -10 -4 -23.1337 38.7392
-1 -10 -3 44.4397 32.3261
-1 -10 -2 25.8696 -3.3423
-1 -9 -8 -15.5661 -22.0000
-1 -9 -7 11.4311 -16.9029
-1 -9 -6 -22.4690 27.3542
-1 -9 -5 44.9741 18.3519
-1 -9 -4 -14.1512 -29.6242
-1 -9 -3 -2.3706 66.6407
-1 -9 -2 -42.7013 103.7177
-1 -8 -7 -22.2329 -46.9104
-1 -8 -6 68.5098 -30.3043
-1 -8 -5 -82.2794 -0.2126
-1 -8 -4 -88.0487 18.3466
-1 -8 -3 -11.9167 55.6831
-1 -8 -2 -29.0849 93.3994
-1 -7 -6 -45.9403 -34.1528
-1 -7 -5 -38.6995 -101.0659
-1 -7 -4 71.3571 16.6128
-1 -7 -3 39.2158 41.7727
-1 -7 -2 -25.1142 37.2135
-1 -6 -5 -67.4320 -3.9073
-1 -6 -4 95.3828 -92.5628
-1 -6 -3 67.8341 -106.4972
-1 -6 -2 -72.0107 -81.8466
-1 -5 -4 -219.0698 -112.9214
-1 -5 -3 -53.7041 8.0766
-1 -5 -2 -14.5384 112.9281
-1 -4 -3 205.2632 76.8068
-1 -4 -2 8.6694 -14.1567
-1 -3 -2 -32.4649 -2.3630
0 2 1 -164.1577 0.4331
0 2 2 6.6093 1.2763
0 3 1 5.8578 -0.3557
0 3 2 -279.5204 0.1926
0 3 3 60.4343 -2.3676
0 4 0 90.5988 -1.1714
0 4 1 -11.3452 0.8916
0 4 2 67.6790 0.0894
0 4 3 73.8044 -2.0428
0 4 4 210.8825 0.2752
0 5 1 -58.8067 0.7694
0 5 2 124.8127 -0.2923
0 5 3 103.9815 -1.2944
0 5 4 94.1826 -1.7113
0 5 5 -146.0907 4.6770
0 6 0 116.2437 -2.2849
0 6 1 -13.7494 1.8040
0 6 2 -86.0719 -0.4624
0 6 3 57.5189 -1.2173
0 6 4 -196.2281 -0.1488
0 6 5 19.0929 3.2701
0 6 6 270.0702 -0.1641
0 7 1 -30.7171 -0.1153
0 7 2 -14.8861 0.4049
0 7 3 36.4997 -1.8172
0 7 4 -27.8250 1.0701
0 7 5 -51.5414 0.9277
0 7 6 19.3845 0.7478
0 7 7 10.2259 -1.2393
0 8 0 15.1047 0.7966
0 8 1 -77.5816 0.0693
0 8 2 67.8207 0.9488
0 8 3 81.4029 -2.3635
0 8 4 -135.2940 0.5802
0 8 5 -63.4350 0.6228
0 8 6 -45.7660 -0.4127
0 8 7 -4.1056 -0.9190
0 8 8 -66.8511 1.9255
0 9 1 10.8191 -0.4735
0 9 2 -34.0571 1.2338
0 9 3 -73.7835 -0.9535
0 9 4 -16.3285 0.3839
0 9 5 -4.1887 0.0524
0 9 6 -1.3257 -0.5212
0 9 7 -77.2889 -0.8924
0 9 8 4.1801 2.0775
0 9 9 63.3925 -1.1073
0 10 0 -45.5418 -1.5948
0 10 1 17.1420 1.1199
0 10 2 18.6847 0.5158
0 10 3 17.3965 0.8287
0 10 4 38.5721 -0.6441
0 10 5 1.3435 0.1040
0 10 6 -3.7552 -1.2979
0 10 7 -23.6283 0.1446
0 10 8 13.6825 1.5350
0 10 9 53.1082 0.7553
0 10 10 2.8031 -3.0363
0 11 1 16.9074 0.6557
0 11 2 47.5072 1.1277
0 11 3 60.2675 1.0932
0 11 4 -17.0335 -1.7130
0 11 5 -21.1002 1.4380
0 11 6 25.6026 -3.3970
0 11 7 -11.6204 1.6384
0 11 8 -8.5270 0.8658
0 11 9 15.9580 0.5253
0 11 10 22.6648 -1.5247
0 11 11 57.4965 -0.0267
0 12 0 -40.6128 -0.5801
0 12 1 -18.2298 0.4441
0 12 2 27.4230 0.8120
0 12 3 24.0780 0.3960
0 12 4 -38.8316 -0.4056
0 12 5 13.1627 -0.2418
0 12 6 5.2449 -1.3376
0 12 7 -11.3804 0.1921
0 12 8 -2.2840 2.1097
0 12 9 15.8367 -0.4575
0 12 10 11.3365 -1.4918
0 12 11 -17.1171 0.0189
0 12 12 17.5124 -0.0425
0 13 1 -21.2954 -0.4781
0 13 2 -26.3321 1.2586
0 13 3 -22.4337 -1.0764
0 13 4 16.1566 1.4761
0 13 5 13.5964 -1.0483
0 13 6 -14.9423 0.7555
0 13 7 15.5860 -1.6265
0 13 8 -18.8170 2.4785
0 13 9 -3.1071 -0.7476
0 13 10 -15.5370 -0.7589
0 13 11 -12.7198 0.5977
0 13 12 -0.1304 -0.1336
0 13 13 -4.8171 -0.8812
0 14 0 51.0943 0.0514
0 14 1 -10.7383 0.1698
0 14 2 -1.8762 0.7766
0 14 3 8.1696 -1.1504
0 14 4 -14.4488 0.2202
0 14 5 -14.5544 0.5005
0 14 6 28.2602 -0.6108
0 14 7 -47.0165 -0.5957
0 14 8 -11.9444 1.5072
0 14 9 5.9299 -1.2341
0 14 10 2.0092 0.6362
0 14 11 -0.9595 -0.2581
0 14 12 9.3288 1.1394
0 14 13 -2.0018 -1.3570
0 14 14 -6.9507 1.0172
0 15 1 22.4606 0.3696
0 15 2 -28.4773 -0.2129
0 15 3 0.3052 -0.7436
0 15 4 15.7013 -0.5984
0 15 5 -8.6613 1.9713
0 15 6 1.2942 -1.1836
0 15 7 -6.6282 -0.0939
0 15 8 -1.0518 -0.0876
0 15 9 -0.8378 -0.3861
0 15 10 -16.4888 -0.0535
0 15 11 4.1516 1.0604
0 15 12 2.5260 -0.1876
0 15 13 12.9454 -1.0498
0 15 14 -3.7054 -0.0082
0 15 15 -4.2936 0.9803
0 16 0 -29.5480 -1.7141
0 16 1 -39.1413 1.0674
0 16 2 5.0038 -0.5121
0 16 3 7.6604 -0.5584
0 16 4 -6.1592 -0.1997
0 16 5 4.0148 2.0488
0 16 6 2.4381 -0.1536
0 16 7 0.5546 -0.3619
0 16 8 4.4003 -0.5261
0 16 9 12.6769 0.8174
0 16 10 -8.1091 -1.5581
0 16 11 -24.3758 2.9568
0 16 12 7.8116 -1.6090
0 16 13 6.2511 -0.2934
0 16 14 -2.9497 -0.7120
0 16 15 3.6864 1.0443
0 16 16 -11.6910 0.0976
0 17 1 -1.5973 0.4393
0 17 2 -21.2241 -0.2055
0 17 3 -4.7284 -1.0535
0 17 4 2.2370 -0.2478
0 17 5 4.5339 2.1362
0 17 6 2.7391 -0.7838
0 17 7 -8.1620 -0.0037
0 17 8 11.6277 -0.5226
0 17 9 9.4265 -0.2290
0 17 10 0.7606 0.0286
0 17 11 5.5359 1.4577
0 17 12 6.3645 0.0109
0 17 13 -15.2771 -1.0870
0 17 14 2.2495 -0.1653
0 17 15 -2.8862 0.8789
0 17 16 1.5984 -0.3504
0 17 17 24.0623 0.7181
0 18 0 8.9301 0.1385
0 18 1 -3.0357 0.2008
0 18 2 1.8558 0.3361
0 18 3 6.2122 -1.4521
0 18 4 -2.9700 0.1245
0 18 5 6.8781 0.8313
0 18 6 -3.5138 0.0694
0 18 7 -5.2893 -0.5922
0 18 8 -14.9268 0.7932
0 18 9 -3.6573 -1.4690
0 18 10 12.1801 1.1050
0 18 11 3.7896 -0.1498
0 18 12 -15.6058 1.0648
0 18 13 -0.6429 -1.7060
0 18 14 -6.0310 0.4805
0 18 15 -0.9497 0.2937
0 18 16 -2.3922 0.0081
0 18 17 -4.1835 0.3333
0 18 18 4.2696 0.1725
0 19 1 0.5609 -0.3245
0 19 2 2.5856 0.6060
0 19 3 2.5830 -1.1452
0 19 4 -8.6262 1.4433
0 19 5 1.7659 -0.4238
0 19 6 -4.4522 1.0184
0 19 7 -2.6563 -1.2738
0 19 8 2.4531 1.4967
0 19 9 -2.5171 -0.8695
0 19 10 -4.8715 -0.0261
0 19 11 -14.0326 0.7989
0 19 12 1.7558 0.1426
0 19 13 0.2762 -0.9768
0 19 14 -4.4864 0.7538
0 19 15 -24.7982 -0.5282
0 19 16 -14.4508 0.7339
0 19 17 -10.0272 -0.6383
0 19 18 5.6313 1.2305
0 19 19 8.3725 -1.0041
0 20 0 -3.9149 -0.5025
0 20 1 -2.4708 0.2847
0 20 2 -5.7456 0.4708
0 20 3 -11.7329 -0.1205
0 20 4 1.7540 -0.2365
0 20 5 3.2612 0.1417
0 20 6 1.6293 -0.5072
0 20 7 4.9091 -0.0835
0 20 8 2.3180 0.7732
0 20 9 3.3584 -0.2271
0 20 10 -0.3284 -0.6125
0 20 11 -4.4454 0.4621
0 20 12 5.6009 0.0552
0 20 13 -14.3079 -0.2511
0 20 14 6.8540 0.3978
0 20 15 8.2679 0.1776
0 20 16 -11.4511 -0.6870
0 20 17 -3.7956 0.1537
0 20 18 -5.0237 0.3901
0 20 19 10.0443 -0.1502
0 20 20 2.0612 -0.2271
0 21 1 -14.3795 0.3342
0 21 2 -4.9728 0.4391
0 21 3 3.3234 0.6774
0 21 4 3.8906 -1.2402
0 21 5 7.2784 0.9059
0 21 6 6.1209 -2.1710
0 21 7 -4.7701 0.9685
0 21 8 -7.0222 0.2946
0 21 9 -6.8240 0.3530
0 21 10 -0.9881 -0.9627
0 21 11 11.1206 0.0212
0 21 12 -18.3647 -0.0805
0 21 13 4.4757 0.2533
0 21 14 10.0871 -0.0866
0 21 15 0.9079 0.8180
0 21 16 7.5650 -1.7737
0 21 17 4.3355 0.8894
0 21 18 -11.9035 -0.0532
0 21 19 -0.2591 0.4548
0 21 20 4.1517 -0.3297
0 21 21 -0.2053 0.0487
0 22 0 19.5441 -0.8343
0 22 1 -7.1777 0.4900
0 22 2 -1.8679 0.2773
0 22 3 10.8445 0.8248
0 22 4 -6.4189 -0.3411
0 22 5 -3.9875 -0.0886
0 22 6 10.0720 -0.8520
0 22 7 -6.9868 0.1642
0 22 8 1.0029 0.8500
0 22 9 4.1053 0.6974
0 22 10 0.5806 -1.7262
0 22 11 -1.3072 0.6946
0 22 12 1.3313 -0.9121
0 22 13 -1.4160 0.6317
0 22 14 -3.4716 0.2274
0 22 15 4.2738 0.1208
0 22 16 7.3086 -0.9366
0 22 17 -5.9187 -0.1795
0 22 18 -9.8496 0.7283
0 22 19 -5.2080 0.2687
0 22 20 0.6159 -0.2679
0 22 21 9.1373 0.3595
0 22 22 -5.0703 -0.9492
0 23 1 8.9027 -0.3105
0 23 2 2.7723 0.8528
0 23 3 -6.5811 -0.1822
0 23 4 -0.4728 0.4928
0 23 5 3.4839 -0.6610
0 23 6 4.5263 -0.3587
0 23 7 15.3643 -0.4899
0 23 8 -6.7488 1.3756
0 23 9 11.9323 -0.1304
0 23 10 5.0556 -0.6363
0 23 11 -5.8690 -0.0833
0 23 12 4.2730 0.0583
0 23 13 0.2944 -0.1352
0 23 14 0.5012 0.9651
0 23 15 -7.6670 -0.3549
0 23 16 4.4753 -0.3472
0 23 17 -7.0648 -0.5118
0 23 18 -5.3447 0.8084
0 23 19 -5.7645 -0.1493
0 23 20 0.1339 0.0144
0 23 21 -4.9221 -0.0631
0 23 22 4.6161 -0.3932
0 23 23 4.2218 -0.0926
0 24 0 -27.1637 0.6632
0 24 1 2.3415 -0.1788
0 24 2 -6.2867 0.6546
0 24 3 3.3356 -0.3592
0 24 4 -0.2146 0.1367
0 24 5 -3.1778 -0.2877
0 24 6 7.3821 -0.5199
0 24 7 -2.7623 -0.3526
0 24 8 -15.2826 1.4034
0 24 9 7.5348 -0.9282
0 24 10 3.3958 0.6934
0 24 11 -1.0637 -1.0147
0 24 12 -6.1582 1.0046
0 24 13 -4.1999 -0.6751
0 24 14 -7.4771 0.9484
0 24 15 -2.9334 -0.0246
0 24 16 7.5043 -0.5174
0 24 17 -5.4576 -0.0299
0 24 18 2.7062 0.4584
0 24 19 -2.1368 -0.2291
0 24 20 -0.1878 0.4334
0 24 21 -6.4632 -0.4631
0 24 22 -1.1812 0.2371
0 24 23 -1.3674 -0.6125
0 24 24 3.9562 0.7955
0 25 1 -0.4812 -0.0885
0 25 2 -3.1849 0.2069
0 25 3 -6.4078 -0.3524
0 25 4 -4.0202 0.5075
0 25 5 -4.4818 -0.0084
0 25 6 -0.3127 0.1137
0 25 7 -0.3212 -0.4635
0 25 8 -10.3089 0.6416
0 25 9 4.3135 -0.2953
0 25 10 10.2974 -0.1701
0 25 11 -7.7490 0.3144
0 25 12 -6.1472 -0.1258
0 25 13 -1.9193 -0.4170
0 25 14 2.5716 0.3157
0 25 15 -1.4200 0.0237
0 25 16 -0.8362 -0.0519
0 25 17 5.0350 -0.2433
0 25 18 2.9800 0.3886
0 25 19 1.9416 -0.3521
0 25 20 -3.4610 0.1744
0 25 21 2.1173 0.2764
0 25 22 -2.2969 -0.2026
0 25 23 1.1336 -0.1120
0 25 24 -1.2506 0.0430
0 25 25 0.3032 0.0396
0 26 0 18.3344 -0.7628
0 26 1 1.7177 0.3082
0 26 2 -2.1928 -0.1631
0 26 3 -6.5230 -0.1238
0 26 4 11.9904 -0.2342
0 26 5 -3.9218 0.7351
0 26 6 -0.7187 -0.1442
0 26 7 7.8779 -0.0340
0 26 8 1.2688 -0.2893
0 26 9 2.9414 0.4610
0 26 10 7.2419 -0.8666
0 26 11 -1.8686 1.1110
0 26 12 -0.2827 -0.7524
0 26 13 12.2504 -0.1756
0 26 14 -3.5083 -0.2974
0 26 15 8.2179 0.4233
0 26 16 -0.4433 -0.0978
0 26 17 2.1356 0.1012
0 26 18 -3.7401 -0.0974
0 26 19 -2.4893 -0.1408
0 26 20 -0.0154 -0.3431
0 26 21 0.6643 0.7225
0 26 22 0.4336 -0.4063
0 26 23 1.7613 0.1170
0 26 24 -0.7494 -0.1910
0 26 25 1.0628 0.0119
0 26 26 -3.3924 0.0580
0 27 1 -2.7411 0.4831
0 27 2 2.7672 -0.4911
0 27 3 0.0879 -0.2591
0 27 4 6.5671 -0.7938
0 27 5 3.0451 1.5717
0 27 6 0.7407 -0.8990
0 27 7 -5.2001 0.4906
0 27 8 -1.0332 -0.8338
0 27 9 -5.6125 0.0811
0 27 10 3.9940 0.0353
0 27 11 -6.0750 0.6917
0 27 12 8.3848 0.0188
0 27 13 13.6933 -0.4416
0 27 14 -3.0323 -0.4849
0 27 15 -7.4876 0.7882
0 27 16 -2.9184 -0.4955
0 27 17 2.1597 0.6860
0 27 18 1.8654 -0.5907
0 27 19 5.4122 -0.0478
0 27 20 -5.7088 -0.1929
0 27 21 -2.2047 0.4156
0 27 22 -2.3683 0.1511
0 27 23 -2.3966 -0.2751
0 27 24 3.2846 -0.1153
0 27 25 -2.1294 0.0065
0 27 26 0.6686 -0.2301
0 27 27 -2.8129 0.5186
0 28 0 10.3404 -0.3703
0 28 1 -3.7050 0.2362
0 28 2 2.4955 -0.0003
0 28 3 2.0156 -0.6569
0 28 4 -1.5419 0.0875
0 28 5 -0.0474 0.5641
0 28 6 -7.6437 0.2691
0 28 7 0.7461 -0.2483
0 28 8 7.4339 -0.0076
0 28 9 -5.3261 -0.3488
0 28 10 -0.7870 0.2857
0 28 11 -4.4868 0.5589
0 28 12 -1.4152 0.1223
0 28 13 5.3608 -0.5203
0 28 14 -1.3847 -0.1090
0 28 15 -3.6188 0.2407
0 28 16 2.8584 0.1534
0 28 17 1.3190 0.0905
0 28 18 -0.2192 0.0662
0 28 19 -2.2548 -0.5437
0 28 20 2.5654 0.0127
0 28 21 -3.6181 0.3286
0 28 22 3.8799 0.1553
0 28 23 -0.2519 -0.1045
0 28 24 -5.0245 -0.1618
0 28 25 -0.9749 -0.0818
0 28 26 3.0273 0.0450
0 29 1 2.9951 -0.1266
0 29 2 -7.1069 -0.0147
0 29 3 13.9762 -0.8643
0 29 4 -9.7118 0.8382
0 29 5 4.7705 -0.0788
0 29 6 0.8352 0.8410
0 29 7 -2.0741 -0.7821
0 29 8 2.9856 0.4041
0 29 9 1.2445 -0.4835
0 29 10 -1.4888 0.1075
0 29 11 1.1817 0.5216
0 29 12 -3.0147 0.1298
0 29 13 7.7261 -0.6260
0 29 14 -1.8055 0.2679
0 29 15 1.7699 -0.3892
0 29 16 0.3675 0.6742
0 29 17 0.4111 -0.3125
0 29 18 2.3989 0.3902
0 29 19 1.5476 -0.5692
0 29 20 -6.8793 -0.0300
0 29 21 -2.2500 0.2573
0 29 22 1.3223 -0.0083
0 29 23 4.7346 0.0283
0 29 24 1.3402 0.0497
0 29 25 0.6574 -0.2780
0 30 0 2.1746 0.1661
0 30 1 -1.4718 -0.0357
0 30 2 2.5356 0.2033
0 30 3 -5.0911 -0.5064
0 30 4 7.0070 0.0021
0 30 5 3.3862 0.1978
0 30 6 2.2592 -0.0087
0 30 7 1.1094 -0.1569
0 30 8 -2.5110 0.2408
0 30 9 2.9241 -0.6358
0 30 10 -1.5922 0.4432
0 30 11 0.2753 -0.2231
0 30 12 7.8805 0.5378
0 30 13 4.2033 -0.5285
0 30 14 -0.3317 0.1641
0 30 15 -3.1213 -0.0685
0 30 16 6.1068 -0.1440
0 30 17 0.2987 0.1795
0 30 18 3.6117 0.0671
0 30 19 -3.1174 -0.2077
0 30 20 -1.3280 0.0463
0 30 21 -4.3222 -0.1079
0 30 22 0.5433 0.2067
0 30 23 -0.0923 -0.2983
0 30 24 -1.7815 0.2109
0 31 1 1.9998 0.1095
0 31 2 2.4455 -0.0127
0 31 3 -2.1073 0.1686
0 31 4 -3.4320 -0.2027
0 31 5 12.2437 0.2995
0 31 6 7.6689 -0.4724
0 31 7 -7.4140 0.3260
0 31 8 7.0122 0.1443
0 31 9 6.5678 0.0626
0 31 10 -7.1584 -0.2768
0 31 11 -6.8072 0.1632
0 31 12 4.0853 0.0136
0 31 13 2.1267 0.1225
0 31 14 2.2408 -0.1025
0 31 15 3.1730 0.2144
0 31 16 -2.5569 -0.4602
0 31 17 -6.5135 0.2685
0 31 18 5.1379 0.1214
0 31 19 -0.8890 -0.0754
0 31 20 0.5198 -0.0493
0 31 21 0.9665 0.0587
0 31 22 -1.3682 -0.0170
0 32 0 0.7303 -0.5120
0 32 1 -8.3412 0.2239
0 32 2 2.8606 -0.0175
0 32 3 1.3974 0.3843
0 32 4 -5.9895 -0.2296
0 32 5 1.0198 0.0106
0 32 6 4.1896 -0.2765
0 32 7 -1.1262 0.2278
0 32 8 5.4081 0.0760
0 32 9 -6.1255 0.5361
0 32 10 5.3486 -0.9742
0 32 11 -3.0972 0.6255
0 32 12 -0.7248 -0.5420
0 32 13 -3.9821 0.4595
0 32 14 0.8289 -0.0458
0 32 15 0.2897 0.0193
0 32 16 -4.0817 -0.2829
0 32 17 -1.0830 -0.0519
0 32 18 -0.9604 0.2873
0 32 19 3.2897 0.2017
0 32 20 -5.0164 -0.3719
0 32 21 2.6014 0.1606
0 33 1 -1.7345 0.0478
0 33 2 -9.7575 0.4263
0 33 3 -4.5983 0.0979
0 33 4 -2.8867 -0.2751
0 33 5 4.1153 -0.0656
0 33 6 -7.9346 -0.5426
0 33 7 1.9257 0.1737
0 33 8 -2.3447 0.3170
0 33 9 -4.3848 0.0413
0 33 10 4.6617 -0.3461
0 33 11 6.4049 -0.1687
0 33 12 -0.9659 0.0869
0 33 13 -0.2341 0.0868
0 33 14 6.5066 0.2599
0 33 15 -1.3865 -0.0026
0 33 16 -5.5874 -0.5233
0 33 17 -1.2022 0.0571
0 33 18 -1.0219 0.1259
0 33 19 0.4910 0.2912
0 34 0 4.4155 0.2937
0 34 1 -2.2274 -0.0390
0 34 2 -2.9111 0.2519
0 34 3 1.6691 0.0215
0 34 4 -3.2671 0.1317
0 34 5 2.7914 -0.3093
0 34 6 3.2441 -0.1662
0 34 7 -1.0441 -0.0662
0 34 8 -5.1549 0.6742
0 34 9 3.5148 -0.3301
0 34 10 -3.0282 0.1408
0 34 11 6.8305 -0.5231
0 34 12 1.3370 0.3194
0 34 13 -2.8614 -0.0666
0 34 14 -2.3806 0.3764
0 34 15 3.2394 -0.0350
0 34 16 2.5265 -0.2647
0 34 17 -4.5603 -0.1291
0 34 18 0.5834 0.3043
0 35 1 0.2518 -0.2529
0 35 2 4.0444 0.2500
0 35 3 -1.4290 -0.0682
0 35 4 5.9897 0.3867
0 35 5 3.6470 -0.4701
0 35 6 0.1176 0.3224
0 35 7 3.9849 -0.4512
0 35 8 -0.8819 0.5353
0 35 9 -2.0935 -0.1468
0 35 10 3.3723 -0.0819
0 35 11 -1.0546 0.0103
0 35 12 -4.7305 -0.0894
0 35 13 2.1906 -0.0234
0 35 14 -5.1932 0.3252
0 35 15 4.7980 -0.3062
0 35 16 -3.8413 0.1728
0 36 0 3.2058 0.0796
0 36 1 1.3077 -0.0284
0 36 2 0.8240 -0.0367
0 36 3 2.5389 0.0560
0 36 4 -3.2788 -0.0772
0 36 5 -0.8893 0.0833
0 36 6 1.9923 -0.2566
0 36 7 1.4943 -0.0007
0 36 8 1.6389 0.0354
0 36 9 2.4773 0.0801
0 36 10 1.0903 -0.1041
0 36 11 3.2587 0.1041
0 36 12 -3.3164 -0.0210
0 37 2 -0.9894 -0.1273
0 37 3 -0.8619 0.0292
0 37 4 -5.0106 -0.3156
0 37 5 2.3053 0.5547
0 37 6 -3.5387 -0.3675
0 37 7 -0.1153 0.2107
0 37 8 3.7077 -0.3805
0 37 9 -2.3036 0.0793
1 2 1 -84.6826 -0.6993
1 2 2 0.3383 112.1099
1 3 1 -0.5934 30.2969
1 3 2 -32.4649 2.3630
1 3 3 0.4583 -144.2651
1 4 1 -12.7530 -0.4644
1 4 2 8.6694 14.1567
1 4 3 205.2632 -76.8068
1 4 4 -0.2207 65.1587
1 5 1 -0.7673 486.1945
1 5 2 -14.5384 -112.9281
1 5 3 -53.7041 -8.0766
1 5 4 -219.0698 112.9214
1 5 5 -0.1799 59.8534
1 6 1 -201.9842 0.0914
1 6 2 -72.0107 81.8466
1 6 3 67.8341 106.4972
1 6 4 95.3828 92.5628
1 6 5 -67.4320 3.9073
1 6 6 0.1891 64.3014
1 7 1 0.1052 66.4032
1 7 2 -25.1142 -37.2135
1 7 3 39.2158 -41.7727
1 7 4 71.3571 -16.6128
1 7 5 -38.6995 101.0659
1 7 6 -45.9403 34.1528
1 7 7 -0.4908 -6.9797
1 8 1 72.2648 0.3372
1 8 2 -29.0849 -93.3994
1 8 3 -11.9167 -55.6831
1 8 4 -88.0487 -18.3466
1 8 5 -82.2794 0.2126
1 8 6 68.5098 30.3043
1 8 7 -22.2329 46.9104
1 8 8 -0.1358 2.3622
1 9 1 -0.0790 -14.4040
1 9 2 -42.7013 -103.7177
1 9 3 -2.3706 -66.6407
1 9 4 -14.1512 29.6242
1 9 5 44.9741 -18.3519
1 9 6 -22.4690 -27.3542
1 9 7 11.4311 16.9029
1 9 8 -15.5661 22.0000
1 9 9 0.2140 4.0833
1 10 1 -60.9000 0.7109
1 10 2 25.8696 3.3423
1 10 3 44.4397 -32.3261
1 10 4 -23.1337 -38.7392
1 10 5 2.0235 37.5861
1 10 6 8.0280 2.3557
1 10 7 -19.4916 -53.0457
1 10 8 36.5555 -33.7606
1 10 9 51.0816 78.0788
1 10 10 -0.1807 -6.8018
1 11 1 0.0780 -8.3057
1 11 2 -7.2783 -31.3355
1 11 3 -25.1720 65.7486
1 11 4 21.9872 44.3723
1 11 5 -54.2550 -33.6737
1 11 6 -32.4357 7.7358
1 11 7 41.5121 -10.9521
1 11 8 -1.4262 23.9897
1 11 9 -36.1422 35.8582
1 11 10 -22.3655 28.1738
1 11 11 -0.2384 -11.2070
1 12 1 -11.7770 0.5010
1 12 2 -5.9429 -12.2085
1 12 3 22.4592 23.6207
1 12 4 -3.0100 15.8124
1 12 5 -13.3308 -71.3191
1 12 6 14.5588 13.0242
1 12 7 -56.0963 19.7525
1 12 8 -24.5983 110.5900
1 12 9 -5.5005 -27.6665
1 12 10 3.6226 -21.9652
1 12 11 -8.4886 50.9180
1 12 12 0.1186 -9.0850
1 13 1 -0.0814 21.3174
1 13 2 -26.3279 4.1607
1 13 3 41.9316 -49.3541
1 13 4 38.6457 -34.2168
1 13 5 -3.5895 -15.7161
1 13 6 -26.3961 -26.2066
1 13 7 -44.2258 -3.7030
1 13 8 22.8051 49.2985
1 13 9 4.9581 16.0889
1 13 10 -19.4938 13.3890
1 13 11 -3.7721 -17.9921
1 13 12 -15.8383 18.8503
1 13 13 -0.3103 -12.3418
1 14 1 2.4461 0.0126
1 14 2 -9.8076 -33.2890
1 14 3 -11.8586 26.2175
1 14 4 -1.7945 -56.6171
1 14 5 1.4106 -23.1158
1 14 6 10.0023 -7.2686
1 14 7 43.7886 52.9511
1 14 8 -23.4004 -7.4362
1 14 9 -28.2594 12.1496
1 14 10 -0.3472 1.1833
1 14 11 -7.4781 -0.9486
1 14 12 14.0388 -42.6879
1 14 13 5.7520 21.6920
1 14 14 0.0297 4.6051
1 15 1 -0.2972 -38.0939
1 15 2 23.1978 -10.9487
1 15 3 -11.6372 2.6929
1 15 4 5.6685 -16.2529
1 15 5 25.7617 -3.6862
1 15 6 -13.4191 48.6074
1 15 7 18.9871 1.6988
1 15 8 -3.6092 18.1357
1 15 9 6.4760 17.8616
1 15 10 6.5049 -25.5730
1 15 11 15.5480 -10.7449
1 15 12 9.9262 -26.2114
1 15 13 -12.3903 24.9369
1 15 14 -3.8403 -0.9779
1 15 15 -0.0386 1.1586
1 16 1 -1.7891 -0.0975
1 16 2 -16.4108 4.8713
1 16 3 37.7367 -5.5207
1 16 4 11.8022 -36.5458
1 16 5 12.5558 46.3521
1 16 6 -8.6731 -13.5319
1 16 7 -22.6960 43.0785
1 16 8 13.0935 4.4186
1 16 9 11.7681 -33.1309
1 16 10 -2.4561 45.2209
1 16 11 17.0842 -27.9410
1 16 12 3.7540 -5.8170
1 16 13 -10.1883 15.7093
1 16 14 -18.1695 34.3894
1 16 15 -12.3269 -13.8911
1 16 16 0.0696 7.0632
1 17 1 0.0390 -11.4268
1 17 2 -19.1342 -3.5915
1 17 3 -2.4608 -21.2482
1 17 4 22.0806 20.9798
1 17 5 -8.1717 -1.5957
1 17 6 3.3764 40.3587
1 17 7 -3.1387 11.5880
1 17 8 5.4462 31.6540
1 17 9 1.5688 -20.8834
1 17 10 -18.2871 1.9738
1 17 11 -29.3344 19.4145
1 17 12 -5.1224 32.9627
1 17 13 34.2726 -3.9403
1 17 14 9.2002 7.3301
1 17 15 -4.3412 22.1231
1 17 16 -11.8770 7.0077
1 17 17 0.1690 0.7589
1 18 1 -6.3757 -0.3460
1 18 2 -2.6336 -15.6491
1 18 3 10.4205 -18.6977
1 18 4 -14.2913 17.4028
1 18 5 -21.8337 37.5225
1 18 6 -0.0549 21.0208
1 18 7 13.4543 21.9579
1 18 8 13.0051 25.2039
1 18 9 -10.0308 20.0560
1 18 10 -16.3154 -20.1797
1 18 11 -17.2335 19.7217
1 18 12 -2.6417 18.9875
1 18 13 4.7409 11.3189
1 18 14 27.6864 -26.3080
1 18 15 8.1427 17.2716
1 18 16 1.5842 11.8075
1 18 17 -4.9359 -5.1253
1 18 18 -0.1384 12.0809
1 19 1 -0.4141 -0.9080
1 19 2 8.5536 3.6283
1 19 3 2.1137 18.5316
1 19 4 1.0785 12.5017
1 19 5 -5.0429 -2.0822
1 19 6 -11.7265 -6.6346
1 19 7 -4.2763 13.7933
1 19 8 -0.3056 13.8646
1 19 9 1.3807 6.4983
1 19 10 -1.3169 2.1392
1 19 11 4.9524 8.2375
1 19 12 4.5820 7.2139
1 19 13 -9.1059 -19.0936
1 19 14 -7.4373 8.4940
1 19 15 8.9212 -9.0117
1 19 16 -2.3238 -4.5757
1 19 17 1.3286 17.1025
1 19 18 -1.3683 -12.8796
1 19 19 0.3598 -3.2951
1 20 1 5.3397 0.3584
1 20 2 -9.0094 7.6326
1 20 3 -8.0747 2.2929
1 20 4 1.5948 6.9819
1 20 5 8.9726 1.0174
1 20 6 12.2184 -20.0955
1 20 7 4.3790 -16.6577
1 20 8 -15.1451 -4.9962
1 20 9 3.8950 11.6436
1 20 10 11.6652 6.7393
1 20 11 3.8547 -14.6384
1 20 12 0.8551 4.8830
1 20 13 -8.5132 3.5941
1 20 14 -19.1505 11.5142
1 20 15 -3.0998 8.0851
1 20 16 6.3172 1.2678
1 20 17 6.8820 -16.5651
1 20 18 -1.9835 3.4570
1 20 19 4.0183 -6.0712
1 20 20 -0.0857 -11.3211
1 21 1 -0.3099 7.5374
1 21 2 7.7364 -9.1194
1 21 3 -12.7931 -19.1682
1 21 4 1.7792 3.0178
1 21 5 -3.3125 1.8919
1 21 6 -2.1495 1.3718
1 21 7 8.2863 -18.1914
1 21 8 -7.4041 31.2843
1 21 9 3.9650 2.1254
1 21 10 21.4259 -20.3887
1 21 11 -5.3882 7.5516
1 21 12 -15.4307 1.3617
1 21 13 -15.9108 -8.4330
1 21 14 5.3313 -3.8936
1 21 15 -5.9027 7.3102
1 21 16 -8.3845 9.7318
1 21 17 3.8490 -8.6931
1 21 18 3.5717 -13.5878
1 21 19 -4.9328 -5.9057
1 21 20 1.5595 9.1267
1 21 21 0.0475 -7.9156
1 22 1 -1.7275 0.5851
1 22 2 -5.4382 -5.6782
1 22 3 -1.1519 -2.3006
1 22 4 2.1463 1.7656
1 22 5 -6.9810 -5.2849
1 22 6 0.5776 -11.7754
1 22 7 -9.9264 19.9297
1 22 8 -2.8937 31.3819
1 22 9 2.4946 14.8030
1 22 10 -10.6464 -0.8890
1 22 11 9.0147 -17.6230
1 22 12 2.5997 -8.3385
1 22 13 -1.8266 -6.5585
1 22 14 -15.9647 0.5686
1 22 15 -9.8977 -10.9691
1 22 16 0.5379 -39.1367
1 22 17 -9.2368 1.3387
1 22 18 -2.4769 20.7064
1 22 19 -0.1340 0.4771
1 22 20 -2.0164 -2.3394
1 22 21 -2.9670 -2.7842
1 22 22 -0.0670 1.7972
1 23 1 -0.0841 -4.7967
1 23 2 -5.9679 9.3385
1 23 3 0.5719 -2.2625
1 23 4 -2.0815 -5.5068
1 23 5 0.9728 4.2360
1 23 6 6.0427 7.4837
1 23 7 3.5471 17.6826
1 23 8 0.6841 -16.2480
1 23 9 -3.3719 5.3258
1 23 10 0.9841 -9.4514
1 23 11 1.5478 11.1812
1 23 12 -0.9413 14.4542
1 23 13 -8.6251 -0.7908
1 23 14 -5.7372 -17.9040
1 23 15 6.8161 1.2140
1 23 16 5.6326 -24.5253
1 23 17 -11.2164 -9.0453
1 23 18 -3.6330 -3.1082
1 23 19 -7.7843 14.2539
1 23 20 -2.7184 -0.7427
1 23 21 0.5658 3.2134
1 23 22 1.1509 2.8612
1 23 23 -0.1656 -3.5507
1 24 1 0.4525 0.2400
1 24 2 3.8791 5.5058
1 24 3 1.7377 6.9491
1 24 4 -10.3567 -12.9161
1 24 5 -0.4885 17.4118
1 24 6 5.8779 5.4507
1 24 7 7.0435 6.7807
1 24 8 6.3022 -2.9155
1 24 9 -11.3545 -25.1876
1 24 10 6.6475 -13.6412
1 24 11 -3.9317 30.4491
1 24 12 -4.0091 3.1973
1 24 13 4.7271 -4.6378
1 24 14 -2.1035 1.7611
1 24 15 4.7910 -0.0382
1 24 16 5.3487 3.9370
1 24 17 3.0987 -3.4197
1 24 18 -10.2767 -20.7740
1 24 19 8.1642 4.0276
1 24 20 -5.8651 2.6932
1 24 21 -2.9043 5.8878
1 24 22 -1.1563 0.0017
1 24 23 0.4207 -6.1216
1 24 24 0.0660 7.4415
1 25 1 -0.4096 4.7454
1 25 2 2.7504 11.2938
1 25 3 -0.5454 7.1352
1 25 4 6.3731 -14.6611
1 25 5 5.3823 6.5420
1 25 6 -4.2818 18.9720
1 25 7 0.5143 4.2947
1 25 8 -8.4913 22.3277
1 25 9 -2.8257 -3.0381
1 25 10 4.4180 -13.4290
1 25 11 -9.6312 -11.3637
1 25 12 1.6732 5.4662
1 25 13 15.3548 -6.8821
1 25 14 4.4654 -2.9624
1 25 15 -9.1771 -9.0580
1 25 16 -3.0975 22.3500
1 25 17 5.9996 -0.9363
1 25 18 4.0510 5.5705
1 25 19 3.7849 -12.3382
1 25 20 0.0879 -4.4565
1 25 21 -2.1910 -3.1863
1 25 22 2.8436 -5.1201
1 25 23 -3.8329 -4.5123
1 25 24 3.0840 0.6990
1 25 25 -0.1930 -5.4614
1 26 1 -3.9543 0.0286
1 26 2 -7.0829 10.0709
1 26 3 1.5384 -16.4461
1 26 4 1.4306 11.5242
1 26 5 1.0532 6.1924
1 26 6 -2.1688 3.4422
1 26 7 6.5033 -4.0952
1 26 8 -6.5725 5.6531
1 26 9 2.5848 14.3174
1 26 10 2.2246 -2.5613
1 26 11 -3.4631 -4.4105
1 26 12 0.6966 -11.1314
1 26 13 -1.5232 0.7163
1 26 14 4.6957 0.6881
1 26 15 -0.9691 -2.5171
1 26 16 -3.1180 2.9905
1 26 17 -4.7516 2.5036
1 26 18 9.9369 -6.9460
1 26 19 -1.3566 -0.5966
1 26 20 -7.5399 4.5891
1 26 21 8.2555 1.7090
1 26 22 -3.9239 -11.2395
1 26 23 4.0215 -8.6885
1 26 24 2.5416 -4.5004
1 26 25 -1.6164 -0.4115
1 26 26 0.1058 1.2604
1 27 1 -0.0833 -15.0693
1 27 2 -16.3826 -16.1884
1 27 3 -12.5997 11.7541
1 27 4 -9.8204 -2.3016
1 27 5 -9.2028 -11.9572
1 27 6 2.6765 -4.3615
1 27 7 3.5784 -12.6964
1 27 8 -5.7267 -8.7283
1 27 9 12.9577 -1.1880
1 27 10 2.8081 8.5785
1 27 11 4.1118 6.9659
1 27 12 -5.1005 12.2037
1 27 13 2.0953 -13.1163
1 27 14 -1.2808 -8.0297
1 27 15 -2.0174 4.8219
1 27 16 6.0034 3.1769
1 27 17 -3.7765 -4.8321
1 27 18 -1.5370 -5.8881
1 27 19 -1.8043 -7.5106
1 27 20 4.6303 -5.1032
1 27 21 -5.0070 10.4053
1 27 22 -0.2275 -9.2649
1 27 23 3.7295 5.5491
1 27 24 2.4146 -2.8315
1 27 25 1.3597 -4.6173
1 27 26 -2.4358 -1.1375
1 27 27 0.0653 -4.6748
1 28 1 -0.8324 -0.2599
1 28 2 -3.2918 -8.8042
1 28 3 3.4912 -17.8837
1 28 4 -11.4984 -10.5696
1 28 5 -0.2398 2.7430
1 28 6 4.9182 -7.1597
1 28 7 -6.0247 -16.4078
1 28 8 1.5093 -5.6886
1 28 9 -3.2967 9.9175
1 28 10 1.8897 4.9583
1 28 11 5.3116 4.1872
1 28 12 4.3176 0.1377
1 28 13 7.8994 -0.5014
1 28 14 -5.8370 -9.7785
1 28 15 -3.2628 7.3373
1 28 16 -1.6471 12.9175
1 28 17 0.3203 -5.9898
1 28 18 -0.7681 -9.2443
1 28 19 0.0174 -8.2760
1 28 20 -3.3461 -4.0585
1 28 21 -0.1143 -5.5142
1 28 22 1.5913 0.2710
1 28 23 3.8962 3.7931
1 28 24 -1.0150 1.7797
1 28 25 -1.4379 -3.1036
1 28 26 0.2864 -7.4649
1 29 1 -0.1383 -4.3014
1 29 2 17.4488 8.6543
1 29 3 3.5745 1.6427
1 29 4 18.9067 -13.2111
1 29 5 1.2227 0.6954
1 29 6 -2.4609 -11.8032
1 29 7 -1.8192 -11.2447
1 29 8 1.5622 3.8863
1 29 9 -0.6113 1.8602
1 29 10 4.0860 1.5700
1 29 11 -11.4187 -5.7153
1 29 12 2.4084 -3.0940
1 29 13 1.2712 19.0295
1 29 14 0.3163 3.1787
1 29 15 -3.3486 -0.7463
1 29 16 -1.3761 2.3265
1 29 17 0.8994 1.9835
1 29 18 -3.5515 -6.9401
1 29 19 -4.0269 -0.3356
1 29 20 -0.0591 -1.7756
1 29 21 -5.5536 -7.2124
1 29 22 0.3550 0.3906
1 29 23 -0.2002 -3.9004
1 29 24 1.6885 3.1629
1 29 25 0.5944 -4.1245
1 30 1 0.9109 -0.0594
1 30 2 2.8196 3.4950
1 30 3 11.2003 17.4004
1 30 4 4.9925 9.1702
1 30 5 -4.4097 -13.2181
1 30 6 2.9814 -5.7580
1 30 7 -3.2933 -7.6044
1 30 8 3.8681 -21.5637
1 30 9 0.7793 1.3396
1 30 10 -2.1666 0.8972
1 30 11 -4.4716 -6.2137
1 30 12 -1.9046 8.0109
1 30 13 5.3098 4.9431
1 30 14 3.1200 -0.1057
1 30 15 1.3504 3.2178
1 30 16 -5.0488 -1.2922
1 30 17 -2.3590 -4.1487
1 30 18 2.1097 0.2617
1 30 19 8.1032 -1.8202
1 30 20 -4.8850 0.9767
1 30 21 -5.4454 -2.4262
1 30 22 -1.7747 -3.8790
1 30 23 0.8012 0.1979
1 31 1 -0.2192 -2.9172
1 31 2 -0.5223 0.9597
1 31 3 -4.7816 -12.1005
1 31 4 -12.0634 12.5368
1 31 5 8.8323 8.9419
1 31 6 -2.8684 3.7894
1 31 7 1.3085 -6.3798
1 31 8 -1.9537 -6.5244
1 31 9 -0.6704 0.5930
1 31 10 -2.2466 1.1069
1 31 11 0.6595 1.2298
1 31 12 -1.0776 0.1385
1 31 13 1.2812 -0.7451
1 31 14 -0.1013 0.3749
1 31 15 -3.1739 -2.1863
1 31 16 3.6713 -1.0466
1 31 17 2.6319 -1.9676
1 31 18 0.9261 0.3268
1 31 19 1.0767 -3.1738
1 31 20 1.5152 -3.1338
1 31 21 0.6584 -1.7888
1 31 22 -1.6371 -1.2862
1 32 1 -2.5126 0.2045
1 32 2 -12.1655 -4.8405
1 32 3 -2.8673 -0.5365
1 32 4 6.9517 -7.1643
1 32 5 3.9557 2.1008
1 32 6 -1.5963 5.6568
1 32 7 4.7058 11.8453
1 32 8 -3.7729 13.3760
1 32 9 -0.7012 -0.2882
1 32 10 -4.1950 10.3148
1 32 11 0.1330 -4.3102
1 32 12 -1.5197 4.8525
1 32 13 0.6885 1.1632
1 32 14 -0.8337 -3.4292
1 32 15 2.4618 1.8541
1 32 16 -0.8894 1.4863
1 32 17 -5.7285 -4.1240
1 32 18 4.2424 -0.9489
1 32 19 0.9700 -0.0432
1 32 20 -0.1619 -2.2008
1 32 21 0.4728 -0.0050
1 33 1 0.0261 0.2583
1 33 2 -0.3022 3.2449
1 33 3 2.3546 4.2351
1 33 4 -0.9077 -1.8464
1 33 5 0.1257 -12.3489
1 33 6 4.2810 8.0082
1 33 7 -1.8410 -0.6391
1 33 8 1.2253 4.9606
1 33 9 0.6290 7.8682
1 33 10 4.9129 -3.4194
1 33 11 5.0499 7.4300
1 33 12 -0.2883 0.9372
1 33 13 3.1371 -2.9266
1 33 14 0.8630 0.9994
1 33 15 2.2668 -2.6407
1 33 16 1.2046 -2.7971
1 33 17 1.6945 3.6543
1 33 18 -0.0847 1.9587
1 33 19 -2.3733 -4.0130
1 34 1 -0.4645 0.0931
1 34 2 2.8511 -6.3493
1 34 3 -0.0512 6.9471
1 34 4 0.4744 0.9061
1 34 5 -3.4727 0.4136
1 34 6 -2.8987 -1.8406
1 34 7 -3.9155 0.9667
1 34 8 3.0052 -1.1857
1 34 9 -2.5200 -12.9908
1 34 10 10.7948 11.6369
1 34 11 -0.8515 1.2899
1 34 12 -2.3286 -6.7407
1 34 13 -0.3438 2.5291
1 34 14 2.8012 -1.9871
1 34 15 0.5345 -0.7397
1 34 16 -1.6299 -1.0134
1 34 17 1.5537 0.7049
1 34 18 1.0324 -3.4249
1 35 1 -0.0866 -1.9199
1 35 2 -2.3247 -1.2164
1 35 3 -1.0731 -0.0853
1 35 4 -2.5482 2.7204
1 35 5 4.8555 2.2380
1 35 6 0.0533 -0.8776
1 35 7 1.8717 6.3623
1 35 8 -3.8418 -9.3010
1 35 9 -3.6452 7.1767
1 35 10 -2.2292 -0.4828
1 35 11 -0.7827 -0.8950
1 35 12 -1.6785 2.1460
1 35 13 -5.9450 -0.8598
1 35 14 -3.3892 0.6221
1 35 15 -0.1413 -1.9461
1 35 16 1.5433 2.7186
1 36 1 -3.2996 0.1412
1 36 2 0.0203 1.4688
1 36 3 -1.8683 3.7734
1 36 4 1.7197 -0.9372
1 36 5 -0.1482 2.9832
1 36 6 1.8601 -1.2776
1 36 7 1.7421 0.5443
1 36 8 2.5638 -2.5237
1 36 9 -2.6706 5.6855
1 36 10 1.7078 -0.7418
1 36 11 0.2736 -3.1697
1 36 12 -2.9014 0.1738
1 36 13 -0.9799 3.9440
1 37 1 -0.0160 -0.4885
1 37 2 -1.9213 -0.6633
1 37 3 -0.8181 0.5448
1 37 4 -4.6990 3.9317
1 37 5 -3.9179 1.9211
1 37 6 -1.9064 1.5476
1 37 7 2.0308 -3.8319
1 37 8 0.1368 -0.5199
1 37 9 6.9501 3.5989
1 37 10 -0.5930 -4.0413
2 2 2 -139.6727 -1.1822
2 3 2 -0.6400 29.4782
2 3 3 -20.8701 -0.8836
2 4 2 -6.8214 -1.2082
2 4 3 -75.7750 95.9818
2 4 4 32.8570 0.2578
2 5 2 -0.1770 70.5894
2 5 3 16.3245 -129.7163
2 5 4 -27.9360 56.4508
2 5 5 -182.5215 3.5083
2 6 2 -13.5546 -0.4940
2 6 3 20.9195 22.8537
2 6 4 -30.5385 -151.5785
2 6 5 24.8994 -3.2057
2 6 6 -108.1337 0.5173
2 7 2 0.0879 -51.0708
2 7 3 89.7379 -58.7203
2 7 4 72.8369 65.2103
2 7 5 -26.5469 -67.9166
2 7 6 -88.7620 -99.7256
2 7 7 -6.6426 0.4500
2 8 2 -107.8606 0.0906
2 8 3 -128.1690 0.0235
2 8 4 107.5642 1.6119
2 8 5 1.4979 -53.9568
2 8 6 -103.6481 75.2959
2 8 7 -28.7259 -33.7306
2 8 8 -10.3108 -0.2631
2 9 2 0.0559 -32.0806
2 9 3 -48.4997 -79.2069
2 9 4 -29.3986 -10.0854
2 9 5 -25.9568 62.3341
2 9 6 52.0777 0.1516
2 9 7 -19.6460 -83.3559
2 9 8 34.2918 3.8855
2 9 9 18.5337 -0.6748
2 10 2 -88.0997 0.9048
2 10 3 1.6633 35.0223
2 10 4 34.5280 -29.4099
2 10 5 10.8629 -40.5220
2 10 6 -0.1560 -47.5959
2 10 7 54.2170 -11.6216
2 10 8 21.8325 57.9261
2 10 9 4.6216 -11.3365
2 10 10 1.6487 -1.0628
2 11 2 -0.0850 -22.4432
2 11 3 4.0636 -18.7529
2 11 4 -46.2091 38.2152
2 11 5 12.2414 -9.5980
2 11 6 -1.3147 -13.1400
2 11 7 4.0394 27.0239
2 11 8 -17.4440 43.2863
2 11 9 -39.8497 22.8359
2 11 10 33.5222 34.1894
2 11 11 18.1093 -1.9068
2 12 2 6.1012 0.7553
2 12 3 11.8946 65.3172
2 12 4 25.7358 -74.9777
2 12 5 -10.9391 30.5829
2 12 6 -12.1679 38.5837
2 12 7 -2.2347 40.1210
2 12 8 -20.3090 14.3939
2 12 9 -23.1180 64.3313
2 12 10 -3.4172 -35.3327
2 12 11 22.4924 -33.1912
2 12 12 -28.8826 0.8087
2 13 2 -0.2445 19.5842
2 13 3 24.2658 -21.3248
2 13 4 39.1803 -15.3879
2 13 5 17.9869 -1.8059
2 13 6 -17.6241 12.8359
2 13 7 18.0168 10.7899
2 13 8 3.3748 25.8821
2 13 9 -18.2309 -17.1311
2 13 10 -32.5063 20.3868
2 13 11 -10.0922 35.1069
2 13 12 -3.3715 -13.7616
2 13 13 -7.9334 0.1758
2 14 2 -57.5482 0.2672
2 14 3 0.2441 6.5983
2 14 4 36.7655 -18.4193
2 14 5 1.3404 -45.4936
2 14 6 -12.1681 60.2103
2 14 7 0.1064 6.7022
2 14 8 10.8189 -23.3909
2 14 9 13.6826 -18.4194
2 14 10 -23.9329 57.6103
2 14 11 -13.4007 -0.4588
2 14 12 17.2014 -26.3209
2 14 13 3.6625 8.7210
2 14 14 -17.5192 0.5559
2 15 2 -0.2331 -30.9814
2 15 3 10.0709 9.0785
2 15 4 -10.1541 -3.5153
2 15 5 -13.4201 66.0103
2 15 6 11.6174 -0.8544
2 15 7 -0.0043 -1.8261
2 15 8 32.4075 33.4115
2 15 9 -8.0521 16.0425
2 15 10 32.5456 -19.5344
2 15 11 8.0079 -7.0829
2 15 12 -11.0094 -15.0226
2 15 13 7.7204 -11.2219
2 15 14 -2.0291 2.8573
2 15 15 4.6197 0.7717
2 16 2 29.6867 -0.9208
2 16 3 7.8812 23.6520
2 16 4 39.7182 38.5187
2 16 5 -12.4487 -24.4619
2 16 6 -40.8132 49.9129
2 16 7 18.8357 22.5841
2 16 8 20.9044 50.4617
2 16 9 5.3861 44.2594
2 16 10 6.6497 -17.2694
2 16 11 2.3424 -30.2464
2 16 12 5.1302 8.8109
2 16 13 2.6022 13.4658
2 16 14 1.1174 2.2072
2 16 15 -11.6810 14.4484
2 16 16 -4.8337 0.3525
2 17 2 -0.0523 5.5797
2 17 3 12.3343 -2.7125
2 17 4 -6.3148 -12.9997
2 17 5 -0.9394 28.3616
2 17 6 -4.9205 0.9675
2 17 7 7.9305 43.4230
2 17 8 -20.6490 22.7780
2 17 9 -1.5604 14.9985
2 17 10 -0.5925 6.6489
2 17 11 1.2470 -4.5214
2 17 12 11.4598 2.4089
2 17 13 5.5870 32.5537
2 17 14 7.7283 -8.3223
2 17 15 -8.2373 -5.3107
2 17 16 -4.7505 15.6495
2 17 17 -1.8542 0.8206
2 18 2 -1.5853 -0.5675
2 18 3 -11.6586 -51.4834
2 18 4 -7.1743 9.0791
2 18 5 5.0206 21.1837
2 18 6 4.6993 6.6312
2 18 7 9.6786 -12.1395
2 18 8 10.1863 -11.7062
2 18 9 -9.2249 -10.6570
2 18 10 -0.9730 17.4686
2 18 11 -7.6712 14.2106
2 18 12 -12.5067 13.8523
2 18 13 4.1326 -24.3843
2 18 14 17.9684 7.8226
2 18 15 22.8306 -4.5270
2 18 16 3.8123 6.9567
2 18 17 -2.3380 -3.1833
2 18 18 -15.2758 -0.8293
2 19 2 0.0880 0.6053
2 19 3 1.4162 -10.2907
2 19 4 9.0188 -16.4019
2 19 5 -21.4655 23.0681
2 19 6 13.6883 -16.4421
2 19 7 20.6927 -10.6102
2 19 8 -3.2896 -19.1851
2 19 9 -0.4679 22.8279
2 19 10 -13.8479 4.9589
2 19 11 -17.9240 4.4157
2 19 12 1.4597 -8.2292
2 19 13 12.7495 15.5825
2 19 14 -9.5430 -3.9497
2 19 15 5.0550 21.9679
2 19 16 20.0752 -25.5772
2 19 17 1.3472 -5.1171
2 19 18 3.2398 7.2768
2 19 19 -8.0496 -0.2702
2 20 2 -6.1390 0.4032
2 20 3 -1.6175 1.2002
2 20 4 20.7964 -4.1239
2 20 5 3.0863 5.5870
2 20 6 -15.3977 9.0895
2 20 7 -3.4974 -7.3083
2 20 8 -5.4059 15.4423
2 20 9 -0.3976 -3.6242
2 20 10 5.6658 -1.1770
2 20 11 9.4042 6.2763
2 20 12 -6.0096 3.9498
2 20 13 3.6657 13.0565
2 20 14 -1.9341 1.4076
2 20 15 -17.6244 1.0967
2 20 16 -4.8182 -17.5340
2 20 17 3.1310 2.3890
2 20 18 13.6881 -1.6501
2 20 19 0.1206 -11.0402
2 20 20 7.2210 -0.1368
2 21 2 -0.0803 -24.3106
2 21 3 -7.9372 1.4221
2 21 4 -13.3472 2.5021
2 21 5 -6.3739 7.3174
2 21 6 9.0731 -10.8495
2 21 7 -3.7534 11.1984
2 21 8 -6.4149 18.2706
2 21 9 8.4760 9.5036
2 21 10 17.0607 -18.1941
2 21 11 3.3995 -21.1436
2 21 12 2.2843 -0.5509
2 21 13 -10.5410 -11.2890
2 21 14 -31.9047 -4.5680
2 21 15 10.8746 -17.1546
2 21 16 9.9986 -8.7350
2 21 17 -6.9941 8.4060
2 21 18 -3.0046 -4.2407
2 21 19 -1.8809 -8.7031
2 21 20 5.8874 -0.3084
2 21 21 12.9760 -0.6103
2 22 2 -7.6171 0.7735
2 22 3 0.9437 -5.9589
2 22 4 -2.5191 -7.3688
2 22 5 -0.0212 -29.9878
2 22 6 -24.1664 18.0326
2 22 7 6.4004 14.7864
2 22 8 11.9335 18.4832
2 22 9 -0.1625 -6.2302
2 22 10 8.0884 -10.3348
2 22 11 -19.8522 -17.0392
2 22 12 5.9265 -23.7901
2 22 13 -12.0773 -28.3911
2 22 14 -4.0022 0.2164
2 22 15 -3.4105 -4.2844
2 22 16 -6.2456 -11.3970
2 22 17 5.5468 -0.3679
2 22 18 -2.2295 11.4293
2 22 19 3.2408 2.8289
2 22 20 -2.4403 -1.8422
2 22 21 -5.8307 -3.4981
2 22 22 -4.4614 -0.0584
2 23 2 -0.2214 3.4307
2 23 3 -1.4875 -6.2038
2 23 4 7.2449 -16.3718
2 23 5 -0.8122 12.8967
2 23 6 0.9782 -2.0565
2 23 7 -0.2618 -6.6967
2 23 8 3.7608 11.7217
2 23 9 -7.6254 1.2850
2 23 10 -6.2582 -3.2997
2 23 11 3.2082 -3.7732
2 23 12 -1.6964 -0.3173
2 23 13 4.6323 -9.9488
2 23 14 -4.6643 6.2809
2 23 15 -3.8022 -12.7006
2 23 16 -17.3998 6.0273
2 23 17 2.2777 11.8432
2 23 18 0.7647 11.8676
2 23 19 10.3967 0.6826
2 23 20 -16.0486 0.1978
2 23 21 -6.7663 9.8102
2 23 22 -2.2958 5.5690
2 23 23 -3.3597 -0.0214
2 24 2 14.9748 0.6187
2 24 3 -8.4241 -13.1353
2 24 4 -12.1913 6.8124
2 24 5 -3.7224 -14.1192
2 24 6 4.3719 -0.9850
2 24 7 31.3308 17.0159
2 24 8 -2.5183 -3.2350
2 24 9 -7.4494 -7.7892
2 24 10 -7.1366 -6.4138
2 24 11 6.7560 8.7123
2 24 12 0.9232 10.1155
2 24 13 -4.1036 -5.4902
2 24 14 -1.2577 2.0921
2 24 15 -0.8406 8.0635
2 24 16 5.1254 3.4556
2 24 17 -6.6658 -0.2414
2 24 18 3.9264 11.3905
2 24 19 -8.9790 -1.2998
2 24 20 -2.4818 -0.2523
2 24 21 2.5801 13.5583
2 24 22 2.3068 -3.8761
2 24 23 -5.5377 -4.1190
2 24 24 -0.6714 0.6252
2 25 2 -0.1602 15.2379
2 25 3 -0.8883 2.3885
2 25 4 -5.4503 -1.1738
2 25 5 -5.9004 -0.6342
2 25 6 11.4586 1.6833
2 25 7 1.5464 10.9317
2 25 8 11.6259 13.0011
2 25 9 -10.6868 -11.7882
2 25 10 -8.3636 -26.0252
2 25 11 10.3392 0.9918
2 25 12 -5.5587 0.4536
2 25 13 3.8769 0.4938
2 25 14 -7.9839 -17.7399
2 25 15 3.8989 2.5265
2 25 16 9.3762 0.5940
2 25 17 -3.3573 1.6264
2 25 18 7.3708 -12.3422
2 25 19 -5.0723 3.2035
2 25 20 -5.2696 3.1799
2 25 21 4.9888 0.9906
2 25 22 -1.9490 -6.6417
2 25 23 3.6336 -15.1635
2 25 24 -4.7027 0.9128
2 25 25 1.3182 0.1046
2 26 2 -11.7437 -0.0923
2 26 3 -8.9005 12.6598
2 26 4 10.1145 9.4477
2 26 5 7.5394 18.5079
2 26 6 -1.9144 -6.3195
2 26 7 -14.5261 -9.6446
2 26 8 5.8670 -6.5026
2 26 9 -1.5603 11.6308
2 26 10 -1.2461 10.6285
2 26 11 -5.3321 -11.4959
2 26 12 -1.2144 -10.9911
2 26 13 -3.0140 -7.3995
2 26 14 1.8653 -12.1189
2 26 15 1.2466 -0.9715
2 26 16 -4.3180 -4.4541
2 26 17 -1.2158 -2.3264
2 26 18 -3.7879 4.4609
2 26 19 -0.0618 -12.7330
2 26 20 4.0959 -3.1223
2 26 21 -4.4731 -0.8824
2 26 22 4.2971 -9.0010
2 26 23 -6.4398 -5.2135
2 26 24 7.0646 -3.7903
2 26 25 -0.8300 -4.4798
2 26 26 -2.2579 0.1288
2 27 2 -0.2634 -4.0351
2 27 3 2.9302 -2.2214
2 27 4 -4.7317 2.7617
2 27 5 1.3170 -4.4491
2 27 6 -0.4500 -10.6788
2 27 7 -0.8116 -21.7336
2 27 8 -1.9464 8.1882
2 27 9 2.3398 12.0259
2 27 10 10.8219 17.0405
2 27 11 -8.2356 -0.9994
2 27 12 6.0175 -2.3015
2 27 13 2.6949 -2.1915
2 27 14 1.4813 -6.3355
2 27 15 -7.7640 -1.5343
2 27 16 -5.4059 4.7924
2 27 17 -0.0216 -1.8182
2 27 18 -1.2602 -1.1484
2 27 19 3.1632 -5.4287
2 27 20 -2.5816 -1.1039
2 27 21 -0.4995 -5.2512
2 27 22 -2.3484 -4.6841
2 27 23 4.8348 -4.0295
2 27 24 2.6725 6.8864
2 27 25 -0.5717 -2.5512
2 27 26 -2.0984 -1.4486
2 27 27 4.0803 0.3849
2 28 2 -3.7250 -0.4857
2 28 3 -4.2140 -22.4593
2 28 4 5.5840 -4.9785
2 28 5 -5.8118 -5.9653
2 28 6 6.6234 -5.0670
2 28 7 1.9666 -1.0040
2 28 8 -14.8935 -10.4981
2 28 9 15.1532 6.0284
2 28 10 10.2094 1.1433
2 28 11 -3.7211 0.6796
2 28 12 -0.4365 3.8212
2 28 13 -0.0043 -3.9875
2 28 14 3.1564 6.3149
2 28 15 -6.8797 -2.7354
2 28 16 3.7582 3.8639
2 28 17 -2.9453 6.5889
2 28 18 -0.6892 -8.5474
2 28 19 3.2395 -4.2572
2 28 20 -2.0803 0.4817
2 28 21 -1.5873 6.3295
2 28 22 -2.1267 -3.8200
2 28 23 2.4020 2.9048
2 28 24 5.3266 -0.5387
2 28 25 -0.5727 -1.5045
2 28 26 -1.4302 2.4490
2 29 2 0.0009 3.6585
2 29 3 2.7520 7.3056
2 29 4 1.5899 -11.7258
2 29 5 8.5118 -1.0646
2 29 6 -1.7141 8.8139
2 29 7 4.1367 3.8750
2 29 8 -3.8990 -8.5007
2 29 9 0.4695 -1.5035
2 29 10 -7.5821 -3.8229
2 29 11 5.7952 -7.6319
2 29 12 -6.0819 1.7898
2 29 13 -0.6960 6.7313
2 29 14 -1.1762 -1.9948
2 29 15 -3.6667 -0.9470
2 29 16 -1.6870 5.5378
2 29 17 -3.9759 -0.6461
2 29 18 0.8216 0.9791
2 29 19 -0.6947 -4.9247
2 29 20 -3.8354 -0.2978
2 29 21 -1.8462 1.4888
2 29 22 -5.1309 -0.5741
2 29 23 3.9244 4.8775
2 29 24 2.1253 -1.3226
2 29 25 -0.3542 -3.1212
2 30 2 7.1269 -0.1877
2 30 3 14.8072 12.8931
2 30 4 -3.7532 3.9201
2 30 5 5.4576 -3.6590
2 30 6 -2.0247 1.4581
2 30 7 0.0918 6.8294
2 30 8 -6.3311 -1.7490
2 30 9 -1.9260 -7.2734
2 30 10 2.3502 7.2573
2 30 11 1.4285 9.6767
2 30 12 0.9538 -7.7378
2 30 13 0.8340 5.5793
2 30 14 -1.5220 6.8195
2 30 15 -1.0058 -1.1100
2 30 16 -1.4845 -2.8948
2 30 17 4.1212 -0.7815
2 30 18 0.7242 2.4887
2 30 19 -3.5620 -0.1267
2 30 20 -1.9037 -0.8283
2 30 21 -3.9788 -4.7039
2 30 22 -0.6750 1.0675
2 30 23 0.0621 0.2152
2 31 2 0.0068 -17.7154
2 31 3 3.3559 4.7791
2 31 4 18.8412 5.9471
2 31 5 -12.8822 1.6764
2 31 6 -5.7232 0.4069
2 31 7 -1.1541 1.6000
2 31 8 3.0064 2.5984
2 31 9 -1.6052 -1.8178
2 31 10 1.0899 1.9947
2 31 11 -2.4437 7.9369
2 31 12 1.4711 3.0702
2 31 13 7.5171 7.3689
2 31 14 -1.8846 -2.9449
2 31 15 4.3401 1.7768
2 31 16 0.5869 1.1380
2 31 17 -1.4117 -2.1085
2 31 18 -3.8994 -1.2406
2 31 19 5.0375 3.3844
2 31 20 1.1854 -3.5792
2 31 21 -3.5405 4.4576
2 31 22 -1.8410 -0.3763
2 32 2 -0.4262 0.1766
2 32 3 -3.6278 -11.3521
2 32 4 4.5071 -0.0392
2 32 5 -2.1514 7.9006
2 32 6 1.5432 1.6531
2 32 7 3.5526 -1.4165
2 32 8 3.5830 2.0766
2 32 9 -2.4479 5.7222
2 32 10 -0.0119 1.3662
2 32 11 -0.8934 -3.5194
2 32 12 -2.4220 -4.1044
2 32 13 -1.8398 0.2680
2 32 14 -1.5586 1.8184
2 32 15 -1.4757 -0.1452
2 32 16 1.5142 -0.2527
2 32 17 3.5078 3.7529
2 32 18 -1.5355 0.3110
2 32 19 -0.0344 -2.7802
2 32 20 1.2050 1.7238
2 32 21 -4.2706 1.3771
2 33 2 -0.1159 -4.5967
2 33 3 -1.1471 0.6230
2 33 4 6.5567 5.8460
2 33 5 4.5671 -0.4107
2 33 6 -0.1974 -7.7576
2 33 7 3.8492 -4.3292
2 33 8 3.2049 1.6816
2 33 9 3.6498 -0.4380
2 33 10 5.6927 1.8779
2 33 11 0.0777 -3.1377
2 33 12 -1.2288 -0.9441
2 33 13 -0.7820 -0.3672
2 33 14 4.0007 -6.3712
2 33 15 0.4679 -1.4115
2 33 16 1.7217 3.3405
2 33 17 0.0721 -0.6940
2 33 18 2.4925 3.2477
2 33 19 2.4890 -0.0289
2 34 2 -2.7239 0.3605
2 34 3 2.2950 4.7876
2 34 4 -1.2449 0.5805
2 34 5 -3.1079 -8.8731
2 34 6 -1.3974 -6.3506
2 34 7 0.5026 8.0039
2 34 8 0.3876 -7.4012
2 34 9 8.4516 -5.1584
2 34 10 1.0419 -2.0230
2 34 11 -2.2266 6.0077
2 34 12 -1.2368 1.3773
2 34 13 6.9744 -7.1390
2 34 14 0.9634 3.9433
2 34 15 -1.5306 -0.1723
2 34 16 1.8819 -1.7713
2 34 17 4.3172 -0.3866
2 35 2 -0.0074 -1.7493
2 35 3 -1.8016 3.0474
2 35 4 -6.2040 4.9080
2 35 5 -6.2568 -7.8234
2 35 6 2.7616 3.4951
2 35 7 -3.1253 1.6357
2 35 8 3.3056 6.0677
2 35 9 -3.1190 -2.5887
2 35 10 -2.2967 4.2266
2 35 11 -0.2211 -1.7216
2 35 12 -3.9623 -4.3400
2 35 13 -3.8577 0.9660
2 35 14 3.7772 1.4490
2 35 15 -5.9763 3.6569
2 36 2 -4.7999 0.0978
2 36 3 -1.1399 2.5246
2 36 4 3.0076 2.0774
2 36 5 1.5779 6.1456
2 36 6 -0.7414 1.9897
2 36 7 3.3946 -3.8633
2 36 8 0.1187 1.3522
2 36 9 0.1768 4.0458
2 36 10 -0.8173 5.5274
2 36 11 -0.5103 -2.5590
2 36 12 -1.5232 -0.0090
2 36 13 -3.3632 0.3349
2 37 2 -0.1734 -2.1547
2 37 3 -4.8126 2.0505
2 37 4 2.8980 1.4326
2 37 5 2.2609 -2.6492
2 37 6 6.1955 2.2592
2 37 7 -1.5243 -0.9716
2 37 8 -1.0511 -5.2968
2 37 9 -1.9035 1.0831
2 37 10 2.1824 1.5419
2 38 6 0.9611 -2.6229
3 3 3 -1.0583 273.9231
3 4 3 86.6537 0.9549
3 4 4 0.1895 -130.5030
3 5 3 0.1928 -33.7156
3 5 4 42.6377 -99.8588
3 5 5 -0.1975 -42.5786
3 6 3 -102.1891 1.2454
3 6 4 132.0676 -10.0891
3 6 5 36.7985 -34.7675
3 6 6 0.6007 0.6229
3 7 3 0.1780 32.0389
3 7 4 -84.0391 -91.2581
3 7 5 -46.2352 -102.7806
3 7 6 -74.0970 19.3852
3 7 7 0.1829 5.5692
3 8 3 -123.0709 0.5796
3 8 4 -80.3121 -39.2764
3 8 5 -22.4092 -7.8801
3 8 6 -45.8404 -131.1538
3 8 7 36.3992 -46.0529
3 8 8 0.1260 -4.8495
3 9 3 0.0521 3.1315
3 9 4 16.5771 -24.9871
3 9 5 34.0799 60.0047
3 9 6 -10.4118 -41.0503
3 9 7 -16.6179 -129.2609
3 9 8 -48.9506 12.7116
3 9 9 -0.3312 25.6241
3 10 3 -1.1754 -1.1163
3 10 4 27.3311 38.9643
3 10 5 19.7931 12.8654
3 10 6 25.4034 30.0472
3 10 7 7.4190 6.3724
3 10 8 -20.4880 -4.4282
3 10 9 -8.3907 15.7513
3 10 10 -0.5031 42.5354
3 11 3 0.1113 25.2320
3 11 4 -6.8293 -29.7609
3 11 5 65.4144 -9.2605
3 11 6 54.8277 10.0846
3 11 7 -20.3118 90.4282
3 11 8 -22.8628 20.1006
3 11 9 23.5788 29.6251
3 11 10 31.0976 -19.0510
3 11 11 -0.0560 2.9577
3 12 3 -38.7978 -1.3362
3 12 4 41.7311 -31.8656
3 12 5 58.5792 4.9252
3 12 6 -32.8999 40.3912
3 12 7 27.6872 -4.0863
3 12 8 8.2843 28.5280
3 12 9 18.1006 6.4372
3 12 10 -5.7438 40.7842
3 12 11 15.9473 -29.0799
3 12 12 -0.2753 -37.5475
3 13 3 -0.0673 53.9136
3 13 4 -27.8178 -8.2978
3 13 5 -7.7830 5.1974
3 13 6 16.9696 38.2490
3 13 7 -2.0116 20.3456
3 13 8 23.8220 -50.5528
3 13 9 18.4369 4.3195
3 13 10 -3.8567 -0.0370
3 13 11 -50.3769 18.0346
3 13 12 11.2440 -2.2702
3 13 13 -0.0770 -4.0657
3 14 3 -6.2516 0.1332
3 14 4 5.0459 -0.0224
3 14 5 -3.7090 48.0579
3 14 6 5.8737 20.7050
3 14 7 8.0098 1.5646
3 14 8 13.8256 -38.1711
3 14 9 -14.4817 -41.9681
3 14 10 -13.0122 1.9804
3 14 11 18.3999 13.9665
3 14 12 -11.5042 22.9892
3 14 13 -2.6534 -8.7883
3 14 14 -0.0512 8.3523
3 15 3 -0.0774 18.0306
3 15 4 17.3293 36.8597
3 15 5 -12.3302 -38.6390
3 15 6 16.8926 53.6996
3 15 7 21.2274 -21.6833
3 15 8 -34.7316 -3.8133
3 15 9 7.7434 25.9600
3 15 10 24.9759 -6.3043
3 15 11 3.3326 -19.0619
3 15 12 9.1197 36.0865
3 15 13 -4.2445 3.2391
3 15 14 4.5548 -8.3354
3 15 15 0.3425 2.1029
3 16 3 -6.1586 1.3616
3 16 4 -2.3839 28.7228
3 16 5 -8.9790 56.7241
3 16 6 27.5388 -19.9383
3 16 7 -27.0389 -22.0240
3 16 8 10.2574 32.1802
3 16 9 4.5729 70.1480
3 16 10 14.0087 5.6682
3 16 11 2.2720 15.3300
3 16 12 8.5428 -4.5736
3 16 13 2.3232 13.8604
3 16 14 -6.2227 4.5167
3 16 15 7.9266 9.1741
3 16 16 0.1300 -0.9135
3 17 3 0.2087 18.5993
3 17 4 8.2561 -16.6283
3 17 5 -2.4279 -8.9838
3 17 6 -42.3820 29.7614
3 17 7 28.2815 31.2338
3 17 8 23.9700 4.8243
3 17 9 -9.4373 19.5765
3 17 10 14.3510 -5.3421
3 17 11 7.4510 0.6018
3 17 12 -18.7853 15.9385
3 17 13 -8.3101 -0.5631
3 17 14 11.9649 1.1404
3 17 15 6.6928 11.6856
3 17 16 7.4819 -1.4944
3 17 17 -0.3049 -5.0919
3 18 3 -2.7934 0.9532
3 18 4 15.7599 -39.5747
3 18 5 -12.4237 7.0054
3 18 6 -0.0015 4.4637
3 18 7 17.7961 -20.4583
3 18 8 2.9310 0.5075
3 18 9 18.4780 -1.2237
3 18 10 -4.1485 -1.5587
3 18 11 -20.3354 -14.9257
3 18 12 -8.0319 -27.1520
3 18 13 13.2988 -0.9566
3 18 14 -7.2485 3.0162
3 18 15 -11.6669 0.0639
3 18 16 -5.2721 -10.7887
3 18 17 12.3274 1.6676
3 18 18 0.4419 -6.8711
3 19 3 0.0104 -46.2675
3 19 4 3.0110 -8.8135
3 19 5 32.7204 5.8160
3 19 6 -2.6687 -7.2177
3 19 7 -7.3269 -31.9320
3 19 8 -1.2160 -10.8294
3 19 9 -9.6202 -18.4747
3 19 10 -0.1846 8.7056
3 19 11 2.8985 -14.7456
3 19 12 3.6004 -3.4644
3 19 13 8.2964 -5.0466
3 19 14 -17.1148 -4.2578
3 19 15 -5.3672 4.0570
3 19 16 -5.3418 6.7791
3 19 17 1.1853 -12.3891
3 19 18 -5.8196 4.4770
3 19 19 -0.1148 -3.2482
3 20 3 5.0651 -0.4825
3 20 4 -8.8293 13.8034
3 20 5 3.9785 -11.6395
3 20 6 7.3127 -16.1216
3 20 7 -6.1497 4.7584
3 20 8 -3.0540 -9.3287
3 20 9 7.0848 -16.3792
3 20 10 16.3268 -4.9079
3 20 11 -7.9307 1.1459
3 20 12 -7.5055 13.9223
3 20 13 9.0997 -10.3529
3 20 14 11.7924 16.6741
3 20 15 -0.0234 -4.7354
3 20 16 10.9661 -7.6647
3 20 17 -3.9968 16.1199
3 20 18 14.1637 9.6945
3 20 19 3.2723 -4.4823
3 20 20 -0.1751 -4.5149
3 21 3 -0.0561 1.1356
3 21 4 -13.8112 9.8734
3 21 5 -6.4093 -5.0565
3 21 6 -5.7242 7.4577
3 21 7 12.6485 5.7427
3 21 8 12.0937 -12.9005
3 21 9 -9.5083 12.2593
3 21 10 -4.1392 -1.0661
3 21 11 0.9599 -4.7998
3 21 12 2.5925 -8.0519
3 21 13 13.4616 -6.9244
3 21 14 11.2467 -7.8555
3 21 15 0.6388 12.6103
3 21 16 1.6218 -1.9048
3 21 17 1.2584 -0.9690
3 21 18 5.5612 13.2060
3 21 19 5.3351 7.6415
3 21 20 -3.5969 -6.4361
3 21 21 0.0569 -4.9045
3 22 3 -3.1015 -1.1363
3 22 4 16.5687 -5.6302
3 22 5 4.0255 6.4977
3 22 6 -10.0593 -1.7823
3 22 7 8.7189 16.1996
3 22 8 -7.0723 3.1940
3 22 9 0.1329 13.5847
3 22 10 -8.1629 -8.7308
3 22 11 -1.5096 -6.7849
3 22 12 12.0503 -17.5736
3 22 13 12.3443 2.8297
3 22 14 -9.6073 -7.7295
3 22 15 -1.8060 -18.0417
3 22 16 -6.8781 9.2514
3 22 17 -9.9666 16.2780
3 22 18 3.4477 10.3591
3 22 19 -2.0716 -4.7925
3 22 20 1.6872 -7.0478
3 22 21 12.1645 14.3517
3 22 22 -0.0430 0.3181
3 23 3 0.1299 -1.6884
3 23 4 16.5662 -11.5406
3 23 5 -1.0643 -8.6868
3 23 6 -5.2292 -4.0452
3 23 7 -0.4327 5.9470
3 23 8 17.8688 23.8823
3 23 9 9.6245 -10.2407
3 23 10 -0.2963 -5.9778
3 23 11 -9.9301 6.0259
3 23 12 -12.3983 -7.1275
3 23 13 -12.6509 -7.3719
3 23 14 -2.9661 -2.3003
3 23 15 10.2639 5.9147
3 23 16 -5.1395 0.9039
3 23 17 -3.7520 5.7650
3 23 18 -0.9519 11.0041
3 23 19 -3.3223 1.0450
3 23 20 1.2236 4.7789
3 23 21 -0.2191 8.4397
3 23 22 -8.7195 3.1343
3 23 23 -0.0546 -6.7633
3 24 3 -12.5123 -0.5567
3 24 4 -4.8328 0.8010
3 24 5 -13.8034 -15.1920
3 24 6 9.4760 -4.5164
3 24 7 4.8362 -2.3575
3 24 8 5.1840 3.8145
3 24 9 -2.4847 0.0395
3 24 10 0.0537 6.9412
3 24 11 -9.6807 -13.3584
3 24 12 -3.0854 1.5643
3 24 13 -3.9315 -0.3446
3 24 14 -5.5792 8.0665
3 24 15 -8.8242 4.0018
3 24 16 0.5767 -7.7886
3 24 17 6.0531 6.0988
3 24 18 5.7273 6.9047
3 24 19 -3.0750 -7.2752
3 24 20 -3.0771 10.2225
3 24 21 -5.2834 -2.2938
3 24 22 -2.6905 -4.0759
3 24 23 -0.2601 -2.7273
3 24 24 -0.0686 0.0358
3 25 3 -0.1067 -3.9656
3 25 4 4.6990 -1.5469
3 25 5 -4.8069 -0.0038
3 25 6 -8.8104 -11.9506
3 25 7 2.5036 4.9848
3 25 8 -3.6769 -2.5866
3 25 9 1.1853 -1.4923
3 25 10 -11.7431 -2.9032
3 25 11 -0.3376 -10.1128
3 25 12 19.4241 -0.1105
3 25 13 -8.7986 -7.1203
3 25 14 -2.3665 -11.0762
3 25 15 0.7231 3.8555
3 25 16 -5.5841 1.1833
3 25 17 4.0723 -4.5893
3 25 18 4.9404 6.4136
3 25 19 -2.0355 -1.4571
3 25 20 -1.5464 -10.0161
3 25 21 -0.5155 1.0375
3 25 22 6.4548 -3.3864
3 25 23 -7.3932 -1.0519
3 25 24 2.1220 -4.1513
3 25 25 0.2835 -1.2358
3 26 3 8.8254 0.3324
3 26 4 -10.0120 22.5334
3 26 5 3.8603 -8.1494
3 26 6 10.1719 -25.9946
3 26 7 5.0238 0.8324
3 26 8 0.2154 17.6330
3 26 9 -1.3387 -7.5387
3 26 10 -7.4339 -6.8528
3 26 11 -4.6716 -0.8922
3 26 12 -8.3988 -4.4133
3 26 13 5.7859 -20.2297
3 26 14 4.9565 -7.7599
3 26 15 0.1277 -3.2322
3 26 16 4.5919 -1.5560
3 26 17 0.8947 1.3415
3 26 18 -1.6173 -4.5310
3 26 19 -4.6034 3.6635
3 26 20 -4.1976 6.5605
3 26 21 -5.4146 -6.2568
3 26 22 -2.3253 -3.8800
3 26 23 3.7659 -1.3125
3 26 24 -1.9382 0.0256
3 26 25 1.2326 1.0922
3 26 26 -0.0555 -0.0727
3 27 3 0.0861 -3.0688
3 27 4 9.0064 13.2897
3 27 5 8.3913 -3.5892
3 27 6 4.7576 -4.1154
3 27 7 1.1295 -1.5268
3 27 8 -2.0197 -6.7582
3 27 9 -6.7251 20.6726
3 27 10 7.0617 -3.4537
3 27 11 2.4055 3.3659
3 27 12 -16.0497 -11.9555
3 27 13 -0.3225 4.5897
3 27 14 -7.1707 2.2117
3 27 15 6.0690 -3.1211
3 27 16 -1.2190 -7.7219
3 27 17 -0.6372 6.0587
3 27 18 -1.6838 -3.6122
3 27 19 -1.1505 -4.2860
3 27 20 -5.8278 5.0177
3 27 21 -2.0099 4.9211
3 27 22 -3.5604 -0.9216
3 27 23 -5.3618 -1.0569
3 27 24 2.6164 3.0183
3 27 25 1.8566 4.2596
3 27 26 1.4144 0.1862
3 28 3 2.2557 0.7835
3 28 4 11.7977 -10.8032
3 28 5 15.5888 8.3958
3 28 6 -4.7729 8.4636
3 28 7 -4.2791 4.5236
3 28 8 -7.5773 7.6078
3 28 9 4.4397 -7.0577
3 28 10 6.7323 10.6389
3 28 11 0.7600 5.9376
3 28 12 5.0448 7.6195
3 28 13 -3.1706 8.7136
3 28 14 -9.7017 -1.7952
3 28 15 -7.5486 3.5561
3 28 16 0.1941 -2.5167
3 28 17 0.6355 -0.7013
3 28 18 0.0171 9.2998
3 28 19 2.2303 -3.4550
3 28 20 1.1639 -0.4147
3 28 21 0.4881 -1.0910
3 28 22 6.3027 3.1921
3 28 23 -1.1997 -1.3274
3 28 24 -2.2933 3.7294
3 28 25 -0.9801 0.2164
3 28 26 -6.0147 4.7995
3 29 3 0.0952 -13.5687
3 29 4 3.8820 16.0129
3 29 5 -5.1318 5.7587
3 29 6 2.5230 1.9400
3 29 7 1.8819 7.7534
3 29 8 2.7407 3.8085
3 29 9 -4.1955 -5.6916
3 29 10 -4.0274 8.4849
3 29 11 1.9585 3.1939
3 29 12 1.7459 3.8496
3 29 13 -1.9347 -1.4682
3 29 14 0.0105 5.7773
3 29 15 0.6603 -6.3646
3 29 16 1.7086 -0.8738
3 29 17 4.4456 4.9396
3 29 18 -1.5708 2.3427
3 29 19 -0.3619 2.5127
3 29 20 -0.9626 -2.9952
3 29 21 2.0327 0.1602
3 29 22 -1.0149 -2.2259
3 29 23 1.2738 0.1312
3 29 24 2.1794 -0.3620
3 29 25 -3.5019 2.6962
3 30 3 -6.0759 0.2754
3 30 4 11.9360 -5.7140
3 30 5 -0.3085 7.5867
3 30 6 -13.7988 5.7483
3 30 7 -2.5101 1.7770
3 30 8 0.9583 4.6939
3 30 9 0.7346 -4.0782
3 30 10 3.3147 -6.6242
3 30 11 -1.4210 5.5806
3 30 12 2.9027 -0.7777
3 30 13 4.7532 -6.2500
3 30 14 4.2498 -5.8355
3 30 15 2.4300 1.7044
3 30 16 1.8818 -3.2632
3 30 17 -2.2242 0.2049
3 30 18 4.7700 -0.8240
3 30 19 -0.0069 0.9348
3 30 20 -1.0001 -3.9539
3 30 21 -5.5833 2.9385
3 30 22 -10.3344 -0.6971
3 30 23 1.8847 4.8307
3 31 3 -0.0316 2.9768
3 31 4 -3.5318 -2.1540
3 31 5 -4.9558 -1.5825
3 31 6 1.0392 -4.6272
3 31 7 1.8293 5.4432
3 31 8 -2.1773 4.1551
3 31 9 3.8477 -2.0519
3 31 10 7.9554 5.4838
3 31 11 -0.3814 -3.5060
3 31 12 4.4608 -4.8198
3 31 13 2.4456 -4.1447
3 31 14 0.5229 1.6367
3 31 15 -3.0520 -2.0104
3 31 16 0.0812 2.0510
3 31 17 2.0724 -5.6678
3 31 18 0.6963 1.3375
3 31 19 -0.5245 -1.2034
3 31 20 -5.1707 2.1576
3 31 21 -0.8809 1.4240
3 31 22 2.8666 5.1928
3 32 3 3.3915 -0.3585
3 32 4 0.2143 12.4339
3 32 5 1.1508 -4.8205
3 32 6 4.0640 -6.3623
3 32 7 -2.5855 6.7465
3 32 8 4.0319 -1.4871
3 32 9 1.2822 2.9673
3 32 10 -4.3252 -3.1325
3 32 11 -2.7802 5.7640
3 32 12 0.6312 -3.2486
3 32 13 -2.7409 2.8132
3 32 14 -0.2737 5.3522
3 32 15 -3.4346 -2.4155
3 32 16 2.6260 -0.8615
3 32 17 0.5702 0.4899
3 32 18 -3.0982 -1.0280
3 32 19 -0.2228 1.2640
3 32 20 2.2420 1.9457
3 32 21 0.0258 1.2344
3 33 3 0.0882 2.3684
3 33 4 13.5320 1.4103
3 33 5 -2.2425 8.1752
3 33 6 -2.6325 -3.9245
3 33 7 1.0333 -6.3767
3 33 8 1.9858 0.2267
3 33 9 2.9589 -1.9254
3 33 10 -4.1145 0.9006
3 33 11 2.1280 -2.3392
3 33 12 -5.3076 3.2563
3 33 13 -3.6037 4.4027
3 33 14 1.7732 3.2484
3 33 15 0.0414 -0.8292
3 33 16 -0.5992 -0.3129
3 33 17 2.1410 -1.1660
3 33 18 -0.5918 0.7941
3 33 19 1.2877 3.5658
3 34 3 3.2728 -0.3967
3 34 4 -2.6226 2.4479
3 34 5 -2.7120 -2.8770
3 34 6 2.3617 -5.4720
3 34 7 7.7697 -0.6955
3 34 8 3.5299 1.9747
3 34 9 5.9351 -2.8064
3 34 10 -3.7901 -1.1516
3 34 11 1.4309 3.2184
3 34 12 2.4052 -3.7678
3 34 13 0.5224 1.8149
3 34 14 0.3367 -2.9864
3 34 15 -3.5863 1.5661
3 34 16 0.4062 0.2638
3 34 17 -1.9603 1.4209
3 35 3 -0.0043 3.4483
3 35 4 -2.3978 -2.7925
3 35 5 0.6209 -1.1002
3 35 6 0.0632 2.7852
3 35 7 0.7408 2.6338
3 35 8 3.7883 1.6069
3 35 9 5.1275 0.5402
3 35 10 -1.9744 0.0067
3 35 11 -0.6950 -1.1361
3 35 12 0.8906 -0.8370
3 35 13 1.7525 -4.4984
3 35 14 -1.0576 -0.0164
3 35 15 0.0254 2.0719
3 36 3 5.1374 -0.1461
3 36 4 -0.2947 6.4830
3 36 5 1.1633 -1.2819
3 36 6 -0.7975 2.7638
3 36 7 -2.9097 2.9227
3 36 8 -0.3164 0.3344
3 36 9 -0.9913 -0.0374
3 36 10 1.6734 -1.4480
3 36 11 -0.4322 2.1463
3 36 12 -0.5725 -1.6985
3 36 13 0.4356 -0.1826
3 37 3 0.0093 1.5083
3 37 4 1.8169 -0.2024
3 37 5 1.1487 0.5039
3 37 6 2.2777 0.1643
3 37 7 1.7201 -0.8503
3 37 8 0.1146 0.2998
3 37 9 -2.2596 -6.1921
4 4 4 161.2229 1.4153
4 5 4 0.0193 -114.8762
4 5 5 -89.9367 0.1999
4 6 4 -108.2602 0.4554
4 6 5 39.1915 -54.8798
4 6 6 6.7094 0.7433
4 7 4 0.5193 -96.3573
4 7 5 -36.2493 46.3691
4 7 6 7.6379 62.6619
4 7 7 2.2032 -0.1145
4 8 4 -104.6061 -1.2746
4 8 5 21.9105 95.2019
4 8 6 10.3670 -23.4240
4 8 7 27.1057 -45.9060
4 8 8 -2.7124 -1.2065
4 9 4 0.1766 62.0645
4 9 5 -23.5126 -38.5417
4 9 6 54.5906 -115.8670
4 9 7 53.9992 39.5237
4 9 8 -18.1351 -12.8601
4 9 9 -10.3759 -0.0696
4 10 4 -2.9880 0.3919
4 10 5 25.1045 -34.1929
4 10 6 -18.3859 13.8879
4 10 7 -9.5670 -38.2901
4 10 8 8.8820 -17.0686
4 10 9 -23.3811 36.9121
4 10 10 -24.2197 -0.7351
4 11 4 0.0846 -14.1833
4 11 5 4.5722 -30.9714
4 11 6 32.3244 39.4011
4 11 7 -69.6892 45.0960
4 11 8 -54.0921 8.3661
4 11 9 -3.4869 -57.5125
4 11 10 2.7775 7.5788
4 11 11 18.7116 -1.6130
4 12 4 14.6998 -0.2794
4 12 5 2.9093 12.8199
4 12 6 -4.3566 -2.6317
4 12 7 11.5129 41.8197
4 12 8 -7.2735 26.2882
4 12 9 -16.1838 -22.7705
4 12 10 -4.2738 -42.3651
4 12 11 -29.5815 -16.1250
4 12 12 -5.0411 0.1484
4 13 4 0.1356 -0.3603
4 13 5 8.2889 19.0142
4 13 6 32.6768 32.4414
4 13 7 -21.4488 13.0531
4 13 8 -38.4381 -46.5957
4 13 9 22.1907 17.8307
4 13 10 -2.2694 -16.0163
4 13 11 -47.9470 -3.2345
4 13 12 -3.7589 6.2999
4 13 13 4.0294 1.2385
4 14 4 5.2671 -0.4627
4 14 5 34.4341 1.2649
4 14 6 -20.5715 20.9719
4 14 7 -2.5458 -22.2705
4 14 8 -10.6921 3.2923
4 14 9 -32.9940 27.9866
4 14 10 16.5738 -12.5286
4 14 11 29.7028 -9.0228
4 14 12 12.5761 27.2991
4 14 13 -22.0381 -8.2665
4 14 14 -2.7143 -0.1758
4 15 4 0.1789 10.7130
4 15 5 29.0760 11.9483
4 15 6 21.5686 -42.1120
4 15 7 -4.8158 46.7362
4 15 8 13.2516 -1.3534
4 15 9 11.6079 11.3629
4 15 10 -4.8592 4.1905
4 15 11 7.4479 -8.4172
4 15 12 -13.6993 -5.7406
4 15 13 1.0497 19.4073
4 15 14 8.6936 10.5097
4 15 15 -1.5092 0.2505
4 16 4 -10.8723 1.3383
4 16 5 21.5378 7.6548
4 16 6 9.5879 16.3828
4 16 7 35.4711 -21.4663
4 16 8 -44.3072 11.5839
4 16 9 22.5818 -7.6199
4 16 10 -18.7804 0.2020
4 16 11 -13.3614 -4.3577
4 16 12 -17.9602 39.1859
4 16 13 2.3579 2.8721
4 16 14 6.4583 6.3536
4 16 15 3.1975 -4.6090
4 16 16 -15.0078 1.6768
4 17 4 0.0900 -33.3595
4 17 5 -13.7773 -10.2930
4 17 6 19.7440 49.7689
4 17 7 -7.2917 -16.9334
4 17 8 3.7957 -29.4952
4 17 9 -18.6498 6.0485
4 17 10 -7.7044 -3.5076
4 17 11 -3.2797 24.8493
4 17 12 -6.8781 9.7041
4 17 13 4.0479 -11.0917
4 17 14 -9.1992 14.7151
4 17 15 3.5154 6.5572
4 17 16 1.6481 -21.5486
4 17 17 -7.2508 0.2889
4 18 4 -4.0620 -0.5612
4 18 5 0.5307 -12.3189
4 18 6 2.3475 -1.8552
4 18 7 1.7373 14.5024
4 18 8 2.1986 11.1254
4 18 9 -3.7194 -6.7754
4 18 10 12.4036 -10.1627
4 18 11 3.1812 -6.0939
4 18 12 -20.5267 2.2829
4 18 13 -4.2418 -13.6990
4 18 14 11.6009 -13.5848
4 18 15 8.8749 4.2188
4 18 16 5.7934 8.5656
4 18 17 -5.3864 9.2902
4 18 18 -6.3239 -0.6708
4 19 4 0.0392 30.6355
4 19 5 -1.4426 -6.8144
4 19 6 0.4283 -30.8559
4 19 7 -7.7120 -22.7499
4 19 8 14.7897 20.7065
4 19 9 6.3681 11.3231
4 19 10 -1.2945 -10.6948
4 19 11 -7.4478 -6.9839
4 19 12 12.6280 2.1853
4 19 13 2.4037 -7.6277
4 19 14 17.8658 -4.7008
4 19 15 -13.8839 -1.0626
4 19 16 -3.2707 19.0334
4 19 17 8.7819 -16.6542
4 19 18 9.5249 -8.0387
4 19 19 -2.5885 -0.0326
4 20 4 4.7358 0.0141
4 20 5 -0.2408 -4.2127
4 20 6 -3.5542 4.9280
4 20 7 -13.9208 -8.4505
4 20 8 20.1690 -26.9589
4 20 9 7.9541 -0.9395
4 20 10 2.6931 -2.0874
4 20 11 -2.2728 15.1051
4 20 12 10.1288 16.4008
4 20 13 15.9907 8.4326
4 20 14 -4.9977 -13.1478
4 20 15 11.6609 13.6406
4 20 16 -15.8066 13.1123
4 20 17 2.6435 -11.8232
4 20 18 12.5862 0.6906
4 20 19 16.9272 -6.6618
4 20 20 -2.4629 -0.0370
4 21 4 0.5308 -8.5594
4 21 5 10.6730 4.9976
4 21 6 -0.1391 6.1613
4 21 7 2.5130 12.0825
4 21 8 -6.7388 11.6141
4 21 9 0.3431 -9.7020
4 21 10 3.7359 -1.0873
4 21 11 8.9251 -4.0121
4 21 12 -10.7774 -17.7271
4 21 13 -9.6465 10.3278
4 21 14 9.2306 23.6121
4 21 15 -11.2260 -4.4591
4 21 16 1.3396 -4.4577
4 21 17 4.0516 -3.2760
4 21 18 0.8574 11.6837
4 21 19 4.1681 11.3600
4 21 20 4.1659 -5.5270
4 21 21 9.7389 -0.6292
4 22 4 23.3817 0.2720
4 22 5 -7.4776 5.2497
4 22 6 1.0783 -9.9389
4 22 7 -5.0002 23.7873
4 22 8 -1.3301 12.5875
4 22 9 -9.9681 -5.2613
4 22 10 -0.9830 -15.1466
4 22 11 1.2631 3.3009
4 22 12 -14.4681 18.1260
4 22 13 1.3193 -29.1619
4 22 14 -5.5505 -8.5858
4 22 15 -5.3012 19.3032
4 22 16 -12.8698 -10.4877
4 22 17 1.6339 -0.1813
4 22 18 13.5505 3.4598
4 22 19 -7.5649 3.8434
4 22 20 -4.0617 12.1191
4 22 21 4.4151 -6.7691
4 22 22 19.7692 -0.3646
4 23 4 0.1754 28.2039
4 23 5 5.8119 -9.9454
4 23 6 -13.9675 1.4454
4 23 7 5.5700 -7.8072
4 23 8 -7.1299 -13.0954
4 23 9 4.5821 -1.8131
4 23 10 -0.8945 17.5223
4 23 11 -13.7514 5.4379
4 23 12 4.1414 -1.5636
4 23 13 2.8342 10.5032
4 23 14 -1.0044 -8.1976
4 23 15 -0.3446 5.7084
4 23 16 4.6705 0.2656
4 23 17 -14.7158 -11.4237
4 23 18 1.0073 3.2181
4 23 19 1.2968 14.7805
4 23 20 5.8466 -4.0857
4 23 21 6.9954 1.7374
4 23 22 1.6739 5.7494
4 23 23 -6.6866 0.2144
4 24 4 -6.9134 -0.7394
4 24 5 8.5504 6.0258
4 24 6 3.4726 -3.7257
4 24 7 -9.0362 -2.5532
4 24 8 -8.1941 15.1273
4 24 9 -2.0206 9.3773
4 24 10 -1.2609 0.4647
4 24 11 -7.4935 6.9189
4 24 12 -0.0083 4.7873
4 24 13 0.5831 4.7509
4 24 14 1.7602 -8.9614
4 24 15 10.0117 3.7939
4 24 16 3.3844 7.8808
4 24 17 -0.8375 0.4979
4 24 18 -3.7605 -6.8177
4 24 19 0.0490 -5.9552
4 24 20 4.7548 1.6848
4 24 21 -4.0766 2.3010
4 24 22 0.3172 -1.5697
4 24 23 0.7158 -0.3074
4 24 24 -5.0339 0.1986
4 25 4 -0.0063 4.7944
4 25 5 3.5204 -14.1258
4 25 6 -9.7654 -17.7079
4 25 7 4.2999 24.5130
4 25 8 -2.9960 29.2536
4 25 9 -7.8950 13.0249
4 25 10 -7.5352 7.5752
4 25 11 -7.0077 -1.7132
4 25 12 -0.5539 -9.7432
4 25 13 -0.2473 0.1298
4 25 14 -1.4917 8.1834
4 25 15 -0.8463 -6.6496
4 25 16 3.4386 -5.2065
4 25 17 7.6079 6.7906
4 25 18 -3.7208 -7.6750
4 25 19 1.5816 -8.2910
4 25 20 -3.2371 5.2249
4 25 21 -5.9685 -5.8660
4 25 22 -8.3832 -7.1090
4 25 23 7.2919 5.4083
4 25 24 2.5810 -1.4375
4 25 25 3.6205 0.2253
4 26 4 6.3992 0.5280
4 26 5 -9.4371 -15.1015
4 26 6 1.4351 0.9697
4 26 7 7.8174 8.6770
4 26 8 -3.6142 0.2082
4 26 9 7.2822 4.4725
4 26 10 -2.0288 -3.7704
4 26 11 -6.3877 3.7202
4 26 12 -8.2336 1.7166
4 26 13 5.4490 -1.5324
4 26 14 -3.1953 2.7061
4 26 15 -1.1981 0.6206
4 26 16 -3.6891 -3.9824
4 26 17 0.6754 -1.9932
4 26 18 -4.9631 1.5957
4 26 19 3.1872 -3.1001
4 26 20 -5.1082 -1.4988
4 26 21 -2.3907 4.1050
4 26 22 2.9779 0.8558
4 26 23 -1.6701 -2.1307
4 26 24 -0.2702 0.4868
4 26 25 4.5478 2.7372
4 26 26 -0.1029 0.3152
4 27 4 0.1892 0.0467
4 27 5 -3.9131 12.0946
4 27 6 -0.1738 -18.0266
4 27 7 2.2699 -0.7054
4 27 8 3.8079 -4.8496
4 27 9 -1.6087 -21.5154
4 27 10 -4.0147 -0.8799
4 27 11 -0.2279 12.6287
4 27 12 9.7595 11.0201
4 27 13 -8.0931 -12.0940
4 27 14 1.1637 0.4611
4 27 15 1.6323 -0.6347
4 27 16 -0.8788 0.9550
4 27 17 -3.6128 -4.0414
4 27 18 1.7659 -3.7968
4 27 19 -1.2871 6.1901
4 27 20 0.9744 4.5528
4 27 21 -3.3552 -1.7571
4 27 22 5.1904 0.7448
4 27 23 4.0383 -2.2102
4 27 24 1.1402 2.3695
4 27 25 -1.1339 3.3418
4 27 26 -2.1063 -1.9001
4 28 4 12.9676 -0.0876
4 28 5 1.7787 -6.6991
4 28 6 -1.1238 0.7175
4 28 7 -2.5222 -8.3011
4 28 8 5.5843 1.3193
4 28 9 -4.0094 -0.0569
4 28 10 5.5673 -0.0443
4 28 11 0.5852 9.1192
4 28 12 -0.6010 3.6973
4 28 13 -1.5094 8.3711
4 28 14 -4.8152 0.8054
4 28 15 7.9657 -3.1633
4 28 16 1.4146 -3.6955
4 28 17 3.0682 -0.5977
4 28 18 1.6968 -0.2867
4 28 19 -5.9072 4.8006
4 28 20 -0.0563 -4.3187
4 28 21 4.6589 -5.6974
4 28 22 -0.1512 0.9309
4 28 23 3.4840 7.2415
4 28 24 -0.5669 2.3119
4 28 25 -3.0038 1.5104
4 29 4 0.0823 13.4807
4 29 5 2.0622 6.1487
4 29 6 -1.7571 -1.6526
4 29 7 1.2329 -2.3848
4 29 8 4.7747 10.2550
4 29 9 -5.9198 5.5764
4 29 10 5.8363 -2.7517
4 29 11 0.2068 3.5982
4 29 12 1.2602 4.6043
4 29 13 -2.4892 7.8836
4 29 14 -2.5413 1.1688
4 29 15 -3.6101 10.1485
4 29 16 0.9912 -0.6607
4 29 17 -1.0687 -2.5543
4 29 18 4.3882 1.9375
4 29 19 0.0084 -3.4994
4 29 20 0.8316 -2.2308
4 29 21 -1.2897 1.7525
4 29 22 2.3903 5.7995
4 29 23 -3.3190 -0.2004
4 29 24 -0.9652 -0.6303
4 30 4 4.3701 -0.2228
4 30 5 -4.7965 19.3591
4 30 6 -5.4783 -0.9167
4 30 7 0.2916 -4.0853
4 30 8 -0.5594 1.2442
4 30 9 0.4300 -1.7809
4 30 10 -2.4579 0.8371
4 30 11 6.1638 -4.0033
4 30 12 -4.0220 3.9687
4 30 13 0.5711 -6.5929
4 30 14 0.1174 -1.8463
4 30 15 -2.4235 -3.1485
4 30 16 0.6323 5.6007
4 30 17 2.8689 -0.1301
4 30 18 -1.8263 3.7428
4 30 19 4.7701 1.8177
4 30 20 2.0902 2.6838
4 30 21 0.3954 -0.1438
4 30 22 -3.2206 -0.2382
4 30 23 1.1276 1.6780
4 31 4 0.1666 8.8050
4 31 5 -8.3972 1.1853
4 31 6 -2.6925 -1.9869
4 31 7 -1.2750 -1.3783
4 31 8 -2.7147 -1.1648
4 31 9 2.2364 0.4123
4 31 10 -1.6918 2.9147
4 31 11 -1.8011 0.0192
4 31 12 -1.8385 0.8795
4 31 14 3.5219 -3.5032
4 31 15 -1.1264 -3.1628
4 31 16 1.1655 -4.1815
4 31 17 -0.8973 4.1915
4 31 18 7.2195 0.6163
4 31 19 0.6101 4.5544
4 31 20 -2.5670 4.2517
4 31 21 0.7666 -3.6873
4 32 4 -6.0098 0.3342
4 32 5 1.2055 -0.6868
4 32 6 -3.4116 -1.4260
4 32 7 0.3437 1.9132
4 32 8 -1.7905 9.9045
4 32 9 1.5121 1.3194
4 32 10 -0.2225 0.2020
4 32 11 1.8828 1.4246
4 32 12 -6.5242 4.1594
4 32 13 -0.3168 3.5249
4 32 14 -0.8294 4.8418
4 32 15 -1.1600 1.1759
4 32 16 0.2406 -2.7674
4 32 17 2.4905 -0.0401
4 32 18 1.7989 -1.9764
4 32 19 -0.3227 -1.4615
4 32 20 -4.0902 0.5286
4 33 4 0.1652 0.5848
4 33 5 6.2107 -0.8821
4 33 6 0.5538 2.4373
4 33 7 -3.0161 8.5250
4 33 8 0.9539 -4.9642
4 33 9 -3.1662 -1.7948
4 33 10 1.0508 -2.3639
4 33 11 -0.7991 2.0239
4 33 12 0.4907 2.7618
4 33 13 -0.1502 2.5339
4 33 14 0.6233 2.4369
4 33 15 2.9749 4.9029
4 33 16 -0.4027 -2.8097
4 33 17 -1.3117 -1.0499
4 33 18 0.0826 -6.9861
4 33 19 -0.9220 1.3041
4 34 4 4.8227 -0.3303
4 34 5 3.4739 -1.0706
4 34 6 -0.6350 4.8158
4 34 7 -0.7162 -5.7612
4 34 8 -0.6634 -0.3831
4 34 9 -2.8066 2.0170
4 34 10 -1.3045 0.1502
4 34 11 0.4775 -1.5156
4 34 12 2.1466 -3.4815
4 34 13 -3.8727 4.9013
4 34 14 -1.7513 3.3838
4 34 15 4.9804 -6.2515
4 34 16 -0.9275 0.9948
4 34 17 -2.2267 -4.2432
4 35 4 -0.0168 -1.9023
4 35 5 -2.6676 2.4663
4 35 6 -0.7333 -2.1010
4 35 7 -3.2813 -0.1716
4 35 8 -0.3924 3.9822
4 35 9 1.5281 2.5597
4 35 10 -0.6231 2.3853
4 35 11 -0.7098 3.1526
4 35 12 3.3089 0.5342
4 35 13 -1.1238 3.7857
4 35 14 -1.2794 -1.7325
4 35 15 -3.0401 -2.6274
4 36 4 -1.8306 0.0667
4 36 5 -4.2183 3.6040
4 36 6 0.5308 -0.1517
4 36 7 2.1101 1.9538
4 36 8 -2.4210 -0.2114
4 36 9 0.1373 -3.4120
4 36 10 0.3801 0.5519
4 36 11 0.7339 1.8752
4 36 12 0.8306 2.9176
4 37 4 0.0268 2.7503
4 37 5 1.1786 0.8471
4 37 6 0.4774 -2.0430
4 37 7 1.2111 2.5921
4 37 8 2.3226 -0.2686
4 37 9 0.2908 -0.6092
5 5 5 0.6117 69.9709
5 6 5 10.5279 -0.3952
5 6 6 -0.0923 -27.8846
5 7 5 -0.1230 -70.7222
5 7 6 7.4022 58.7802
5 7 7 -0.2387 77.6435
5 8 5 -66.0185 2.8222
5 8 6 48.3390 -26.8849
5 8 7 65.6285 49.0777
5 8 8 -0.0720 38.2249
5 9 5 0.1364 -91.8429
5 9 6 50.0305 -9.4109
5 9 7 -31.3078 -8.7167
5 9 8 -17.7684 16.9228
5 9 9 0.3776 29.5090
5 10 5 -63.0178 1.0653
5 10 6 -12.8539 -51.7973
5 10 7 -20.7789 3.4904
5 10 8 1.8670 -1.6944
5 10 9 4.1122 -31.7972
5 10 10 0.1246 -9.7744
5 11 5 0.1065 6.6230
5 11 6 -52.4112 9.9145
5 11 7 20.8732 34.6392
5 11 8 -28.5076 -15.3301
5 11 9 -35.8473 -26.2416
5 11 10 3.3390 -47.5788
5 11 11 0.3715 -17.9100
5 12 5 -8.6261 2.3216
5 12 6 21.7980 23.0218
5 12 7 -17.0219 61.5934
5 12 8 -41.4898 -1.7348
5 12 9 -35.9382 0.9373
5 12 10 3.9526 -44.0799
5 12 11 -12.5916 -11.3032
5 12 12 -0.0799 7.6930
5 13 5 0.0251 6.6841
5 13 6 -8.8082 1.5332
5 13 7 -10.9907 24.7947
5 13 8 -36.8590 81.0990
5 13 9 -18.7125 -47.4031
5 13 10 -43.8108 5.3648
5 13 11 -12.9673 -26.6185
5 13 12 -10.2548 21.8266
5 13 13 0.0312 -7.9814
5 14 5 7.1541 2.1446
5 14 6 16.1618 13.5306
5 14 7 -19.1682 26.2497
5 14 8 -23.6937 24.3612
5 14 9 -22.9001 20.9317
5 14 10 -10.6378 -18.1612
5 14 11 -3.5508 -16.1927
5 14 12 -38.6200 -15.0546
5 14 13 4.6435 15.7893
5 14 14 -0.2008 3.7149
5 15 5 -0.0340 9.7442
5 15 6 -7.4699 -2.7964
5 15 7 2.2715 -9.4238
5 15 8 8.0701 28.6448
5 15 9 -8.5989 21.8620
5 15 10 -11.2276 -16.8767
5 15 11 3.1479 -16.6653
5 15 12 -6.3077 11.5556
5 15 13 0.4145 -6.7303
5 15 14 19.2306 13.2169
5 15 15 0.0361 -8.9688
5 16 5 6.9942 -1.7349
5 16 6 22.2605 -10.5208
5 16 7 -4.6786 10.3541
5 16 8 -5.8357 -0.7999
5 16 9 -13.4274 17.4493
5 16 10 -5.0214 -23.5266
5 16 11 -19.7935 16.1400
5 16 12 9.7998 -12.9392
5 16 13 0.8255 16.0320
5 16 14 -2.8145 8.7348
5 16 15 -0.0523 0.2202
5 16 16 -0.0278 -9.8878
5 17 5 -0.0340 -7.1748
5 17 6 -8.1096 -1.6132
5 17 7 -9.4639 28.0889
5 17 8 -2.8549 -2.9004
5 17 9 0.2373 -14.7210
5 17 10 -18.2629 17.6252
5 17 11 -8.3312 -10.0202
5 17 12 2.5310 5.9164
5 17 13 -5.2580 9.3938
5 17 14 -6.1748 -23.6485
5 17 15 4.2503 -5.5799
5 17 16 -1.0397 13.3300
5 17 17 -0.0373 -2.4284
5 18 5 -4.9210 1.2247
5 18 6 6.5732 2.3437
5 18 7 -1.4894 7.9860
5 18 8 -4.0621 -4.0339
5 18 9 3.5860 2.6872
5 18 10 0.1372 -16.2575
5 18 11 -10.5710 -2.8114
5 18 12 3.3468 7.2019
5 18 13 -3.3721 -7.6724
5 18 14 18.2374 1.1131
5 18 15 1.6620 -18.5916
5 18 16 3.7476 -13.3688
5 18 17 -6.8353 -4.1525
5 18 18 0.0648 3.1388
5 19 5 0.1772 -11.5319
5 19 6 9.8091 1.9677
5 19 7 3.4265 7.0398
5 19 8 -18.7594 -2.7855
5 19 9 1.7820 -11.7030
5 19 10 -0.6380 -11.5147
5 19 11 5.8395 -5.8220
5 19 12 -0.2813 7.6518
5 19 13 -1.0036 3.2206
5 19 14 8.8003 10.6602
5 19 15 2.0603 8.2507
5 19 16 -1.1144 -22.5012
5 19 17 -2.3016 -27.2746
5 19 18 2.0286 0.0175
5 19 19 0.0115 -5.3905
5 20 5 2.7700 1.0167
5 20 6 -11.5332 12.3709
5 20 7 -3.5758 10.2903
5 20 8 0.8034 1.1698
5 20 9 -0.1597 3.5125
5 20 10 -2.1641 1.0267
5 20 11 18.1022 22.5115
5 20 12 -7.1964 -8.1777
5 20 13 -8.3509 12.2739
5 20 14 -0.4063 0.1290
5 20 15 -5.4264 -4.6769
5 20 16 -0.4925 10.0072
5 20 17 -1.5688 -6.6919
5 20 18 -6.1131 -25.3083
5 20 19 3.0896 9.9212
5 20 20 -0.0737 4.9854
5 21 5 0.1794 0.1707
5 21 6 -7.3777 11.1127
5 21 7 3.0262 13.0008
5 21 8 9.5718 13.3433
5 21 9 7.3487 10.5614
5 21 10 -5.5456 5.8950
5 21 11 -7.6443 -0.7420
5 21 12 3.3603 5.4537
5 21 13 4.2920 -16.5855
5 21 14 -10.0631 -15.1130
5 21 15 -3.1408 8.7985
5 21 16 -12.8312 -8.8039
5 21 17 3.2175 -3.7419
5 21 18 9.5903 -3.3865
5 21 19 1.6265 0.3402
5 21 20 3.4753 1.5412
5 21 21 -0.0983 -2.3498
5 22 5 -3.5138 0.7539
5 22 6 -7.8172 -7.0201
5 22 7 0.3451 -11.3654
5 22 8 7.7053 36.2588
5 22 9 -21.5975 -16.8858
5 22 10 -1.9956 -6.6204
5 22 11 6.5888 -19.2635
5 22 12 -1.9153 -18.3098
5 22 13 -7.3825 10.3659
5 22 14 0.8614 -9.1672
5 22 15 -4.0596 0.0686
5 22 16 -2.8456 -3.0884
5 22 17 7.4355 -23.6489
5 22 18 4.3313 -10.8904
5 22 19 8.0097 16.7235
5 22 20 -5.0498 -4.8023
5 22 21 6.0672 -13.2616
5 22 22 0.1102 1.0938
5 23 5 0.0720 8.4056
5 23 6 -0.4802 -3.3189
5 23 7 -7.2784 -1.8246
5 23 8 -12.6571 -27.4826
5 23 9 -1.9516 -1.5831
5 23 10 6.0954 -11.9780
5 23 11 -4.8761 0.4689
5 23 12 -7.4834 16.6831
5 23 13 -0.1849 -10.6515
5 23 14 6.5222 5.4147
5 23 15 0.6743 2.2072
5 23 16 3.4078 4.7529
5 23 17 -6.0022 -3.0046
5 23 18 2.2830 -2.0772
5 23 19 -1.5046 -17.1387
5 23 20 -2.1410 9.8360
5 23 21 -0.8951 1.9540
5 23 22 4.8487 -7.7924
5 23 23 -0.0788 0.5407
5 24 5 1.9591 2.0713
5 24 6 4.4112 -2.5096
5 24 7 0.3648 -7.9858
5 24 8 -0.6433 -9.0349
5 24 9 4.5575 3.6868
5 24 10 -0.3389 11.8883
5 24 11 -1.6759 3.8719
5 24 12 -5.1081 -0.5511
5 24 13 0.0481 12.8170
5 24 14 0.9948 1.9284
5 24 15 6.0738 -10.9221
5 24 16 -3.7992 5.8119
5 24 17 -3.4739 3.5417
5 24 18 -2.6839 -3.6931
5 24 19 0.9067 7.2039
5 24 20 -6.4721 -1.2545
5 24 21 1.0443 0.1951
5 24 22 2.1526 3.0558
5 24 23 -1.3884 0.3239
5 24 24 -0.0502 -0.6691
5 25 5 -0.0314 -32.4831
5 25 6 -8.0089 3.5518
5 25 7 2.0781 32.3053
5 25 8 0.7347 14.2071
5 25 9 -3.4305 -11.8019
5 25 10 2.4184 0.5723
5 25 11 0.6725 16.4107
5 25 12 -3.7303 -2.5897
5 25 13 1.8943 -12.5525
5 25 14 -6.9875 3.8282
5 25 15 -4.3812 -0.0827
5 25 16 0.3466 -3.7314
5 25 17 -5.7874 3.4905
5 25 18 1.5207 -4.4099
5 25 19 1.5588 -3.3216
5 25 20 -0.1737 2.4872
5 25 21 -1.8288 0.8559
5 25 22 1.0209 4.0951
5 25 23 -0.4724 3.8674
5 25 24 5.6260 2.0044
5 25 25 0.0671 -2.7103
5 26 5 0.8561 -0.7647
5 26 6 -4.4310 11.1386
5 26 7 3.2517 8.8807
5 26 8 8.2689 13.3719
5 26 9 -16.5669 -5.9882
5 26 10 0.4096 1.8302
5 26 11 2.7757 3.9189
5 26 12 3.2102 5.0887
5 26 13 -11.0440 9.0945
5 26 14 0.5968 0.0008
5 26 15 5.3943 1.1021
5 26 16 -4.1381 3.6467
5 26 17 -10.0540 -4.0594
5 26 18 -3.4853 -5.9170
5 26 19 0.2289 -0.0829
5 26 20 2.6062 -1.1000
5 26 21 -1.0162 5.1925
5 26 22 4.5896 -1.9524
5 26 23 8.4540 -1.8560
5 26 24 -1.6640 3.0553
5 26 25 -3.5545 -1.4572
5 26 26 -0.0394 0.3359
5 27 5 -0.0157 -8.0463
5 27 6 2.3496 7.7153
5 27 7 1.6984 2.7159
5 27 8 0.3148 -21.7789
5 27 9 9.0695 -5.7883
5 27 10 1.0357 14.0416
5 27 11 3.3397 -0.6289
5 27 12 3.1835 12.1524
5 27 13 3.2871 14.5603
5 27 14 -1.5081 -4.9482
5 27 15 4.4981 -4.5259
5 27 16 4.0429 3.1030
5 27 17 -2.8657 -0.5064
5 27 18 -3.4577 2.7103
5 27 19 -0.5412 -2.2273
5 27 20 0.4019 -5.6830
5 27 21 6.0895 0.5769
5 27 22 0.2274 -1.4267
5 27 23 7.4049 -1.9885
5 27 24 0.2572 -0.3961
5 27 25 -0.3072 -0.9875
5 27 26 -0.3739 -2.6543
5 28 5 -8.2524 -0.2656
5 28 6 -4.6657 -29.4043
5 28 7 7.2345 -6.1357
5 28 8 2.0996 2.1661
5 28 9 0.4649 -1.8453
5 28 10 0.9595 -5.6458
5 28 11 3.6227 2.9327
5 28 12 4.5065 4.5069
5 28 13 12.2458 -0.4639
5 28 14 3.6124 -2.0563
5 28 15 -8.5246 -9.0842
5 28 16 -0.6249 3.5648
5 28 17 0.3673 2.8663
5 28 18 3.3605 -4.4816
5 28 19 5.0462 -3.1750
5 28 20 2.4230 1.0238
5 28 21 -1.9553 -0.8739
5 28 22 -1.2851 0.5102
5 28 23 1.1645 0.3425
5 28 24 6.0701 0.1152
5 28 25 0.4356 3.2310
5 29 5 0.0436 10.7508
5 29 6 4.1997 -6.8680
5 29 7 6.1185 -12.7105
5 29 8 -1.8969 0.5649
5 29 9 1.7610 15.4765
5 29 10 -1.8713 -4.6981
5 29 11 -2.6787 -4.2247
5 29 12 -3.4034 -7.0594
5 29 13 -2.2235 -0.7419
5 29 14 1.2890 9.7404
5 29 15 2.4103 1.7843
5 29 16 -7.8769 -0.6424
5 29 17 -2.4393 -2.9033
5 29 18 2.4102 -5.1389
5 29 19 -0.7444 2.0454
5 29 20 -2.0269 6.4434
5 29 21 0.0557 -2.1669
5 29 22 -0.2202 -2.3723
5 29 23 2.5175 2.4790
5 29 24 -1.0731 1.5870
5 30 5 2.6951 0.5089
5 30 6 -2.9799 11.2414
5 30 7 -1.9196 -2.4456
5 30 8 3.5425 -7.6687
5 30 9 4.4219 2.8275
5 30 10 8.9660 2.1852
5 30 11 1.1167 -1.1776
5 30 12 -6.2215 -1.7925
5 30 14 -2.2208 1.6655
5 30 15 2.0614 0.7133
5 30 16 1.6833 3.0909
5 30 17 2.2473 9.0551
5 30 18 1.0651 -2.2269
5 30 19 -2.1110 1.2575
5 30 20 -1.0213 2.9108
5 30 21 1.1902 -0.6010
5 30 22 3.8480 0.1118
5 30 23 -2.2967 -8.0955
5 31 5 0.0323 10.2556
5 31 6 -0.2274 6.7897
5 31 7 -1.3630 -6.2188
5 31 8 2.1798 -6.0435
5 31 9 -2.3926 -2.0802
5 31 10 4.3583 -1.0381
5 31 11 4.6810 6.5095
5 31 14 4.5304 -4.8591
5 31 15 1.5367 4.8262
5 31 16 3.7510 -0.8313
5 31 17 4.0708 7.1868
5 31 18 -0.8263 3.8694
5 31 19 2.5812 3.0522
5 31 20 2.3547 1.2362
5 31 21 -2.3770 -2.3479
5 32 5 0.6518 -0.0964
5 32 6 -2.7914 2.5377
5 32 7 2.9127 -2.4664
5 32 8 0.1239 2.4632
5 32 9 -8.7172 0.8969
5 32 10 -4.0112 -1.6269
5 32 13 -0.5832 6.3970
5 32 14 2.2193 -6.6185
5 32 15 3.7200 2.3746
5 32 16 -1.5374 7.6668
5 32 17 -0.8951 -3.9392
5 32 18 2.1115 -2.1579
5 32 19 -0.3199 3.7361
5 32 20 -2.3827 0.3817
5 33 5 0.0222 -6.1642
5 33 6 -1.3673 1.3474
5 33 7 -5.4849 3.3724
5 33 8 -4.3560 0.0602
5 33 12 3.4540 4.2770
5 33 13 -2.1427 1.0191
5 33 14 -4.0188 1.8424
5 33 15 3.4031 -2.9471
5 33 16 4.1976 3.2033
5 33 17 -3.5524 0.9636
5 33 18 2.7095 -0.0337
5 33 19 -1.7386 -4.2264
5 34 5 -2.4919 0.9057
5 34 6 -3.5216 -6.7631
5 34 7 -2.9388 -2.2345
5 34 11 2.3180 -0.3828
5 34 12 -1.8306 0.9411
5 34 13 0.7296 -4.5959
5 34 14 1.7065 3.9048
5 34 15 2.1622 0.1658
5 34 16 -0.1100 -5.8725
5 35 5 0.0150 -2.2026
5 35 6 0.9902 -2.8613
5 35 9 1.0939 4.4479
5 35 10 -0.3891 2.6005
5 35 11 -3.2860 0.3558
5 35 12 0.2936 0.3359
5 35 13 4.9924 4.7716
5 35 14 -3.0051 0.1790
5 36 5 4.1885 0.0381
5 36 6 0.3367 2.6006
5 36 7 -2.2442 -3.9606
5 36 8 -0.4679 1.0520
5 36 9 -0.2887 0.4327
5 36 10 -2.9142 0.3278
5 36 11 3.6387 -0.3143
5 36 12 5.7056 0.7305
5 37 5 -0.0278 2.6280
5 37 6 -1.8491 0.3583
5 37 7 0.6981 -0.6084
5 37 8 0.5611 -2.1563
5 37 9 0.6750 -0.1924
6 6 6 23.1043 1.7826
6 7 6 -0.2489 -34.0838
6 7 7 -98.0404 -0.5428
6 8 6 67.3310 -0.0293
6 8 7 -51.5143 7.5563
6 8 8 5.9440 -0.5433
6 9 6 -0.1385 35.1344
6 9 7 45.9095 -16.0940
6 9 8 -4.8890 -10.6629
6 9 9 -21.0894 0.6816
6 10 6 -17.7754 1.6927
6 10 7 -7.1964 62.5363
6 10 8 -45.3673 -1.8157
6 10 9 30.5004 10.3518
6 10 10 46.5584 -1.2042
6 11 6 0.0387 7.8552
6 11 7 10.6402 22.8202
6 11 8 -6.5905 57.5627
6 11 9 -4.6149 -26.4845
6 11 10 -10.0029 -23.3987
6 11 11 -1.5525 -1.0488
6 12 6 -7.5435 -0.0141
6 12 7 -9.0140 16.0966
6 12 8 24.5060 80.8918
6 12 9 -15.7983 -19.5539
6 12 10 -21.3802 -64.8758
6 12 11 -20.1947 7.6627
6 12 12 -45.2150 -0.7700
6 13 6 0.1328 59.2131
6 13 7 -30.5409 14.4280
6 13 8 -10.9659 -31.6422
6 13 9 -0.2516 47.6395
6 13 10 -26.3529 1.0997
6 13 11 12.6755 -15.3552
6 13 12 -28.2050 -20.1283
6 13 13 1.4018 1.6165
6 14 6 19.2033 -0.0806
6 14 7 -8.6744 12.0871
6 14 8 -16.0439 15.9645
6 14 9 -22.0974 20.2076
6 14 10 20.0715 -29.5122
6 14 11 -1.6097 2.0358
6 14 12 -5.8968 0.5982
6 14 13 4.0471 2.4085
6 14 14 17.7037 -0.5544
6 15 6 0.2689 -3.3650
6 15 7 24.3459 -8.2654
6 15 8 2.7837 21.6382
6 15 9 -5.3962 -20.4732
6 15 10 5.0631 -0.4564
6 15 11 -33.0582 -23.8157
6 15 12 -3.0583 8.9741
6 15 13 19.3014 28.7508
6 15 14 15.6451 -0.8048
6 15 15 14.8028 -0.1974
6 16 6 10.8397 2.9806
6 16 7 6.9074 19.7232
6 16 8 -9.7157 1.0266
6 16 9 -41.6896 -21.9011
6 16 10 0.4679 -3.6468
6 16 11 11.9733 -6.8158
6 16 12 5.4689 27.7403
6 16 13 3.8107 5.7591
6 16 14 5.4776 -5.0851
6 16 15 0.1070 9.3345
6 16 16 16.2802 2.3332
6 17 6 -0.1545 -3.7941
6 17 7 -40.4231 17.1745
6 17 8 -13.1998 34.5089
6 17 9 13.5784 -13.6322
6 17 10 -6.9757 -18.1342
6 17 11 4.0962 -1.0766
6 17 12 23.8071 -2.5916
6 17 13 -27.9240 13.6220
6 17 14 -6.1317 23.0087
6 17 15 4.3040 -26.2712
6 17 16 5.0162 -11.8540
6 17 17 0.6562 -0.4547
6 18 6 -22.9200 0.3560
6 18 7 0.4640 17.8355
6 18 8 -0.7543 12.6116
6 18 9 11.9751 8.0058
6 18 10 -2.4976 -15.6104
6 18 11 -6.7424 -10.5026
6 18 12 -3.4634 -25.4859
6 18 13 1.1364 10.9101
6 18 14 -16.2054 2.1905
6 18 15 -3.9940 14.1803
6 18 16 -3.5379 -11.6075
6 18 17 5.3962 -21.3733
6 18 18 -3.5146 -0.6222
6 19 6 -0.0154 17.9125
6 19 7 17.6495 13.2595
6 19 8 -0.1339 -36.6274
6 19 9 -13.3934 0.2190
6 19 10 -6.5133 6.1232
6 19 11 2.0425 4.2428
6 19 12 -18.0067 -36.0859
6 19 13 6.3229 -15.2916
6 19 14 -0.1781 16.0545
6 19 15 5.4328 4.8751
6 19 16 -1.5091 -17.6481
6 19 17 -6.4460 17.1578
6 19 18 -8.2805 -19.5518
6 19 19 9.3499 -0.0706
6 20 6 -8.9233 0.3971
6 20 7 9.6150 -1.5885
6 20 8 4.6866 3.4902
6 20 9 13.7079 0.2393
6 20 10 -3.5005 17.1343
6 20 11 -19.3788 -37.9036
6 20 12 9.9294 -5.2303
6 20 13 9.4463 -1.6566
6 20 14 2.3258 2.8198
6 20 15 -4.2006 -3.4944
6 20 16 7.0045 -0.0318
6 20 17 4.0327 -6.1524
6 20 18 -3.2493 -2.2906
6 20 19 -10.0682 5.2843
6 20 20 -6.0189 -0.1272
6 21 6 -0.0492 -6.9786
6 21 7 9.5815 2.8646
6 21 8 11.5739 30.5199
6 21 9 -4.4567 2.5868
6 21 10 7.5115 15.6431
6 21 11 4.2383 -10.5983
6 21 12 7.3245 -14.8587
6 21 13 4.9438 0.5813
6 21 14 2.1363 -2.2288
6 21 15 -3.8115 -2.1471
6 21 16 4.6497 -8.5758
6 21 17 -0.5448 -1.2531
6 21 18 0.7705 0.3453
6 21 19 -3.5641 -5.6555
6 21 20 -7.8358 -2.5770
6 21 21 1.5557 -0.5151
6 22 6 -9.0098 0.6694
6 22 7 7.4505 8.4918
6 22 8 2.3203 -17.8730
6 22 9 1.5602 8.2841
6 22 10 -9.0770 -9.4232
6 22 11 5.8932 6.4179
6 22 12 -1.8077 -6.4132
6 22 13 -3.1463 -1.3790
6 22 14 12.4891 1.5796
6 22 15 -2.6423 -27.5779
6 22 16 -2.0054 9.8384
6 22 17 -4.5852 -10.5658
6 22 18 -1.5840 1.3579
6 22 19 -0.9620 -7.3778
6 22 20 -2.7496 2.9884
6 22 21 1.1870 0.9144
6 22 22 -1.6965 -0.5172
6 23 6 -0.0357 11.4816
6 23 7 -1.5232 -6.9474
6 23 8 11.2523 -7.9228
6 23 9 -10.0664 -19.1055
6 23 10 -6.3527 -17.0145
6 23 11 0.7497 -9.4197
6 23 12 -3.6945 4.1332
6 23 13 3.2187 11.9419
6 23 14 -2.2594 -10.4345
6 23 15 0.3440 -10.1638
6 23 16 -4.5194 -8.2810
6 23 17 -5.1538 6.5420
6 23 18 -1.6101 -4.2057
6 23 19 2.7186 3.2193
6 23 20 -5.2916 1.3909
6 23 21 -6.1332 -0.4014
6 23 22 5.0061 0.8852
6 23 23 0.6860 0.5070
6 24 6 1.5941 -1.0321
6 24 7 10.2075 28.7822
6 24 8 1.9569 -16.6865
6 24 9 -0.4621 -16.9390
6 24 10 -1.3964 -10.1509
6 24 11 14.3816 2.6980
6 24 12 3.1024 3.7458
6 24 13 -4.9515 3.6409
6 24 14 -7.8799 -7.6827
6 24 15 -0.7777 -0.3175
6 24 16 -0.3097 5.1130
6 24 17 0.2523 0.0811
6 24 18 1.8119 -4.5121
6 24 19 -2.1779 -2.1263
6 24 20 1.1323 2.8080
6 24 21 2.7452 5.1752
6 24 22 -3.9231 -1.0490
6 24 23 1.0380 1.9066
6 24 24 6.2967 -0.0927
6 25 6 0.2443 16.5382
6 25 7 -2.8534 -9.8630
6 25 8 13.5995 -6.5860
6 25 9 0.4850 -4.8241
6 25 10 11.2381 2.9562
6 25 11 5.0966 -11.5830
6 25 12 0.1278 0.7867
6 25 13 0.5117 8.7572
6 25 14 6.5085 2.9372
6 25 15 4.2145 -5.5322
6 25 16 -0.9443 5.4461
6 25 17 2.7994 5.9352
6 25 18 3.1577 -3.6334
6 25 19 1.8060 -1.9677
6 25 20 3.2952 -1.5605
6 25 21 2.7648 6.8890
6 25 22 -2.0851 5.2381
6 25 23 1.8889 3.8607
6 25 24 3.7205 1.2812
6 25 25 -1.8352 0.2516
6 26 6 -3.5689 1.2907
6 26 7 2.7281 0.3922
6 26 8 -3.0159 -20.1776
6 26 9 -2.5606 -8.6174
6 26 10 1.9167 3.8324
6 26 11 0.6223 -3.1347
6 26 12 -1.1016 -9.0509
6 26 13 5.8410 0.6960
6 26 14 5.5120 5.6986
6 26 15 -0.1311 -3.6955
6 26 16 0.4032 12.8411
6 26 17 -4.3129 5.8214
6 26 18 4.7254 -8.7048
6 26 19 0.3419 2.7110
6 26 20 -4.1630 5.5750
6 26 21 10.7786 -0.3300
6 26 22 -0.6606 3.8248
6 26 23 -1.0463 1.9102
6 26 24 3.9080 -3.1513
6 26 25 -1.2570 -0.2420
6 26 26 2.9210 0.4469
6 27 6 0.0358 13.2420
6 27 7 3.7115 -1.6036
6 27 8 3.5397 18.1414
6 27 9 0.9404 -16.6839
6 27 10 -3.8287 -7.4118
6 27 11 3.3782 8.1235
6 27 12 4.7003 -0.1356
6 27 13 1.9548 4.5105
6 27 14 -6.8534 -8.7075
6 27 15 -11.0063 -1.6844
6 27 16 3.1920 0.3579
6 27 17 -0.0559 2.8332
6 27 18 3.2985 9.9445
6 27 19 -2.9023 -5.5993
6 27 20 -0.1598 0.4009
6 27 21 -0.8079 3.2040
6 27 22 4.5670 -4.4715
6 27 23 0.8973 -7.3249
6 27 24 2.4465 2.6911
6 27 25 -0.6307 -1.8827
6 27 26 -0.1437 -2.7935
6 28 6 -3.0070 0.7037
6 28 7 5.5221 22.8439
6 28 8 11.9536 -0.4414
6 28 9 0.0984 16.4954
6 28 10 6.2853 12.4706
6 28 11 3.5793 -10.9994
6 28 12 -4.4425 -5.7814
6 28 13 -3.8077 4.4148
6 28 14 2.0375 1.5375
6 28 15 0.3883 -3.7953
6 28 16 -4.4640 0.4470
6 28 17 0.5662 5.5182
6 28 18 3.9468 -1.9666
6 28 19 -0.0038 -0.2680
6 28 20 3.3752 0.3655
6 28 21 -1.3585 -2.3953
6 28 22 -0.5799 -1.8018
6 28 23 3.7931 -2.8813
6 28 24 1.2686 0.5578
6 28 25 1.0922 -3.4589
6 29 6 -0.0578 2.0939
6 29 7 0.8477 -1.3456
6 29 8 -1.7312 9.0555
6 29 9 0.1393 7.6946
6 29 10 -1.9865 8.2548
6 29 11 0.8010 -1.7974
6 29 12 -1.1230 -1.0509
6 29 13 2.8115 -0.0912
6 29 14 1.1082 -2.5922
6 29 15 3.2521 -4.4046
6 29 16 0.1487 4.0323
6 29 17 -3.3035 9.8218
6 29 18 -6.7818 -7.1579
6 29 19 1.7217 1.8493
6 29 20 1.2821 0.2619
6 29 21 1.4222 -0.0623
6 29 22 0.0578 -2.9514
6 29 23 0.2455 -4.7651
6 29 24 0.0149 -1.4204
6 30 6 0.7721 -0.0681
6 30 7 -3.6818 -1.4659
6 30 8 2.9909 -1.9091
6 30 9 2.8638 3.2192
6 30 10 0.6197 -1.6021
6 30 11 -3.2975 -0.5863
6 30 12 5.0941 1.3600
6 30 13 2.2056 -1.6229
6 30 14 1.3076 -8.2343
6 30 15 2.0478 -4.3487
6 30 16 1.3517 5.5476
6 30 17 0.1201 2.1673
6 30 18 -1.4961 -4.3363
6 30 19 -1.6485 -1.7939
6 30 20 -2.8971 3.7166
6 30 21 -2.8672 0.6520
6 30 22 1.5861 -5.8063
6 30 23 -0.2826 -1.1640
6 31 6 0.0178 1.5713
6 31 7 4.4344 -1.2621
6 31 8 -0.8016 -13.3619
6 31 9 7.6896 -2.4361
6 31 10 5.6109 -0.0209
6 31 13 1.7469 -8.1380
6 31 14 -1.0051 -1.7935
6 31 15 8.2255 -1.5670
6 31 16 1.2847 7.3043
6 31 17 3.3267 -5.5135
6 31 18 1.2672 -3.7884
6 31 19 1.9139 0.1003
6 31 20 -0.4776 0.7116
6 31 21 -0.1995 0.8840
6 32 6 1.0632 0.5871
6 32 7 -9.4926 -11.0672
6 32 8 1.7253 -8.5737
6 32 9 2.1604 1.0776
6 32 12 -0.5884 -0.4366
6 32 13 -2.1774 1.5331
6 32 14 4.1592 -1.5740
6 32 15 2.4556 -0.2161
6 32 16 2.0908 1.7126
6 32 17 3.2319 -1.7252
6 32 18 2.3809 0.4867
6 32 19 -3.4187 0.8084
6 32 20 -0.1870 -2.6298
6 33 6 -0.0017 -7.4739
6 33 7 -1.5761 -2.9462
6 33 8 -4.0486 5.1579
6 33 11 0.8092 2.8949
6 33 12 -2.3663 -0.8997
6 33 13 -0.1520 3.9756
6 33 14 -0.8972 -0.6302
6 33 15 1.6773 0.5227
6 33 16 -2.1820 5.2022
6 33 17 -1.4177 1.6765
6 33 18 -3.6717 -1.9891
6 34 6 2.4055 -0.5372
6 34 7 0.7990 6.2594
6 34 10 -0.7255 -0.7632
6 34 11 3.1364 -2.3313
6 34 12 0.9342 2.0718
6 34 13 -0.4515 -0.3429
6 34 14 -2.0232 -0.0804
6 34 15 -2.1418 3.9438
6 34 16 -1.0430 -0.0890
6 34 17 -5.0390 2.9851
6 35 6 -0.0124 1.3501
6 35 8 0.3619 1.5016
6 35 9 0.6287 -0.3841
6 35 10 2.7804 -0.7115
6 35 11 2.2592 -1.7256
6 35 12 0.7592 1.1943
6 35 13 0.9077 -1.8334
6 36 7 -0.4498 -2.5883
6 36 8 7.0465 -0.4946
6 36 9 -3.5661 3.0003
6 36 10 0.6569 -0.4238
6 37 6 0.1009 -0.4895
6 37 7 -1.6742 -0.8895
7 7 7 0.5641 0.3484
7 8 7 12.2693 0.1864
7 8 8 -0.0723 35.0293
7 9 7 -0.2221 -14.7498
7 9 8 5.4554 -10.1658
7 9 9 -0.1234 14.0756
7 10 7 -17.5933 -1.4848
7 10 8 8.4751 -36.7784
7 10 9 -7.9072 -45.0457
7 10 10 0.0255 15.7732
7 11 7 0.7722 -20.0201
7 11 8 28.4683 14.3764
7 11 9 -26.7289 24.8485
7 11 10 -42.1949 -50.4698
7 11 11 -0.1012 -9.5041
7 12 7 -28.4363 -0.6602
7 12 8 -5.2860 26.4537
7 12 9 33.3245 14.8591
7 12 10 -24.3493 -2.6585
7 12 11 -27.8467 -17.9306
7 12 12 -0.0394 -5.5592
7 13 7 -0.1565 -25.1364
7 13 8 27.7248 44.3055
7 13 9 -45.3105 8.9312
7 13 10 30.3748 -60.1442
7 13 11 -2.5594 21.6441
7 13 12 -8.1477 36.3494
7 13 13 0.0234 -2.4889
7 14 7 8.2535 0.6314
7 14 8 -7.6189 -38.6019
7 14 9 33.2846 -10.2678
7 14 10 8.6036 28.9874
7 14 11 -12.2799 -16.0110
7 14 12 15.5913 20.4677
7 14 13 7.4854 30.8765
7 14 14 0.4934 0.5403
7 15 7 -0.2371 6.7652
7 15 8 -15.7210 -19.0429
7 15 9 16.7001 -12.1168
7 15 10 11.0495 -22.1837
7 15 11 17.4115 11.2418
7 15 12 -6.4134 10.5016
7 15 13 -0.2523 21.4920
7 15 14 -10.9022 3.3709
7 15 15 -0.2081 3.3842
7 16 7 8.3472 -0.7966
7 16 8 -5.6425 -25.8455
7 16 9 -24.3520 -12.5549
7 16 10 4.2959 -15.3515
7 16 11 12.4110 -5.8860
7 16 12 -10.5226 -2.8206
7 16 13 -7.6687 10.4087
7 16 14 -4.2227 6.7718
7 16 15 0.5148 7.2170
7 16 16 0.1097 -1.2687
7 17 7 0.5652 -11.4096
7 17 8 -4.3505 -3.9996
7 17 9 -4.4152 -13.2987
7 17 10 -1.1474 7.4177
7 17 11 4.4981 -12.2559
7 17 12 -9.7704 -12.9972
7 17 13 6.4898 -17.4234
7 17 14 -7.0129 24.4084
7 17 15 3.6328 26.7460
7 17 16 4.6309 -5.8602
7 17 17 0.3850 -3.9853
7 18 7 8.1726 0.6579
7 18 8 1.4886 8.7995
7 18 9 -14.1532 -0.9636
7 18 10 4.4759 0.4214
7 18 11 0.4308 -14.9445
7 18 12 7.0668 -3.1761
7 18 13 7.5698 2.5208
7 18 14 -4.9123 15.7870
7 18 15 4.7423 14.7580
7 18 16 3.0729 -9.4595
7 18 17 -1.8438 11.5994
7 18 18 -0.3897 -10.3397
7 19 7 0.1615 -16.7412
7 19 8 8.3026 41.5575
7 19 9 -0.3801 -6.7621
7 19 10 7.5847 -11.6316
7 19 11 -8.4278 8.7001
7 19 12 -2.5333 8.6151
7 19 13 5.1783 -9.7071
7 19 14 13.2534 -1.4119
7 19 15 -3.0389 -9.7125
7 19 16 0.4504 22.2986
7 19 17 7.2154 -17.4337
7 19 18 1.2434 5.2033
7 19 19 0.2293 7.6664
7 20 7 10.6588 -0.4171
7 20 8 18.4689 -8.9521
7 20 9 14.2658 7.5423
7 20 10 -11.9202 14.0367
7 20 11 -4.3026 -0.8647
7 20 12 -2.9300 -12.9533
7 20 13 0.2607 -2.8841
7 20 14 8.4039 -3.4826
7 20 15 11.1467 2.2206
7 20 16 0.1343 -16.0569
7 20 17 0.0055 5.2645
7 20 18 16.1933 9.5167
7 20 19 -7.0143 -3.7524
7 20 20 -0.1706 -10.2125
7 21 7 0.1054 15.0213
7 21 8 23.9584 -19.0761
7 21 9 -4.9710 15.6497
7 21 10 -11.6984 2.5167
7 21 11 -0.8422 -4.2569
7 21 12 4.4958 -23.5120
7 21 13 6.2348 7.1211
7 21 14 1.7101 22.1270
7 21 15 -5.1934 -20.6821
7 21 16 -2.2393 2.1712
7 21 17 5.5255 3.7913
7 21 18 1.8015 11.4332
7 21 19 -5.6090 -18.6357
7 21 20 0.2054 10.2496
7 21 21 0.0464 0.6826
7 22 7 5.1346 -1.0723
7 22 8 6.3114 -4.0430
7 22 9 0.2699 -1.8567
7 22 10 7.6841 -9.7933
7 22 11 1.6529 0.3455
7 22 12 8.6265 5.2822
7 22 13 5.7916 -7.0310
7 22 14 -7.0615 4.6168
7 22 15 -4.3901 7.4509
7 22 16 -1.0132 -23.6694
7 22 17 -9.3438 22.7963
7 22 18 -1.6436 4.7659
7 22 19 5.6390 11.2354
7 22 20 2.1081 -3.4565
7 22 21 0.7640 10.7960
7 22 22 -0.0205 4.0032
7 23 7 0.3211 33.8200
7 23 8 -4.7765 0.0676
7 23 9 14.2947 -33.0339
7 23 10 2.4121 -4.1575
7 23 11 5.9350 -4.4858
7 23 12 3.3633 7.2116
7 23 13 11.3222 9.7768
7 23 14 3.7748 -5.4112
7 23 15 -1.5050 -3.2500
7 23 16 -4.2972 3.6909
7 23 17 9.7196 -1.8813
7 23 18 -7.0344 -5.5639
7 23 19 -1.0781 4.2854
7 23 20 -4.3459 8.8171
7 23 21 8.2557 14.0891
7 23 22 0.3991 0.3670
7 23 23 -0.0757 -1.6986
7 24 7 13.5274 0.5414
7 24 8 3.3932 6.3481
7 24 9 -12.4052 -3.4954
7 24 10 10.8280 5.7606
7 24 11 -0.5656 -8.6370
7 24 12 -2.4899 0.1745
7 24 13 3.0373 6.1257
7 24 14 25.3844 5.9999
7 24 15 -0.2123 -4.6996
7 24 16 -2.0010 -0.9680
7 24 17 -0.0519 -10.2183
7 24 18 0.6805 -5.8976
7 24 19 -7.4329 6.6670
7 24 20 -2.6970 -1.2283
7 24 21 4.4328 -1.7831
7 24 22 -3.7056 5.3390
7 24 23 -1.9561 1.3866
7 24 24 0.1285 -5.5302
7 25 7 -0.0903 -4.1717
7 25 8 7.3825 -10.0646
7 25 9 3.4383 14.1999
7 25 10 -7.2422 -1.2431
7 25 11 3.3270 0.3570
7 25 12 -3.2054 -3.0249
7 25 13 8.8849 8.8361
7 25 14 7.8919 -7.6699
7 25 15 -7.6604 -3.6007
7 25 16 -1.1648 10.1772
7 25 17 0.5028 2.4349
7 25 18 7.2306 4.0034
7 25 19 0.3899 -9.9955
7 25 20 -4.2680 2.6131
7 25 21 -4.7894 -3.6425
7 25 22 3.0647 6.5067
7 25 23 2.4170 1.6817
7 25 24 -1.5283 -1.0077
7 25 25 -0.1924 -3.0180
7 26 7 1.0746 -0.4838
7 26 8 3.2821 -3.5900
7 26 9 0.8982 -9.7641
7 26 10 -9.2144 -13.3215
7 26 11 2.6977 -5.2191
7 26 12 7.4262 2.0569
7 26 13 -5.2415 5.5461
7 26 14 -10.8749 -6.3662
7 26 15 2.3832 2.8130
7 26 16 8.2285 6.4209
7 26 17 1.3251 10.0312
7 26 18 -0.4436 -1.8963
7 26 19 -3.8453 -4.2106
7 26 20 6.3304 5.9046
7 26 21 2.2907 3.5487
7 26 22 -3.6112 -0.9733
7 26 23 -0.7161 -2.4260
7 26 24 2.5900 3.2539
7 26 25 2.4925 1.2234
7 26 26 0.1583 -2.4811
7 27 7 0.1280 12.2782
7 27 8 -8.6108 -8.0801
7 27 9 -4.0089 3.6923
7 27 10 12.5181 -7.9538
7 27 11 -3.8435 -10.2372
7 27 12 -5.6377 -6.5127
7 27 13 2.5710 -0.2423
7 27 14 -2.1181 2.7138
7 27 15 -0.0803 -2.8663
7 27 16 0.9105 6.2455
7 27 17 4.8908 5.4375
7 27 18 -3.9798 -8.9601
7 27 19 2.0810 6.2445
7 27 20 2.9452 -2.0695
7 27 21 2.7502 -2.5106
7 27 22 -3.4049 -2.0032
7 27 23 -0.4832 4.0425
7 27 24 2.3850 -4.5978
7 27 25 -1.3011 0.1904
7 27 26 2.1933 2.5317
7 28 7 5.3621 0.0994
7 28 8 10.5231 18.9851
7 28 9 5.2450 4.3356
7 28 10 -7.1930 12.9447
7 28 11 5.2280 7.8703
7 28 12 7.5832 -11.6110
7 28 13 2.2397 -5.7507
7 28 14 -2.5900 -1.2758
7 28 15 -7.3885 -0.5309
7 28 16 -0.9549 7.2460
7 28 17 13.8583 3.0308
7 28 18 0.7120 -3.1166
7 28 19 -0.5820 -0.3675
7 28 20 0.0813 -0.9834
7 28 21 -0.1253 1.1282
7 28 22 0.2199 2.6522
7 28 23 5.4490 1.1440
7 28 24 1.4368 -1.7969
7 28 25 -1.9857 -1.5837
7 29 7 0.2104 22.3510
7 29 8 18.0343 6.4259
7 29 9 4.3994 5.9986
7 29 10 -3.8643 15.2658
7 29 11 -1.5134 3.7399
7 29 12 -1.2852 3.8337
7 29 13 -5.1925 -1.7116
7 29 14 4.9073 -9.6772
7 29 15 5.5049 1.7616
7 29 16 2.1488 8.2508
7 29 17 -0.1217 -5.5819
7 29 18 0.0449 5.0021
7 29 19 -2.0694 -0.4586
7 29 20 1.2355 1.6691
7 29 21 2.9944 2.3722
7 29 22 0.8693 4.2441
7 29 23 -0.3778 0.5245
7 29 24 1.8614 1.8228
7 30 7 -8.5741 0.2605
7 30 8 -5.2170 8.0756
7 30 9 6.8380 -5.4915
7 30 10 -0.8237 1.5115
7 30 11 -7.5171 -1.7244
7 30 12 0.1233 -1.1281
7 30 13 5.8443 3.4524
7 30 14 -0.2350 -6.1324
7 30 15 -2.4327 -2.2434
7 30 16 1.5167 2.1575
7 30 17 -2.3123 -0.3310
7 30 18 1.5538 -2.3658
7 30 19 -2.3527 -0.9246
7 30 20 -1.3072 2.4264
7 30 21 2.5735 1.4919
7 30 22 -0.6819 0.8013
7 31 7 0.0332 -0.0191
7 31 8 -3.8704 -6.2297
7 31 9 -2.1165 -3.5555
7 31 10 1.8425 -1.4497
7 31 11 2.4671 -5.4001
7 31 12 1.6756 -0.5111
7 31 13 -0.1581 -0.8167
7 31 14 -1.0129 1.2203
7 31 15 -0.8393 -3.7167
7 31 16 -2.5018 1.3762
7 31 17 -2.8645 -4.6709
7 31 18 4.3436 -1.8204
7 31 19 -1.4740 2.1640
7 31 20 1.7807 -1.9335
7 31 21 -2.6499 -0.5586
7 32 7 -0.5388 -0.6657
7 32 8 -4.9533 -2.3682
7 32 9 2.8919 -4.5839
7 32 10 3.6694 5.0161
7 32 11 1.8370 3.5190
7 32 12 -1.0525 -5.1110
7 32 13 0.6593 -3.4227
7 32 14 -0.8058 5.5888
7 32 15 1.5451 -4.4990
7 32 16 -0.5607 -2.9909
7 32 17 0.0598 3.9940
7 32 18 -0.0906 -4.8717
7 32 19 -0.2317 -2.2871
7 32 20 -0.4833 -0.1188
7 33 7 0.1481 -1.1294
7 33 8 -2.4469 -2.5878
7 33 9 2.9009 1.7856
7 33 10 -0.3567 0.2632
7 33 11 -1.0330 -1.4776
7 33 12 2.8421 -4.2143
7 33 13 2.6605 -0.2483
7 33 14 0.0865 -0.8249
7 33 15 -0.9880 4.5072
7 33 16 0.5764 2.2170
7 33 17 0.8372 -3.4594
7 33 18 -5.0726 -1.6759
7 34 7 -0.2234 0.1870
7 34 8 0.6434 4.7682
7 34 9 0.2994 -0.2477
7 34 10 0.4669 -4.5573
7 34 11 -0.7773 -3.0847
7 34 12 2.0626 0.4418
7 34 13 -4.5036 5.0267
7 34 14 -0.9677 -0.4421
7 34 15 0.3118 3.2785
7 34 16 -0.8274 4.0173
7 35 7 0.0729 -0.7028
7 35 8 0.9885 1.7056
7 35 9 1.8878 3.3698
7 35 10 -1.1153 0.1614
7 35 11 -1.6702 0.2868
7 35 12 -2.4489 1.4930
7 35 13 -0.9037 3.1561
7 35 14 -1.9132 1.8453
7 36 7 4.4860 -0.0034
7 36 8 0.3541 -2.2373
7 36 9 -0.3878 1.9345
7 36 10 -2.7803 3.2769
7 36 11 1.5772 1.4787
7 37 7 -0.0894 -1.0784
8 8 8 -20.5656 -0.8904
8 9 8 0.3766 -23.6197
8 9 9 -39.1880 0.3667
8 10 8 5.5024 0.4316
8 10 9 -28.6546 16.2240
8 10 10 -41.6653 0.1855
8 11 8 0.0455 5.6698
8 11 9 -29.9871 -9.9628
8 11 10 -14.5770 -38.8472
8 11 11 8.6060 -2.7356
8 12 8 9.7129 0.8002
8 12 9 24.7787 -9.9968
8 12 10 2.8066 -3.4214
8 12 11 -24.2119 9.9777
8 12 12 0.2543 1.2147
8 13 8 -0.0431 -14.8053
8 13 9 -13.8381 -2.2212
8 13 10 -2.0594 18.1287
8 13 11 -5.0679 -0.0053
8 13 12 -7.0944 28.1249
8 13 13 -16.7346 0.1732
8 14 8 4.7657 -0.7493
8 14 9 -8.5744 -17.8539
8 14 10 -12.6658 -4.3899
8 14 11 10.3138 18.8436
8 14 12 1.9944 6.8789
8 14 13 -11.1838 -15.2350
8 14 14 -14.5382 -0.3578
8 15 8 0.2034 -24.2009
8 15 9 23.2410 -8.3261
8 15 10 24.2382 1.8067
8 15 11 -2.2609 5.2608
8 15 12 -3.2516 0.3104
8 15 13 -4.9636 3.7632
8 15 14 -5.1188 23.3938
8 15 15 -6.9410 0.7261
8 16 8 -9.5056 -0.9449
8 16 9 9.2138 -15.5201
8 16 10 -11.3808 19.5778
8 16 11 6.4196 8.8686
8 16 12 -5.5688 9.4613
8 16 13 6.7429 -5.0453
8 16 14 -12.9530 11.5399
8 16 15 -2.6537 3.8469
8 16 16 -2.9426 0.4484
8 17 8 -0.1180 -33.1112
8 17 9 -7.9051 19.6667
8 17 10 7.4088 -13.8121
8 17 11 -6.5809 -12.1830
8 17 12 -7.3847 6.0149
8 17 13 -0.0939 27.3113
8 17 14 -0.3333 -9.7738
8 17 15 1.6712 -3.7974
8 17 16 -1.3589 -2.6278
8 17 17 -17.3845 0.9466
8 18 8 7.8070 -1.1983
8 18 9 -10.6340 -16.3289
8 18 10 9.9955 -2.4604
8 18 11 12.2107 1.3771
8 18 12 -1.4063 -2.7217
8 18 13 1.9095 -17.8374
8 18 14 -0.8332 11.2655
8 18 15 -2.8856 6.3444
8 18 16 10.2800 6.9772
8 18 17 8.5459 -16.0637
8 18 18 6.9974 -1.2386
8 19 8 0.2429 -15.9632
8 19 9 -18.4994 19.1473
8 19 10 -3.5023 -8.6148
8 19 11 -0.0276 2.2662
8 19 12 11.0235 12.4014
8 19 13 6.4342 2.0688
8 19 14 -0.9872 -11.4050
8 19 15 18.5847 11.7452
8 19 16 4.9830 -20.8545
8 19 17 3.7098 4.7888
8 19 18 15.5883 1.3068
8 19 19 -11.2093 -0.0502
8 20 8 11.9486 -0.1159
8 20 9 -5.0145 0.3075
8 20 10 -5.4632 -10.8956
8 20 11 1.3156 23.6001
8 20 12 4.3449 2.2650
8 20 13 -3.5932 5.0387
8 20 14 10.3682 8.1757
8 20 15 -7.2791 -4.0216
8 20 16 -9.2017 -2.9567
8 20 17 4.2689 -10.3570
8 20 18 2.4861 7.8805
8 20 19 8.8878 -3.2193
8 20 20 7.9495 -0.1048
8 21 8 0.1171 3.0598
8 21 9 7.2993 -6.0833
8 21 10 1.4668 5.1872
8 21 11 6.9035 4.3246
8 21 12 -5.1344 10.9992
8 21 13 -8.9642 -18.3564
8 21 14 0.3283 14.3519
8 21 15 1.5168 2.5588
8 21 16 -13.1070 -21.6618
8 21 17 -4.2439 5.4947
8 21 18 9.1559 0.8680
8 21 19 11.0778 18.1812
8 21 20 -2.3328 -3.4774
8 21 21 -1.9745 -0.9381
8 22 8 1.4637 0.9549
8 22 9 18.8097 -29.9758
8 22 10 -0.4475 16.8217
8 22 11 -9.3386 1.8190
8 22 12 2.0451 -7.4084
8 22 13 16.0093 9.6443
8 22 14 18.4431 -1.6130
8 22 15 -3.8575 -4.5897
8 22 16 -7.0158 -13.1735
8 22 17 5.8450 -1.6191
8 22 18 -0.2281 11.6266
8 22 19 -3.4486 -4.7625
8 22 20 -0.5443 0.2402
8 22 21 1.0753 -1.1753
8 22 22 4.2749 0.0851
8 23 8 -0.1496 8.3473
8 23 9 -8.2919 10.4915
8 23 10 14.6993 -25.4491
8 23 11 10.5274 1.1989
8 23 12 6.0280 8.5861
8 23 13 1.2811 -0.5491
8 23 14 11.8710 6.8744
8 23 15 8.8788 5.1328
8 23 16 -0.1920 7.4168
8 23 17 -2.8509 -8.5774
8 23 18 7.1832 -10.9064
8 23 19 -7.8454 -7.2461
8 23 20 3.4114 4.4130
8 23 21 1.6660 4.7171
8 23 22 2.2324 5.1506
8 23 23 -3.9882 -0.2044
8 24 8 -3.9511 0.1887
8 24 9 1.7485 1.2902
8 24 10 -2.5764 1.3078
8 24 11 5.6998 5.4311
8 24 12 -2.2227 -3.8562
8 24 13 3.3529 -1.5919
8 24 14 -7.3754 12.7672
8 24 15 -0.2496 1.1861
8 24 16 2.6934 -12.5306
8 24 17 7.6719 6.8850
8 24 18 2.2195 4.7253
8 24 19 -1.9547 -8.4161
8 24 20 -5.2636 -0.9329
8 24 21 -4.3317 2.0024
8 24 22 -1.1694 4.3244
8 24 23 5.7449 -8.6967
8 24 24 1.8280 0.4934
8 25 8 0.0222 1.0534
8 25 9 -8.9713 -11.0183
8 25 10 -7.5226 2.2658
8 25 11 -7.7865 5.1732
8 25 12 0.8234 6.0259
8 25 13 -4.1780 1.3170
8 25 14 -0.6002 -8.2338
8 25 15 0.7695 1.8142
8 25 16 -1.6750 0.8484
8 25 17 -0.1164 -0.3072
8 25 18 -8.4514 -1.8730
8 25 19 0.5613 11.4611
8 25 20 -2.4127 -0.3338
8 25 21 -0.9813 -4.3879
8 25 22 0.7586 -3.4837
8 25 23 3.3153 7.2604
8 25 24 0.3606 1.2737
8 25 25 0.2389 0.2124
8 26 8 4.7242 -0.3572
8 26 9 0.3391 0.3914
8 26 10 -12.9473 5.0033
8 26 11 -1.7256 -3.3354
8 26 12 3.2295 -1.2089
8 26 13 2.5262 2.0973
8 26 14 -3.2165 7.1817
8 26 15 0.7669 5.8350
8 26 16 -3.7975 3.8899
8 26 17 0.7680 -5.5365
8 26 18 -8.3178 1.7897
8 26 19 -0.5432 -1.8045
8 26 20 2.6630 -3.2203
8 26 21 2.4060 -0.0606
8 26 22 0.8079 2.8172
8 26 23 -6.2865 7.4328
8 26 24 -2.6859 1.6619
8 26 25 2.5197 -0.3822
8 26 26 4.0427 0.1304
8 27 8 -0.0822 -0.4553
8 27 9 9.1973 14.5064
8 27 10 1.0810 1.6675
8 27 11 -8.0047 -13.7754
8 27 12 1.8671 0.5859
8 27 13 2.9142 6.3078
8 27 14 -0.6495 1.5400
8 27 15 -1.9007 0.1160
8 27 16 0.5340 6.0673
8 27 17 3.5382 -7.3198
8 27 18 1.0515 -9.8797
8 27 19 -2.1068 -1.8452
8 27 20 2.8734 0.3214
8 27 21 -0.9193 -1.8081
8 27 22 -0.0537 3.5826
8 27 23 0.7358 -0.9442
8 27 24 -2.6241 -2.6113
8 27 25 0.2831 1.6410
8 27 26 0.0642 0.5780
8 28 8 3.9923 -0.6436
8 28 9 3.2542 -6.4425
8 28 10 -3.4417 5.4028
8 28 11 4.5974 -0.0215
8 28 12 -0.1959 1.9267
8 28 13 -2.4840 -3.9185
8 28 14 3.5753 -6.7529
8 28 15 -2.0662 3.3675
8 28 16 4.4629 4.9032
8 28 17 -1.0628 -5.4609
8 28 18 -3.4458 -5.2774
8 28 19 -1.3320 -2.6455
8 28 20 0.7421 0.1117
8 28 21 2.9051 2.9116
8 28 22 1.2479 3.0785
8 28 23 5.4566 2.0174
8 28 24 -0.3783 1.0881
8 28 25 -5.2708 2.1125
8 29 8 0.0182 -9.3320
8 29 9 -0.7002 4.4366
8 29 10 2.5332 7.1615
8 29 11 -1.0290 6.4732
8 29 12 -0.1534 -7.3170
8 29 13 7.1811 4.4237
8 29 14 1.3108 3.1456
8 29 15 -5.6305 -3.2712
8 29 16 0.3530 -0.0504
8 29 17 0.2527 2.4373
8 29 18 -0.2838 0.2400
8 29 19 -3.6412 -0.2518
8 29 20 0.5953 0.1756
8 29 21 0.9152 2.4591
8 29 22 2.7676 5.7184
8 29 23 2.4733 9.6993
8 30 8 3.2683 -0.3854
8 30 9 1.0687 -5.3849
8 30 10 0.0553 -4.6251
8 30 11 3.8570 5.8077
8 30 12 4.2586 0.0596
8 30 13 -1.9879 0.1094
8 30 14 1.2419 0.2911
8 30 15 0.6683 -0.1426
8 30 16 -2.0925 1.6298
8 30 17 4.8275 -4.1861
8 30 18 4.1348 1.1850
8 30 19 -2.7732 -0.0712
8 30 20 -1.0592 0.1102
8 30 21 1.0595 2.8646
8 30 22 1.4101 2.8061
8 31 8 0.1234 5.4322
8 31 9 -0.4783 -11.9817
8 31 10 -1.4352 3.4668
8 31 11 0.1043 -1.2065
8 31 12 0.9032 -8.1331
8 31 13 1.2417 2.8002
8 31 14 -0.6254 0.6362
8 31 15 -3.6641 6.7982
8 31 16 2.7761 -5.9384
8 31 17 1.8253 0.6546
8 31 18 0.0658 0.6054
8 31 19 1.9485 -1.8543
8 31 20 0.1705 -0.1371
8 31 21 -0.8513 -0.3288
8 32 8 -3.2877 0.4305
8 32 9 -2.2737 1.3590
8 32 10 3.1937 -0.7271
8 32 11 -4.7412 1.8625
8 32 12 -4.5380 -1.5582
8 32 13 -0.6569 3.1952
8 32 14 2.0951 3.8818
8 32 15 -1.7701 2.9275
8 32 16 -3.0722 -0.3463
8 32 17 -2.5744 -6.7228
8 32 18 -1.2645 2.6285
8 32 19 2.0797 0.7044
8 33 8 -0.0750 3.2367
8 33 9 6.9001 -1.5944
8 33 10 -6.1125 6.9343
8 33 11 0.4514 -1.2335
8 33 12 3.9435 0.1569
8 33 13 1.6576 2.0956
8 33 14 -1.8131 3.2958
8 33 15 -2.0600 -2.8806
8 33 16 -1.0836 -2.8843
8 33 17 -0.2385 1.6108
8 34 8 -3.4477 0.2040
8 34 9 1.1373 -2.5519
8 34 10 3.8762 -1.7506
8 34 11 -3.9954 3.1847
8 34 12 -1.4583 1.5232
8 34 13 5.8974 -1.5050
8 34 14 0.0589 1.0915
8 34 15 -1.0706 -0.7392
8 34 16 -1.5646 -1.2202
8 35 8 -0.0358 3.2333
8 35 9 -0.5647 0.2883
8 35 10 0.6578 0.0118
8 35 11 -2.5170 -0.7043
8 35 12 0.8963 -2.0857
8 35 13 -1.9015 2.7102
8 36 8 0.4799 -0.0345
8 36 9 3.3955 1.3687
8 36 10 -2.6231 1.7033
9 9 9 -0.4035 -1.3958
9 10 9 15.7483 0.0246
9 10 10 0.2009 -27.8876
9 11 9 -0.2226 -13.8721
9 11 10 -1.5872 5.5100
9 11 11 0.1050 -5.3879
9 12 9 3.7082 -0.5242
9 12 10 2.3922 14.8287
9 12 11 10.3254 -21.5701
9 12 12 -0.3033 -2.3996
9 13 9 0.2070 11.3507
9 13 10 19.9919 -8.7984
9 13 11 3.4406 -6.9203
9 13 12 -20.8183 -22.1603
9 13 13 0.0474 -4.3835
9 14 9 -10.0380 -0.3337
9 14 10 -8.4602 10.5231
9 14 11 2.2819 9.6345
9 14 12 -0.0689 27.3096
9 14 13 -15.2454 -17.1665
9 14 14 -0.0448 -28.8162
9 15 9 -0.3169 -23.5801
9 15 10 -9.7400 11.7631
9 15 11 -12.0076 30.5378
9 15 12 7.6204 -4.5295
9 15 13 2.3931 1.8692
9 15 14 7.7716 3.3888
9 15 15 0.1624 17.9344
9 16 9 -0.2355 0.7901
9 16 10 11.8934 0.9641
9 16 11 -2.6697 -7.4456
9 16 12 1.9916 -17.2826
9 16 13 -3.5116 15.5560
9 16 14 -3.5651 20.3117
9 16 15 -4.1825 -7.3701
9 16 16 -0.0355 -10.0325
9 17 9 0.0429 -3.1852
9 17 10 -0.7817 3.0074
9 17 11 5.1600 13.1499
9 17 12 4.7471 17.0782
9 17 13 1.7710 7.9000
9 17 14 -11.0949 -10.6654
9 17 15 -16.2354 -5.3472
9 17 16 -11.7731 -0.2143
9 17 17 0.1624 -36.9917
9 18 9 3.3182 -0.1077
9 18 10 -12.8924 4.6442
9 18 11 -4.5794 11.0587
9 18 12 11.6142 21.1271
9 18 13 1.8850 13.6453
9 18 14 4.3195 -1.3878
9 18 15 3.9699 -1.8415
9 18 16 2.6672 -8.2022
9 18 17 -3.5751 6.6278
9 18 18 0.2677 -0.6199
9 19 9 -0.4227 -2.5103
9 19 10 -0.1457 9.6623
9 19 11 6.1272 -24.1212
9 19 12 8.0047 0.5611
9 19 13 2.3162 -3.7485
9 19 14 2.9123 14.5482
9 19 15 1.9626 3.4858
9 19 16 10.9441 1.7645
9 19 17 13.5604 9.0054
9 19 18 -1.3877 1.5851
9 19 19 -0.4103 -5.4922
9 20 9 -0.8215 0.1477
9 20 10 8.1370 -12.8532
9 20 11 6.3379 -19.0237
9 20 12 -4.4921 7.7718
9 20 13 -2.9334 -0.7136
9 20 14 -3.7315 9.6543
9 20 15 14.4638 -9.1620
9 20 16 -3.1821 -13.7997
9 20 17 -2.2309 -5.4731
9 20 18 4.8436 -7.2163
9 20 19 2.8865 1.3526
9 20 20 0.2750 1.3370
9 21 9 -0.3842 -10.4439
9 21 10 -1.8658 -5.1927
9 21 11 7.8156 19.4448
9 21 12 -5.7841 -11.5995
9 21 13 -2.8928 6.4489
9 21 14 14.6406 -15.2484
9 21 15 6.1881 14.8244
9 21 16 -10.1652 -14.5726
9 21 17 -6.1272 -23.2296
9 21 18 3.6518 -9.2619
9 21 19 -2.9803 0.9737
9 21 20 -3.5114 -6.4187
9 21 21 -0.1758 -3.5013
9 22 9 -13.5355 -0.2187
9 22 10 6.6839 -7.8147
9 22 11 -1.2399 3.8246
9 22 12 -2.0648 1.0561
9 22 13 13.4166 -3.5792
9 22 14 1.2564 -0.1535
9 22 15 4.8767 -6.1972
9 22 16 -10.6343 -4.0662
9 22 17 -2.0824 -8.3436
9 22 18 5.1732 0.8646
9 22 19 -3.1248 -9.6295
9 22 20 -3.9489 3.4291
9 22 21 -4.3638 -3.7479
9 22 22 -0.0804 -0.6619
9 23 9 0.0662 -18.6059
9 23 10 -2.0980 4.1966
9 23 11 -5.4553 9.3577
9 23 12 4.8588 -2.1704
9 23 13 -14.7806 4.8239
9 23 14 -3.7879 13.0695
9 23 15 -4.5136 -4.8061
9 23 16 -0.6747 -7.9015
9 23 17 4.3623 -0.6196
9 23 18 1.7392 0.2122
9 23 19 8.2499 9.3313
9 23 20 -9.0795 -1.3951
9 23 21 -4.7099 0.6751
9 23 22 -0.4942 1.9856
9 23 23 0.1386 -5.1603
9 24 9 -2.1651 -0.5949
9 24 10 2.2628 4.8032
9 24 11 -1.1179 3.4520
9 24 12 -7.5578 29.2686
9 24 13 -18.8484 4.9064
9 24 14 -3.5697 -6.4621
9 24 15 6.5987 10.0102
9 24 16 2.9904 1.8466
9 24 17 -2.2509 -1.5298
9 24 18 4.9512 2.5917
9 24 19 -2.8484 -5.3124
9 24 20 5.5377 0.8045
9 24 21 -5.5503 -6.3848
9 24 22 -1.0505 -3.6752
9 24 23 -0.4769 11.4918
9 24 24 -0.1900 1.3382
9 25 9 -0.0673 -4.9755
9 25 10 -9.1119 -1.1969
9 25 11 3.3157 5.8536
9 25 12 3.7007 3.7317
9 25 13 7.5802 1.8624
9 25 14 -2.6427 14.9963
9 25 15 4.8961 -4.1418
9 25 16 2.1619 5.5340
9 25 17 2.6117 -3.0321
9 25 18 4.2406 -3.7268
9 25 19 -8.2409 -1.1273
9 25 20 3.4117 -4.1515
9 25 21 2.2539 1.0202
9 25 22 1.5032 -2.4687
9 25 23 -3.2759 5.0784
9 25 24 -2.7473 10.8241
9 25 25 0.2065 5.6008
9 26 9 -7.8492 0.4783
9 26 10 1.2558 -4.8173
9 26 11 -1.6103 1.7036
9 26 12 10.6919 -1.7059
9 26 13 2.5692 3.4307
9 26 14 0.5039 -1.5115
9 26 15 3.9263 5.6804
9 26 16 -0.4615 -3.9483
9 26 17 -0.1398 -5.8575
9 26 18 0.5152 -0.6497
9 26 19 -2.0423 1.2521
9 26 20 -3.2474 -0.2415
9 26 21 3.4893 0.2467
9 26 22 2.8519 1.7800
9 26 23 -1.9191 1.9816
9 26 24 -2.4993 5.1963
9 26 25 1.7045 3.6800
9 26 26 -0.0569 -0.0894
9 27 9 -0.1332 -10.6795
9 27 10 -12.0407 9.2769
9 27 11 2.3696 -0.2609
9 27 12 -3.0631 -6.1052
9 27 13 -0.4075 -0.5480
9 27 14 4.5586 3.5968
9 27 15 -4.2518 3.7059
9 27 16 -2.9587 -10.5541
9 27 17 -2.3111 -1.3187
9 27 18 -5.3056 -0.8601
9 27 19 2.6150 -7.7360
9 27 20 -1.8138 0.8689
9 27 21 2.0048 -4.6717
9 27 22 4.6193 3.6044
9 27 23 -1.3037 4.3186
9 27 24 -0.4791 -2.4579
9 27 25 0.4892 -3.2338
9 28 9 -4.7483 0.0626
9 28 10 0.1538 -8.7276
9 28 11 -5.3959 -2.9807
9 28 12 1.1940 -1.1671
9 28 13 -2.9440 -2.8628
9 28 14 1.3239 0.5204
9 28 15 -0.0133 7.6196
9 28 16 -4.1018 -0.9779
9 28 17 -6.6168 -8.6597
9 28 18 1.0786 -0.2765
9 28 19 1.3009 0.1680
9 28 20 2.5239 1.0309
9 28 21 -0.4757 0.4265
9 28 22 2.3467 -2.5106
9 28 23 0.5491 2.1725
9 28 24 1.3400 -2.2010
9 29 9 -0.2199 -5.8411
9 29 10 -1.8511 8.9966
9 29 11 -1.3559 -4.4205
9 29 12 -0.1518 1.8223
9 29 13 2.2243 6.1071
9 29 14 -2.6727 2.5898
9 29 15 -0.5767 -2.4111
9 29 16 -3.2037 1.5124
9 29 17 1.3478 1.9786
9 29 18 0.6883 -4.4205
9 29 19 -6.9894 3.2238
9 29 20 -1.6722 3.5758
9 29 21 3.0534 0.4390
9 29 22 1.4722 -0.3204
9 29 23 2.7329 -2.2971
9 30 9 0.6937 0.0489
9 30 10 1.4004 7.1055
9 30 11 3.2662 3.1843
9 30 12 -4.1697 0.9224
9 30 13 2.9213 4.1296
9 30 14 0.7974 3.6722
9 30 15 -0.0872 -1.6354
9 30 16 1.8238 -4.2412
9 30 17 1.3123 2.3010
9 30 18 -9.6342 -1.9217
9 30 19 -0.1237 -2.1149
9 30 20 -3.7574 -2.9568
9 30 21 0.4985 5.6113
9 31 9 -0.2329 -1.2140
9 31 10 1.8773 -8.4527
9 31 11 -2.3452 3.9645
9 31 12 1.3829 1.2830
9 31 13 3.3824 -5.3217
9 31 14 3.4855 -2.5041
9 31 15 -1.5790 2.2505
9 31 16 -0.7022 -0.1789
9 31 17 2.6370 -3.7186
9 31 18 2.0233 -1.4280
9 31 19 -1.1290 -1.1509
9 31 20 -1.2047 2.8738
9 32 9 4.0049 0.1636
9 32 10 -4.4721 2.9315
9 32 11 -2.8006 -2.9371
9 32 12 0.3066 -4.4889
9 32 13 3.4765 5.8196
9 32 14 0.1881 0.1112
9 32 15 -3.3041 -1.3356
9 32 16 -1.5638 -3.4709
9 32 17 2.9355 -3.6429
9 32 18 4.8402 0.5146
9 32 19 2.1838 0.2113
9 33 9 -0.0312 6.1724
9 33 10 2.4224 -2.4985
9 33 11 -1.1120 1.0568
9 33 12 1.6782 4.9344
9 33 13 -2.3027 -0.6581
9 33 14 -0.2901 2.4887
9 33 15 -4.2604 -0.2100
9 33 16 0.4716 -4.5517
9 33 17 1.9619 -1.6277
9 34 9 -1.0253 -0.3214
9 34 10 -2.9097 4.3399
9 34 11 2.7689 3.9613
9 34 12 -1.3183 -6.3546
9 34 13 0.0013 -3.2017
9 34 14 0.2864 3.6410
9 34 15 1.2680 -0.5000
9 35 9 0.0061 -2.3996
9 35 10 -7.0029 -2.3538
9 35 11 -4.4319 0.9214
9 35 12 0.2439 1.2294
9 36 9 -1.5244 0.0157
10 10 10 9.1821 -1.9152
10 11 10 -0.2065 -6.1140
10 11 11 -16.7449 0.2316
10 12 10 10.8554 -0.6487
10 12 11 -6.4290 2.7369
10 12 12 -5.4191 -0.3881
10 13 10 -0.1957 -4.2704
10 13 11 -5.6552 -21.3935
10 13 12 2.3098 -4.9919
10 13 13 3.7845 0.3552
10 14 10 8.5368 0.1371
10 14 11 -3.7572 0.7544
10 14 12 8.4063 -1.8424
10 14 13 -0.4894 14.3893
10 14 14 -9.9058 0.6770
10 15 10 0.1611 -0.4661
10 15 11 3.7307 17.9315
10 15 12 -15.0809 16.3252
10 15 13 -0.7183 2.2562
10 15 14 -2.5567 11.3300
10 15 15 2.6889 0.2399
10 16 10 1.8634 -0.9982
10 16 11 8.1878 -5.1579
10 16 12 4.8481 5.3415
10 16 13 -35.0627 -8.3861
10 16 14 1.0734 -1.5639
10 16 15 2.2221 9.0555
10 16 16 -5.2151 1.0053
10 17 10 0.0629 1.9085
10 17 11 -4.6025 -11.5764
10 17 12 2.7533 2.5000
10 17 13 12.8825 11.1955
10 17 14 -3.7015 -10.3668
10 17 15 -18.6223 0.2260
10 17 16 -4.2699 -1.4396
10 17 17 10.8076 -0.2067
10 18 10 -7.6194 0.8075
10 18 11 1.0732 -3.9751
10 18 12 -6.1847 8.0253
10 18 13 9.5458 0.1030
10 18 14 14.6060 17.6340
10 18 15 -0.6794 -0.3863
10 18 16 -9.2035 9.8003
10 18 17 2.0746 -12.2378
10 18 18 -3.6872 0.4179
10 19 10 -0.1690 -7.2738
10 19 11 15.9397 11.1983
10 19 12 -0.3510 -11.9056
10 19 13 -0.7525 22.7011
10 19 14 3.7820 -14.0700
10 19 15 -0.3969 -12.9172
10 19 16 9.6372 -0.2801
10 19 17 -1.1335 17.7414
10 19 18 -0.7763 8.5485
10 19 19 -6.2940 -0.8167
10 20 10 -0.2099 -0.9053
10 20 11 -0.4308 -24.7357
10 20 12 9.5453 -1.8243
10 20 13 9.4995 1.7784
10 20 14 0.3848 -7.6494
10 20 15 3.4418 7.7640
10 20 16 4.2303 -9.6144
10 20 17 -0.0425 -10.8332
10 20 18 -3.0057 -8.5614
10 20 19 0.4577 -1.6133
10 20 20 -4.2683 -0.4306
10 21 10 -0.0486 -3.0979
10 21 11 -6.6898 -15.3712
10 21 12 2.2648 13.6673
10 21 13 -0.8932 0.7060
10 21 14 0.8750 -0.6138
10 21 15 14.1420 -7.1965
10 21 16 1.0356 1.4521
10 21 17 0.1445 -12.4699
10 21 18 1.0990 -10.2368
10 21 19 -4.3229 -5.6254
10 21 20 -3.1687 0.0542
10 21 21 3.0095 0.2196
10 22 10 2.9001 -1.5570
10 22 11 -2.1194 -1.8657
10 22 12 -4.3696 19.9556
10 22 13 -3.8138 -1.1960
10 22 14 -4.5606 2.6647
10 22 15 -0.9051 -7.0991
10 22 16 -4.2279 7.2503
10 22 17 0.2194 -9.8701
10 22 18 8.0387 -0.3907
10 22 19 6.8058 3.4461
10 22 20 -3.5939 1.7704
10 22 21 -5.2176 9.4691
10 22 22 -1.5847 -0.9563
10 23 10 -0.1742 8.8638
10 23 11 2.2750 -2.2227
10 23 12 -19.5684 -0.4382
10 23 13 -1.5215 10.6857
10 23 14 -2.0786 -5.1360
10 23 15 -1.7855 14.3863
10 23 16 -1.4391 5.6001
10 23 17 -7.9733 -0.9469
10 23 18 0.1285 -3.1435
10 23 19 -1.6695 1.4349
10 23 20 8.1623 9.2429
10 23 21 -0.6132 -7.1273
10 23 22 -7.2557 -0.3986
10 23 23 -4.9478 0.3085
10 24 10 -0.2241 0.2075
10 24 11 -7.9116 23.7726
10 24 12 -3.6259 -7.2392
10 24 13 -7.1800 18.2631
10 24 14 -4.4739 2.7186
10 24 15 2.5944 -2.4146
10 24 16 1.7630 4.7932
10 24 17 -1.6221 -5.9146
10 24 18 -4.4510 -2.2426
10 24 19 -3.4444 4.6834
10 24 20 -3.9052 -3.1709
10 24 21 -0.1318 -4.1577
10 24 22 1.5854 -5.0279
10 24 23 -7.1350 8.2954
10 24 24 -2.6835 0.4535
10 25 10 0.0289 -2.7467
10 25 11 -1.0698 5.3169
10 25 12 6.6943 20.4696
10 25 13 -7.0180 -2.3959
10 25 14 2.9174 -2.8204
10 25 15 2.8850 8.5064
10 25 16 -2.4327 -21.1398
10 25 17 3.8362 -2.5213
10 25 18 3.4463 5.0350
10 25 19 1.4999 1.7756
10 25 20 -8.0098 0.6036
10 25 21 -1.2994 -0.7649
10 25 22 -4.9057 3.5507
10 25 23 3.1524 3.7600
10 25 24 -0.9827 10.4351
10 25 25 -4.3384 0.0747
10 26 10 -3.2214 -0.7798
10 26 11 2.5551 -16.7849
10 26 12 3.6079 -1.2156
10 26 13 1.4583 -7.5467
10 26 14 -2.1160 -3.9647
10 26 15 -3.4125 2.9600
10 26 16 6.4752 6.0994
10 26 17 -0.7716 -0.8320
10 26 18 1.6998 -3.2970
10 26 19 0.0034 2.7035
10 26 20 0.7543 2.7589
10 26 21 -1.8441 -0.9430
10 26 22 2.5409 0.4834
10 26 23 -3.5386 9.4572
10 26 24 -2.2427 0.5219
10 26 25 1.2270 1.2451
10 26 26 -0.6969 0.1655
10 27 10 -0.0864 -12.6273
10 27 11 0.1860 0.4789
10 27 12 4.8688 -1.6345
10 27 13 -1.6046 -3.4083
10 27 14 -4.9194 -2.2722
10 27 15 1.7107 -3.9131
10 27 16 -1.7143 6.5580
10 27 17 -0.3134 4.0558
10 27 18 4.3590 -1.5593
10 27 19 -3.2163 -0.3729
10 27 20 -1.6320 0.5010
10 27 21 -1.0482 -1.1921
10 27 22 -1.0600 -6.2685
10 27 23 1.0324 3.8403
10 27 24 -2.5203 1.5885
10 28 10 4.1382 0.2084
10 28 11 -0.9482 6.3961
10 28 12 -4.3790 5.5862
10 28 13 5.8874 4.2904
10 28 14 3.2274 -0.7600
10 28 15 4.1927 0.3492
10 28 16 1.3565 -4.9417
10 28 17 -0.1368 -1.8029
10 28 18 1.7644 -0.1357
10 28 19 -1.8606 -1.3512
10 28 20 -1.6791 1.8719
10 28 21 3.7665 -0.2584
10 28 22 1.1019 0.4924
10 28 23 -0.5995 -1.7501
10 29 10 -0.0927 -4.7304
10 29 11 3.6176 14.8733
10 29 12 5.8232 0.4595
10 29 13 -1.5467 -5.9892
10 29 14 -0.6140 0.5132
10 29 15 1.9853 -1.6389
10 29 16 0.6981 -3.2181
10 29 17 -0.6098 1.0762
10 29 18 -1.6613 1.0254
10 29 19 2.1718 -2.8558
10 29 20 -2.5235 2.3716
10 29 21 4.8590 1.4074
10 29 22 3.2354 -1.7750
10 30 10 -4.4059 0.1776
10 30 11 -3.5834 -12.5777
10 30 12 -0.6376 5.8123
10 30 13 0.3707 2.4861
10 30 14 -3.8504 0.2801
10 30 15 -3.3046 -1.2790
10 30 16 -7.7366 -2.5452
10 30 17 -3.1854 -0.6647
10 30 18 2.8437 2.5085
10 30 19 -5.3144 0.9638
10 30 20 -0.3205 4.5751
10 30 21 -0.7400 -4.3126
10 31 10 0.0047 -1.8918
10 31 11 -4.6667 -1.5443
10 31 12 -4.0661 0.9113
10 31 13 -1.6534 2.9824
10 31 14 -0.8845 5.1440
10 31 15 -4.1303 -0.3301
10 31 16 -3.1020 3.1490
10 31 17 1.3234 -0.7113
10 31 18 -6.2281 -2.0643
10 31 19 -2.7793 4.7155
10 31 20 -2.9072 0.0105
10 32 10 -0.4332 -0.8074
10 32 11 -0.1342 -2.8111
10 32 12 0.2780 3.6101
10 32 13 5.4050 -4.8420
10 32 14 1.2790 -0.1288
10 32 15 -1.2741 2.3978
10 32 16 -1.5835 -3.0526
10 32 17 -2.8735 3.8100
10 32 18 -0.9304 -1.9654
10 33 10 -0.0796 -3.6088
10 33 11 4.3142 1.3714
10 33 12 1.2528 -2.5129
10 33 13 1.2880 -2.1355
10 33 14 -1.2333 -3.5341
10 33 15 -1.0241 -2.6607
10 33 16 -0.8492 3.0613
10 33 17 -1.1154 -4.5816
10 34 10 -1.3330 0.0730
10 34 11 -0.2384 0.3111
10 34 12 -1.6831 2.0314
10 34 13 -2.8626 -0.7032
10 34 14 2.4805 -3.8009
10 35 10 0.0273 0.5405
10 35 11 -1.3785 -0.5978
11 11 11 -0.0421 4.4715
11 12 11 -2.4967 -0.2345
11 12 12 -0.0890 2.6287
11 13 11 -0.0421 3.4794
11 13 12 19.3102 -8.5173
11 13 13 0.1466 -14.2927
11 14 11 -6.5304 -1.9780
11 14 12 -0.9272 7.6599
11 14 13 1.1762 5.5261
11 14 14 0.0467 3.3937
11 15 11 -0.2318 -0.5978
11 15 12 -4.9899 28.0696
11 15 13 -0.1953 20.9734
11 15 14 -0.1163 23.7007
11 15 15 -0.3279 2.5008
11 16 11 7.8074 0.0075
11 16 12 -14.3220 17.0345
11 16 13 1.5266 30.1250
11 16 14 5.1735 13.0643
11 16 15 7.2779 6.9976
11 16 16 -0.0342 -10.9514
11 17 11 -0.0399 6.2094
11 17 12 -1.9874 -2.7903
11 17 13 -8.8953 -17.2211
11 17 14 -1.1101 -4.4636
11 17 15 -2.6221 -1.5641
11 17 16 -1.9915 5.6210
11 17 17 -0.2289 -2.4810
11 18 11 10.6819 -2.0291
11 18 12 7.9018 -15.8301
11 18 13 -10.1492 8.8168
11 18 14 -10.9832 -22.0677
11 18 15 -15.0171 -17.5558
11 18 16 0.7976 -9.9204
11 18 17 7.3215 19.9309
11 18 18 -0.0481 1.4293
11 19 11 -0.0125 -23.9972
11 19 12 -10.3333 9.0817
11 19 13 7.3055 -3.4842
11 19 14 -0.3127 1.6588
11 19 15 -7.9942 -5.5897
11 19 16 -7.5147 3.8789
11 19 17 -1.8583 -14.4293
11 19 18 1.3055 9.5025
11 19 19 0.1429 2.3332
11 20 11 -7.6599 -0.4597
11 20 12 -5.4966 16.4735
11 20 13 4.2364 6.6781
11 20 14 10.2902 -10.2890
11 20 15 -6.4075 -5.2759
11 20 16 2.8134 11.9630
11 20 17 -1.4918 6.9890
11 20 18 -3.2235 0.4400
11 20 19 -2.5361 -6.5429
11 20 20 -0.1020 3.6107
11 21 11 -0.0563 -0.5633
11 21 12 2.2240 0.1218
11 21 13 -0.5192 9.7038
11 21 14 -2.0965 -6.4679
11 21 15 0.1986 6.2216
11 21 16 11.5946 5.9532
11 21 17 -3.4879 -4.3427
11 21 18 -4.6216 11.7808
11 21 19 2.0075 6.8982
11 21 20 3.6158 -7.2399
11 21 21 0.0066 2.5511
11 22 11 -1.2706 0.6633
11 22 12 -0.9872 -2.3293
11 22 13 0.9881 1.6376
11 22 14 5.5554 -5.5630
11 22 15 -4.1805 11.0390
11 22 16 3.8946 -5.7115
11 22 17 -1.7446 9.0268
11 22 18 1.7089 -7.9337
11 22 19 3.0001 7.6061
11 22 20 5.9943 3.1620
11 22 21 7.2703 -0.6631
11 22 22 0.0154 0.4087
11 23 11 0.0138 1.7438
11 23 12 -5.1154 4.5933
11 23 13 8.0243 -6.4235
11 23 14 -0.7434 -2.8888
11 23 15 -2.5339 2.0928
11 23 16 0.0575 -0.5554
11 23 17 6.4284 -11.9465
11 23 18 3.5880 3.9227
11 23 19 1.0200 -2.8013
11 23 20 6.9247 0.2501
11 23 21 0.0291 -2.0305
11 23 22 -0.8146 1.4498
11 23 23 -0.0216 6.2762
11 24 11 3.2366 -1.1020
11 24 12 -9.4039 10.5625
11 24 13 -3.1156 -14.0775
11 24 14 0.5201 1.0157
11 24 15 0.6786 -1.8392
11 24 16 -0.0236 -5.5008
11 24 17 -0.3084 -3.3046
11 24 18 -4.0772 -4.7579
11 24 19 8.1722 1.9954
11 24 20 -6.0506 -4.6354
11 24 21 -3.2820 -0.4144
11 24 22 -3.2994 0.1506
11 24 23 5.5394 0.6397
11 24 24 0.0531 12.6893
11 25 11 0.0099 -0.8291
11 25 12 -2.1799 -5.9763
11 25 13 0.8581 5.5472
11 25 14 -3.4475 -6.4856
11 25 15 -2.9964 -1.8232
11 25 16 -0.2913 4.6189
11 25 17 -3.6560 -0.5273
11 25 18 -1.5810 1.6037
11 25 19 -0.0935 0.3681
11 25 20 -2.7589 -0.7094
11 25 21 -3.8706 1.0450
11 25 22 -5.4835 2.4499
11 25 23 -7.3589 7.3524
11 25 24 0.1950 1.0745
11 25 25 -0.0725 8.3220
11 26 11 -1.6204 -0.0041
11 26 12 -1.7297 7.8882
11 26 13 -0.9816 -1.7576
11 26 14 -7.2237 -3.6541
11 26 15 2.5529 -1.4990
11 26 16 3.5957 5.5268
11 26 17 5.3714 0.3873
11 26 18 2.0284 0.3313
11 26 19 -3.5781 4.4017
11 26 20 -10.7554 2.1459
11 26 21 -1.8871 0.5395
11 26 22 1.5858 5.1043
11 26 23 -0.3403 0.1117
11 26 24 -5.8482 1.7241
11 26 25 -4.1595 0.1005
11 27 11 -0.0181 -1.6863
11 27 12 -0.8489 1.1960
11 27 13 1.3017 3.3967
11 27 14 -1.7362 -0.4609
11 27 15 1.7830 -1.1107
11 27 16 1.4783 1.1376
11 27 17 0.0018 -0.1255
11 27 18 -0.1842 0.7309
11 27 19 -0.1856 1.1592
11 27 20 0.9711 -0.6458
11 27 21 -0.5639 -3.3145
11 27 22 -2.0849 -0.0908
11 27 23 3.2698 -5.8650
11 27 24 -2.0346 1.0577
11 28 11 0.5280 -0.8149
11 28 12 7.4686 -2.4837
11 28 13 5.4490 1.3288
11 28 14 -6.2213 0.8130
11 28 15 1.5547 -1.6122
11 28 16 0.2438 -0.1313
11 28 17 0.7264 4.3007
11 28 18 1.3249 -2.5905
11 28 19 -0.2655 2.2918
11 28 20 1.3886 -1.2236
11 28 21 0.3422 -2.6513
11 28 22 1.1170 -1.7695
11 28 23 -1.4216 -0.8959
11 29 11 -0.0225 0.2519
11 29 12 5.7084 11.7250
11 29 13 -1.8773 -3.1444
11 29 14 1.2839 -4.0337
11 29 15 -0.2002 -0.1809
11 29 16 2.5491 -4.0242
11 29 17 1.1835 -2.5336
11 29 18 1.6344 1.9473
11 29 19 -0.1665 1.1327
11 29 20 0.3588 0.7834
11 29 21 2.9497 1.7919
11 29 22 1.0596 -5.0545
11 30 11 -2.8130 -0.7434
11 30 12 6.2256 -5.6373
11 30 13 2.8406 -0.8377
11 30 14 -1.4057 -1.2534
11 30 15 -5.8721 -2.1835
11 30 16 -0.0268 -0.8196
11 30 17 -0.4980 -0.1639
11 30 18 1.0071 1.6123
11 30 19 -2.7525 0.5078
11 30 20 2.7018 -1.2705
11 30 21 1.9407 -3.5619
11 31 11 0.0301 -5.8297
11 31 12 -1.1544 -0.5341
11 31 13 1.1661 -4.0046
11 31 14 -1.8706 1.1991
11 31 15 -0.0089 -0.5693
11 31 16 -0.1959 5.4268
11 31 17 -6.3450 2.3834
11 31 18 -2.3873 1.1108
11 31 19 -5.1375 1.9054
11 32 11 -4.1724 0.4900
11 32 12 -0.0624 2.3312
11 32 13 -2.1323 1.6865
11 32 14 0.1070 -0.9972
11 32 15 0.6461 2.5535
11 32 16 -3.8421 2.2178
11 32 17 -3.1411 -0.7307
11 32 18 -2.7340 2.1478
11 33 11 -0.0018 -0.0688
11 33 12 -0.9332 0.6974
11 33 13 -1.3282 -0.5370
11 33 14 -0.4375 -1.0207
11 33 15 -0.3406 3.2912
11 33 16 -4.1889 -1.0946
11 34 11 -1.3446 -0.2062
11 34 12 3.5984 2.6648
11 34 13 0.3228 -1.3276
12 12 12 4.4975 -0.2833
12 13 12 -0.0544 -16.7048
12 13 13 17.8616 -0.2019
12 14 12 -4.3218 0.4161
12 14 13 11.0472 -2.8219
12 14 14 -3.5938 0.2041
12 15 12 -0.2555 10.5614
12 15 13 -9.3543 27.5612
12 15 14 9.9144 10.3064
12 15 15 6.7457 0.6304
12 16 12 0.9306 -1.1403
12 16 13 3.0849 -5.6658
12 16 14 -2.6243 10.8588
12 16 15 -9.3540 -15.2343
12 16 16 0.4284 0.0634
12 17 12 0.0703 19.7597
12 17 13 1.8314 0.7707
12 17 14 -2.1369 -10.5599
12 17 15 -13.3344 -21.4568
12 17 16 -7.2494 -12.0945
12 17 17 -14.4213 0.5164
12 18 12 -0.6042 0.8615
12 18 13 4.5518 28.4918
12 18 14 3.0638 -7.7340
12 18 15 -4.4111 -17.0272
12 18 16 -8.9413 -3.7106
12 18 17 -1.9343 1.7421
12 18 18 2.3811 0.1154
12 19 12 -0.3157 2.5189
12 19 13 0.1245 8.6512
12 19 14 0.9780 0.0280
12 19 15 9.6193 1.2492
12 19 16 -3.4928 -4.3646
12 19 17 4.4455 3.1742
12 19 18 -7.3090 0.5234
12 19 19 3.2137 -0.5606
12 20 12 -9.9357 -0.1023
12 20 13 -2.0594 -9.4848
12 20 14 -5.8398 -7.6171
12 20 15 -7.6510 11.7065
12 20 16 3.7401 8.2926
12 20 17 -2.4858 4.3170
12 20 18 -2.6438 4.3887
12 20 19 4.7165 0.5592
12 20 20 16.7615 -0.1505
12 21 12 -0.1725 -2.9078
12 21 13 -7.2456 -12.1426
12 21 14 -7.9606 2.2451
12 21 15 -8.9478 -4.1075
12 21 16 4.3828 6.6216
12 21 17 4.9397 15.4963
12 21 18 1.2621 5.4877
12 21 19 2.9091 -5.6726
12 21 20 4.0815 -3.0044
12 21 21 3.4615 -0.1427
12 22 12 -5.5711 -0.4794
12 22 13 4.0744 -7.8031
12 22 14 4.7514 1.7523
12 22 15 -12.5049 4.1225
12 22 16 8.8911 -6.9019
12 22 17 5.5796 -2.2585
12 22 18 -1.4075 13.9214
12 22 19 -1.2683 1.3841
12 22 20 -0.1575 -3.5994
12 22 21 3.1592 0.7256
12 22 22 0.8071 -0.5371
12 23 12 0.0957 -4.6250
12 23 13 7.6095 -4.8274
12 23 14 -6.2848 7.5157
12 23 15 -2.7704 0.1027
12 23 16 4.9509 -4.3611
12 23 17 0.7771 2.7736
12 23 18 -2.9221 -1.7664
12 23 19 12.7973 -0.9039
12 23 20 -1.9827 -5.2442
12 23 21 2.5125 10.2078
12 23 22 -0.5823 -3.1453
12 23 23 4.5937 0.0383
12 24 12 -5.6763 0.7235
12 24 13 -0.2190 -3.8988
12 24 14 2.0423 -8.5762
12 24 15 0.5843 0.2795
12 24 16 -0.7716 4.8125
12 24 17 0.1883 -7.0180
12 24 18 8.5623 -3.8346
12 24 19 1.8179 -3.7038
12 24 20 3.0119 -10.4008
12 24 21 -5.5719 -3.3772
12 24 22 1.5695 4.3569
12 24 23 2.8399 -1.4204
12 24 24 -5.1186 0.5157
12 25 12 -0.0603 6.5250
12 25 13 1.8532 3.1468
12 25 14 6.0365 -4.2259
12 25 15 2.3493 -5.3378
12 25 16 -3.3610 -0.3149
12 25 17 4.0922 1.1172
12 25 18 7.7352 0.0077
12 25 19 -4.3950 -9.6388
12 25 20 -2.5202 -3.6230
12 25 21 2.3222 -5.3892
12 25 22 0.0551 4.7625
12 25 23 -5.3729 -2.8793
12 25 24 2.8653 4.8582
12 25 25 -3.9829 0.1033
12 26 12 7.2040 -0.5129
12 26 13 7.1958 3.5166
12 26 14 -2.8087 11.5786
12 26 15 -5.1955 3.7596
12 26 16 7.0586 -2.6800
12 26 17 2.3187 1.2559
12 26 18 0.5511 -2.0196
12 26 19 1.8921 -1.1079
12 26 20 -0.0075 -1.2754
12 26 21 -1.4230 -1.0335
12 26 22 0.0921 -0.6170
12 26 23 1.6398 -1.0161
12 26 24 -0.4741 4.2275
12 26 25 -2.0692 2.8551
12 27 12 -0.0222 3.3394
12 27 13 0.1978 -1.7824
12 27 14 5.1390 3.0969
12 27 15 2.1172 2.9775
12 27 16 0.6376 -1.7176
12 27 17 2.5358 -3.5915
12 27 18 0.5974 -0.3677
12 27 19 -3.3868 6.7908
12 27 20 0.7855 -4.3194
12 27 21 2.5039 -1.5110
12 27 22 0.8715 -0.7894
12 27 23 0.2761 -2.2903
12 27 24 1.2205 -2.3896
12 28 12 0.5445 0.0787
12 28 13 -2.2356 1.0738
12 28 14 -0.8251 -0.9503
12 28 15 2.8888 -6.1577
12 28 16 0.6716 5.4239
12 28 17 0.3405 -1.9627
12 28 18 -1.2984 1.8328
12 28 19 -0.3615 4.5191
12 28 20 1.5914 1.4224
12 28 21 0.0748 0.3701
12 28 22 0.0058 -3.0130
12 28 23 3.7847 -1.8760
12 29 12 -0.0432 -2.8463
12 29 13 -1.4678 8.3158
12 29 14 -4.7896 -0.5082
12 29 15 -0.9573 2.1623
12 29 16 -1.9974 2.3717
12 29 17 2.0929 2.6603
12 29 18 -0.7964 -0.6507
12 29 19 -0.3231 0.6984
12 29 20 3.7464 1.9416
12 29 21 0.0006 0.4783
12 29 22 0.0861 -1.1177
12 30 12 4.1746 0.3272
12 30 13 2.8435 1.5267
12 30 14 0.0904 -4.2258
12 30 15 0.4942 -2.3187
12 30 16 -0.1485 0.4089
12 30 17 -3.2180 1.6063
12 30 18 0.7642 -1.9211
12 30 19 -1.0076 1.3363
12 30 20 -1.2571 -3.1752
12 31 12 -0.1753 -5.1971
12 31 13 3.9826 -2.9610
12 31 14 -0.3796 -5.6723
12 31 15 4.0764 0.2305
12 31 16 0.4130 -2.3804
12 31 17 0.6519 -0.6689
12 31 18 -3.0225 2.1164
12 31 19 0.8086 -1.8832
12 32 12 3.5763 -0.3656
12 32 13 0.1767 -1.0221
12 32 14 0.5983 5.8163
12 32 15 -1.8469 -2.4758
12 32 16 1.8481 0.6450
12 32 17 0.2907 -0.8949
12 33 12 -0.0034 5.1799
12 33 13 0.6903 1.0284
12 33 14 -3.0581 -0.4255
12 33 15 0.5668 2.4502
13 13 13 -0.4768 5.1157
13 14 13 4.3603 0.2494
13 14 14 0.0710 0.9071
13 15 13 0.3001 -36.6950
13 15 14 -14.4378 5.1442
13 15 15 0.0177 33.6218
13 16 13 3.0018 1.3471
13 16 14 -8.0013 -34.1680
13 16 15 -8.6598 1.7875
13 16 16 0.1630 2.8878
13 17 13 -0.4710 5.0419
13 17 14 14.9773 -5.8960
13 17 15 10.1574 -27.2725
13 17 16 -20.6638 -7.9810
13 17 17 0.2895 6.1703
13 18 13 7.2642 0.2653
13 18 14 12.8981 -20.2913
13 18 15 11.4058 -3.4443
13 18 16 2.5611 0.4827
13 18 17 -3.3149 -5.8783
13 18 18 -0.0074 7.9212
13 19 13 0.2357 1.2332
13 19 14 -1.0991 10.6331
13 19 15 -12.7027 -7.8576
13 19 16 7.5772 5.4974
13 19 17 -2.2734 8.3720
13 19 18 -4.4457 -6.9724
13 19 19 0.0629 -4.3135
13 20 13 4.1501 0.0684
13 20 14 -10.1765 14.1807
13 20 15 -9.5035 3.1930
13 20 16 -7.7319 -0.8323
13 20 17 -2.1046 0.0034
13 20 18 6.8666 2.3785
13 20 19 7.5774 2.0999
13 20 20 -0.2885 -5.6711
13 21 13 0.0222 -5.0963
13 21 14 -8.7610 -2.2229
13 21 15 4.0438 0.6498
13 21 16 0.4928 1.9621
13 21 17 2.6006 1.1397
13 21 18 0.7193 -1.5368
13 21 19 7.4527 1.4809
13 21 20 5.4269 3.7979
13 21 21 -0.0521 -3.7323
13 22 13 -4.6808 0.0132
13 22 14 -1.5470 2.4143
13 22 15 5.5463 -1.8639
13 22 16 -7.4757 -1.7499
13 22 17 4.9147 6.5212
13 22 18 0.0307 0.7393
13 22 19 1.1534 -12.8641
13 22 20 -5.8703 -4.1669
13 22 21 -4.3613 5.6691
13 22 22 0.0092 -4.1809
13 23 13 -0.2285 0.6609
13 23 14 2.2792 3.3596
13 23 15 -4.2880 6.7169
13 23 16 -1.6102 1.6879
13 23 17 -1.3936 1.1822
13 23 18 2.7338 -7.6507
13 23 19 -9.8364 -3.2794
13 23 20 -3.0230 -9.8650
13 23 21 0.1581 -5.6761
13 23 22 -0.7055 4.3689
13 23 23 -0.1551 3.5933
13 24 13 0.0855 -0.3843
13 24 14 4.3080 3.6260
13 24 15 -4.5159 6.9062
13 24 16 1.4149 -2.8394
13 24 17 2.2431 -7.8018
13 24 18 0.8590 1.5443
13 24 19 2.7175 -6.3062
13 24 20 -3.3355 -1.0826
13 24 21 1.1195 -3.8966
13 24 22 3.4044 3.6849
13 24 23 -0.9374 -6.0600
13 24 24 0.0491 1.3937
13 25 13 0.1227 -0.5988
13 25 14 1.5618 5.4614
13 25 15 -1.8446 -6.6615
13 25 16 0.3197 -1.6252
13 25 17 3.6403 -0.5425
13 25 18 11.2704 -4.8202
13 25 19 -1.6633 -3.2511
13 25 20 0.4834 -3.0931
13 25 21 3.7551 6.6625
13 25 22 1.3462 -6.1533
13 25 23 4.5098 0.2291
13 25 24 -4.0559 -5.1120
13 25 25 0.0825 0.7495
13 26 13 -3.5599 0.5844
13 26 14 4.5726 -4.5130
13 26 15 4.7908 3.2615
13 26 16 -0.5898 -4.7149
13 26 17 3.0751 -3.1695
13 26 18 0.9558 0.0936
13 26 19 -2.0654 -0.2768
13 26 20 4.8820 -0.9990
13 26 21 3.6043 -4.7589
13 26 22 -3.4427 -4.3402
13 26 23 -0.7494 2.8964
13 26 24 5.6683 2.9615
13 26 25 -0.3194 -3.2281
13 27 13 -0.1284 2.1844
13 27 14 3.7070 -5.5060
13 27 15 -1.3664 -1.8909
13 27 16 -1.4627 4.6241
13 27 17 -1.7960 -3.2318
13 27 18 1.2604 -4.1632
13 27 19 1.3590 1.5164
13 27 20 1.7565 4.0033
13 27 21 -2.1034 -1.1207
13 27 22 0.8422 -4.5271
13 27 23 0.7300 1.6486
13 27 24 -1.9825 0.2674
13 28 13 0.5007 0.4355
13 28 14 4.7328 1.8202
13 28 15 -0.3183 -5.1867
13 28 16 0.0354 1.1475
13 28 17 2.2581 6.7566
13 28 18 0.6435 -0.7791
13 28 19 -0.1143 -2.8478
13 28 20 -1.8019 6.8061
13 28 21 1.8819 4.1928
13 28 22 -1.8219 1.2156
13 29 13 -0.1572 2.9989
13 29 14 -0.1788 7.7993
13 29 15 5.2687 2.9933
13 29 16 1.1420 -0.8925
13 29 17 0.1690 -4.8373
13 29 18 0.7448 4.8595
13 29 19 -4.2626 5.3521
13 29 20 -2.2559 0.2943
13 29 21 2.0712 -3.7305
13 30 13 3.2984 -0.1368
13 30 14 -0.5429 1.3131
13 30 15 -1.5380 -1.3291
13 30 16 -3.9494 1.0054
13 30 17 1.4404 2.0259
13 30 18 -2.0551 -2.3665
13 30 19 1.7565 -1.4195
13 30 20 -2.0787 -0.8500
13 31 13 0.1374 3.0808
13 31 14 5.7392 -3.5923
13 31 15 0.5674 -3.7703
13 31 16 2.1342 -2.3564
13 31 17 -0.1633 4.7550
13 31 18 0.6846 -1.7694
13 32 13 4.8440 0.0209
13 32 14 1.2516 -5.7287
13 32 15 3.9976 1.3776
13 32 16 1.4411 1.5518
14 14 14 14.0215 0.1802
14 15 14 -0.2533 -11.1921
14 15 15 27.7659 0.1463
14 16 14 1.6698 -0.1627
14 16 15 3.8623 20.1357
14 16 16 -4.3582 0.1005
14 17 14 0.2949 -22.3337
14 17 15 1.6314 -2.7255
14 17 16 -2.6313 -15.3512
14 17 17 -12.0028 0.6205
14 18 14 -6.5575 -0.2044
14 18 15 12.5278 -5.8900
14 18 16 4.2243 0.8500
14 18 17 -13.2798 3.2434
14 18 18 3.4857 -0.7390
14 19 14 0.0699 -7.9489
14 19 15 -6.4813 2.6224
14 19 16 0.4985 -5.2973
14 19 17 -5.7742 -2.0794
14 19 18 -0.7494 -5.4944
14 19 19 1.2949 -0.1253
14 20 14 5.0112 0.0416
14 20 15 -13.2276 -15.2827
14 20 16 -15.3198 -3.3046
14 20 17 3.6834 5.7882
14 20 18 -1.5779 -0.9601
14 20 19 2.8026 -8.9842
14 20 20 13.2584 0.0432
14 21 14 -0.0305 7.7288
14 21 15 3.1596 11.0937
14 21 16 1.3838 -4.1874
14 21 17 -0.1898 1.6232
14 21 18 3.5802 1.5757
14 21 19 -1.3990 -1.9821
14 21 20 -6.7501 -2.2703
14 21 21 -2.1880 -0.4837
14 22 14 -3.6791 0.3919
14 22 15 15.3888 14.8095
14 22 16 -1.4036 5.1645
14 22 17 -1.0990 -15.0014
14 22 18 -2.1383 -0.6978
14 22 19 -7.0068 0.7923
14 22 20 -7.1086 1.4803
14 22 21 -3.5104 -9.6746
14 22 22 5.1674 -0.1100
14 23 14 0.2412 -1.7978
14 23 15 -7.0295 -2.6961
14 23 16 -1.8977 -0.9558
14 23 17 0.7343 -6.4305
14 23 18 1.1397 -1.8215
14 23 19 -3.8479 -1.3784
14 23 20 2.7619 1.4456
14 23 21 3.0045 -7.5247
14 23 22 0.3213 1.6291
14 23 23 1.1283 0.0121
14 24 14 -0.9041 0.2535
14 24 15 2.1417 -2.1000
14 24 16 -4.8302 -9.7790
14 24 17 -5.7836 0.7698
14 24 18 3.6671 -8.8774
14 24 19 0.6402 0.3359
14 24 20 4.0244 6.8565
14 24 21 3.2088 7.0910
14 24 22 -3.2853 -7.2637
14 24 23 -2.7917 -0.0117
14 24 24 2.9818 0.3769
14 25 14 -0.1577 -1.2234
14 25 15 0.5761 -1.9086
14 25 16 -0.4009 2.7956
14 25 17 1.1330 -0.6860
14 25 18 -4.3888 -2.3402
14 25 19 2.3236 -3.4098
14 25 20 -6.7710 -0.2677
14 25 21 -7.0322 3.3478
14 25 22 3.3149 2.1070
14 25 23 0.1975 1.5755
14 25 24 -3.9319 2.9378
14 25 25 0.8912 0.1066
14 26 14 0.6898 -0.0180
14 26 15 1.8361 0.7900
14 26 16 -1.5647 0.5494
14 26 17 3.1906 -3.4505
14 26 18 -2.3676 0.0147
14 26 19 -0.9937 -4.8387
14 26 20 -4.4889 -2.0295
14 26 21 -1.1047 -1.1680
14 26 22 -4.1400 -2.0673
14 26 23 2.0258 5.4833
14 26 24 0.8414 -1.0927
14 27 14 0.1201 -5.4675
14 27 15 1.3719 -1.2523
14 27 16 0.0467 -5.7541
14 27 17 -2.9619 -0.2910
14 27 18 -0.2383 1.5183
14 27 19 2.2666 1.4768
14 27 20 -0.2669 1.8585
14 27 21 3.2546 -4.4363
14 27 22 0.9328 -1.6352
14 27 23 -3.7378 0.8553
14 28 14 2.9906 -0.3872
14 28 15 -2.8014 -1.6646
14 28 16 0.0382 -1.2007
14 28 17 1.3180 5.6642
14 28 18 0.6990 0.9795
14 28 19 0.7651 2.2575
14 28 20 2.4307 3.8848
14 28 21 0.9146 2.2422
14 28 22 1.6987 -3.4118
14 29 14 0.1962 3.1540
14 29 15 -1.9990 2.9659
14 29 16 -0.2439 2.8903
14 29 17 -1.3526 0.2959
14 29 18 4.1268 -6.3186
14 29 19 -1.8732 -0.6662
14 29 20 -3.4629 4.6534
14 30 14 7.9068 -0.0839
14 30 15 3.0291 -5.3341
14 30 16 -3.6776 0.5862
14 30 17 -2.6622 -2.2419
14 30 18 -2.3833 -0.6147
14 30 19 0.9825 -3.9268
14 31 14 -0.0107 -4.6066
14 31 15 -1.3533 -2.8577
14 31 16 2.7210 -0.4717
14 31 17 1.2137 0.2114
14 32 14 2.3153 0.1252
15 15 15 0.4933 -8.7371
15 16 15 4.7075 -0.3766
15 16 16 0.0137 -0.6036
15 17 15 -0.0520 3.9246
15 17 16 -7.2636 2.7488
15 17 17 -0.1130 -25.3962
15 18 15 9.3078 0.5802
15 18 16 -4.5324 -25.0468
15 18 17 -11.5871 -3.5730
15 18 18 0.3179 3.3083
15 19 15 0.1160 1.6649
15 19 16 -8.1002 -16.5718
15 19 17 7.0280 -10.9585
15 19 18 5.3785 3.9410
15 19 19 -0.1051 -8.7021
15 20 15 5.5740 0.1421
15 20 16 -2.8718 -1.2558
15 20 17 -3.6037 -3.0843
15 20 18 -0.1277 -10.0003
15 20 19 1.5863 5.0863
15 20 20 0.0019 2.2015
15 21 15 0.2070 -1.2107
15 21 16 5.7292 1.4322
15 21 17 -0.9038 2.5521
15 21 18 -4.5265 12.6177
15 21 19 -4.2296 -4.7514
15 21 20 5.1654 1.9027
15 21 21 -0.0596 -0.2830
15 22 15 -13.7293 0.1535
15 22 16 13.2164 -2.2905
15 22 17 -0.9785 0.1030
15 22 18 1.9746 0.8213
15 22 19 -6.8598 12.5192
15 22 20 -2.4943 -1.4341
15 22 21 -1.2506 3.2868
15 22 22 0.0119 5.6906
15 23 15 -0.0322 9.6531
15 23 16 -4.8182 -1.9974
15 23 17 -1.9706 -7.7906
15 23 18 -4.3923 5.5479
15 23 19 9.0100 3.4349
15 23 20 2.4192 5.8841
15 23 21 -2.3374 2.2994
15 23 22 1.2288 -2.4074
15 23 23 -0.0476 -1.3906
15 24 15 1.3117 0.5534
15 24 16 -2.0896 -0.2946
15 24 17 1.0905 1.4661
15 24 18 -2.8141 0.0497
15 24 19 -2.6435 -5.2008
15 24 20 3.5185 -2.1112
15 24 21 4.3043 -3.7509
15 24 22 0.9179 -1.4613
15 24 23 0.3389 6.1393
15 24 24 -0.1349 -3.5561
15 25 15 0.2981 3.5467
15 25 16 -1.4916 -8.9456
15 25 17 -3.3857 1.4093
15 25 18 -3.6044 -0.5240
15 25 19 2.8890 -4.3434
15 25 20 -0.1319 -0.7928
15 25 21 -1.0793 -1.7469
15 25 22 0.5762 2.5888
15 25 23 -1.3115 5.3126
15 25 24 0.6689 5.0583
15 26 15 -2.8136 -0.3849
15 26 16 4.9835 2.6745
15 26 17 -0.2618 3.0987
15 26 18 0.2238 0.2383
15 26 19 -0.3476 -2.3757
15 26 20 1.5010 0.8458
15 26 21 -3.1539 -0.8175
15 26 22 0.3957 0.2755
15 26 23 0.3652 1.6206
15 27 15 0.0690 2.8345
15 27 16 2.0355 4.9209
15 27 17 4.7670 -3.7597
15 27 18 -3.0233 1.1105
15 27 19 2.1581 -0.5410
15 27 20 -4.5922 -2.7847
15 27 21 -3.7534 -0.8878
15 27 22 3.5789 -0.5595
15 28 15 -0.9931 0.0976
15 28 16 -3.2077 -2.1055
15 28 17 -0.7875 2.0420
15 28 18 -0.9929 2.0787
15 28 19 -3.0042 -1.1764
15 28 20 -1.7094 0.2087
15 28 21 -0.7226 -1.5165
15 29 15 0.0056 -2.4257
15 29 16 -2.6218 -1.4521
15 29 17 -5.6947 2.3868
15 29 18 -5.5977 -3.2662
15 29 19 2.7541 2.4175
15 30 15 0.1341 0.1702
15 30 16 0.8409 0.2276
15 30 17 -5.7656 -5.0892
15 31 15 0.0872 -5.5519
16 16 16 -10.6518 1.2940
16 17 16 0.0243 -19.8921
16 17 17 13.3022 -0.2358
16 18 16 -4.5002 0.1601
16 18 17 1.2521 -8.4610
16 18 18 2.9235 -0.0461
16 19 16 -0.0102 -0.8677
16 19 17 -11.0601 -22.4620
16 19 18 -3.6579 -2.0479
16 19 19 -2.5925 -0.1747
16 20 16 6.1451 0.4643
16 20 17 -4.9370 -2.5924
16 20 18 -10.2075 6.5907
16 20 19 -0.1584 8.5778
16 20 20 1.1077 -0.2675
16 21 16 -0.0049 -1.6464
16 21 17 -3.1578 -0.7900
16 21 18 5.3745 -4.0788
16 21 19 1.8295 11.2876
16 21 20 -0.1740 -1.1983
16 21 21 -0.0987 -0.1885
16 22 16 -6.1592 0.1586
16 22 17 4.6026 1.1233
16 22 18 1.1132 1.9024
16 22 19 5.0190 -3.6539
16 22 20 -4.9582 -4.2335
16 22 21 2.8872 1.3858
16 22 22 6.0140 -0.5764
16 23 16 0.1473 -2.6317
16 23 17 -0.5981 7.2385
16 23 18 -3.6897 6.5227
16 23 19 -2.5066 -0.3604
16 23 20 5.5809 -4.1394
16 23 21 -3.6850 -1.8620
16 23 22 1.5367 1.0516
16 23 23 2.1104 0.4314
16 24 16 2.5458 -0.4304
16 24 17 3.1079 1.7558
16 24 18 -0.5984 -1.3363
16 24 19 -1.8657 -3.0612
16 24 20 1.8997 2.4213
16 24 21 0.8567 -4.6277
16 24 22 -4.3397 1.1373
16 24 23 2.2746 7.9978
16 24 24 0.3383 -0.0492
16 25 16 -0.0224 -3.0310
16 25 17 -0.0000 -1.7232
16 25 18 -0.1391 1.4020
16 25 19 0.1862 -5.7553
16 25 20 3.9456 -6.4858
16 25 21 3.6345 3.2207
16 25 22 0.1200 4.5957
16 25 23 0.5515 -1.6282
16 25 24 1.7118 1.2987
16 26 16 0.4400 0.8910
16 26 17 3.7938 0.0262
16 26 18 0.1993 -1.1773
16 26 19 -2.7724 4.4560
16 26 20 3.1011 -0.1194
16 26 21 -0.7057 -3.6853
16 26 22 1.5341 0.1803
16 27 16 0.0058 2.3770
16 27 17 0.4134 1.2357
16 27 18 1.1975 -2.3395
16 27 19 -2.7702 1.9661
16 27 20 0.9045 2.6700
16 27 21 1.9717 -1.9744
16 28 16 -1.8347 0.3888
16 28 17 -1.8182 0.9744
16 28 18 0.6224 1.8700
16 28 19 -1.1576 -1.6734
16 28 20 2.6313 -1.4296
16 29 16 -0.0206 5.7269
16 29 17 -0.5172 -3.5601
16 29 18 -3.4394 0.3800
16 30 16 -0.1455 0.0562
17 17 17 0.1045 3.8348
17 18 17 -3.8263 0.1190
17 18 18 0.0113 9.3037
17 19 17 0.0099 6.6119
17 19 18 7.1498 -20.1861
17 19 19 0.0319 3.1899
17 20 17 -8.7288 0.1428
17 20 18 -3.5422 7.7647
17 20 19 -9.0455 -8.6339
17 20 20 -0.2395 -3.9316
17 21 17 0.1341 -3.5532
17 21 18 1.0283 -0.6251
17 21 19 4.7465 -1.1458
17 21 20 -4.1943 -0.1437
17 21 21 0.0404 -3.1034
17 22 17 3.7080 -0.1455
17 22 18 5.4397 -3.2540
17 22 19 2.9299 -3.8966
17 22 20 -2.2351 -3.2838
17 22 21 -0.1885 -6.2926
17 22 22 -0.0711 -0.0154
17 23 17 -0.0510 -2.3023
17 23 18 -5.1585 1.0304
17 23 19 1.9449 6.6518
17 23 20 4.3735 -7.1507
17 23 21 3.9288 -4.0175
17 23 22 -1.6324 -4.6734
17 23 23 0.0144 -0.9137
17 24 17 -1.4371 0.5953
17 24 18 2.3700 -5.2559
17 24 19 1.5878 2.7031
17 24 20 -0.5048 1.8763
17 24 21 1.8802 0.5144
17 24 22 4.8600 0.4643
17 24 23 -5.5635 -3.0444
17 24 24 0.1110 4.7739
17 25 17 -0.0286 -0.8318
17 25 18 5.3143 -0.4702
17 25 19 -6.6645 -5.0274
17 25 20 0.1924 0.3934
17 25 21 0.2147 1.3222
17 25 22 -4.5278 3.0396
17 25 23 3.9852 3.0734
17 26 17 3.3974 -0.1105
17 26 18 -1.0466 -4.4023
17 26 19 -3.2141 4.6868
17 26 20 1.9489 0.1640
17 26 21 1.4622 -1.5076
17 27 17 0.0451 -0.4172
17 27 18 4.7351 -0.7587
17 27 19 -1.3622 1.9395
17 27 20 7.8772 4.9375
17 28 17 5.6462 0.0345
17 28 18 3.0974 1.7496
18 18 18 5.4000 -0.3150
18 19 18 0.0609 -0.5725
18 19 19 -4.3101 0.1995
18 20 18 2.4244 -0.0528
18 20 19 0.3745 0.5093
18 20 20 -0.5717 0.0485
18 21 18 0.0757 -1.2239
18 21 19 4.9507 -1.2695
18 21 20 -2.0412 1.3699
18 21 21 -1.4306 -0.6448
18 22 18 2.7373 0.2008
18 22 19 0.1863 0.8426
18 22 20 0.6206 -0.2089
18 22 21 -1.9616 -1.2966
18 22 22 -0.6130 0.2063
18 23 18 -0.1137 3.2896
18 23 19 3.1889 -1.8206
18 23 20 -0.4098 -2.6349
18 23 21 -0.1571 -0.9264
18 23 22 -1.5226 5.2040
18 23 23 -3.5936 -0.0941
18 24 18 -0.4510 -0.3659
18 24 19 0.7533 4.3398
18 24 20 3.6902 0.2089
18 24 21 1.7747 1.1693
18 24 22 -1.1254 -3.4813
18 24 23 0.7898 -6.3732
18 25 18 0.2268 0.2924
18 25 19 -1.1277 2.8439
18 25 20 -1.3466 -1.6830
18 25 21 6.1275 -2.5856
18 26 18 3.3709 -0.0283
18 26 19 2.9999 3.5597
18 26 20 3.0816 0.4849
18 27 18 0.0494 -2.2773
19 19 19 -0.0775 7.1782
19 20 19 -0.1820 -0.1027
19 20 20 -0.0229 3.1346
19 21 19 -0.0694 -1.8817
19 21 20 1.3901 0.9051
19 21 21 0.0077 -2.5615
19 22 19 -0.3648 -0.4463
19 22 20 6.7136 -0.5280
19 22 21 3.3816 2.3774
19 22 22 -0.0104 7.0678
19 23 19 0.2301 3.1850
19 23 20 -0.4122 2.1461
19 23 21 1.5743 0.8734
19 23 22 2.1033 1.3295
19 24 19 -2.8680 -0.1458
19 24 20 -2.3701 -7.5254
19 24 21 0.9493 -1.3463
19 25 19 -0.1580 2.5143
19 25 20 -1.9047 -4.3260
20 20 20 -0.1061 -0.2181
20 21 20 0.0258 -3.5348
20 21 21 2.2662 -0.0568
20 22 20 -0.0514 0.0448
20 22 21 4.4863 -3.9298
20 23 20 -0.2319 0.8484
20 23 21 2.8008 -2.4390
20 24 20 -1.0601 0.0146
0 0 0 0.0 0.0
;
_shelx_fab_checksum              18586
_platon_squeeze_special_details  ?
_platon_squeeze_void_probe_radius 1.20
_olex2_submission_special_instructions 'No special instructions were received'
_oxdiff_exptl_absorpt_empirical_details 
;
Empirical correction (ABSPACK) includes:
- Absorption correction using spherical harmonics
- Frame scaling
;
_oxdiff_exptl_absorpt_empirical_full_max 1.233
_oxdiff_exptl_absorpt_empirical_full_min 0.860
_exptl_crystal_recrystallization_method 'Re-crystallisation from solvent'
####################################################################### 
# 
# This file contains crystal structure data downloaded from the 
# Cambridge Structural Database (CSD) hosted by the Cambridge 
# Crystallographic Data Centre (CCDC).
# 
# Full information about CCDC data access policies and citation 
# guidelines are available at http://www.ccdc.cam.ac.uk/access/V1 
# 
# Audit and citation data items may have been added by the CCDC. 
# Please retain this information to preserve the provenance of 
# this file and to allow appropriate attribution of the data. 
# 
#######################################################################

data_exp_2830_sq
_audit_block_doi                 10.5517/ccdc.csd.cc2d5cml
_database_code_depnum_ccdc_archive 'CCDC 2209699'
loop_
_audit_author_name
_audit_author_address
'Hiroi Sei'
;Osaka University
Japan
;
_audit_update_record             
;
2022-09-27 deposited with the CCDC.	2024-05-08 downloaded from the CCDC.
;
_audit_creation_date             2022-09-25
_audit_creation_method           
;
Olex2 1.3
(compiled 2020.11.12 svn.r5f609507 for OlexSys, GUI svn.r6272)
;
_shelx_SHELXL_version_number     2018/3
_chemical_name_common            ?
_chemical_name_systematic        AdPS/TPMA-Me_lon
_chemical_formula_weight         75.09
_chemical_absolute_configuration ?
_chemical_melting_point          ?
_chemical_oxdiff_formula         CHNOS
loop_
_atom_type_symbol
_atom_type_description
_atom_type_scat_dispersion_real
_atom_type_scat_dispersion_imag
_atom_type_scat_source
C C 0.0181 0.0091 'International Tables Vol C Tables 4.2.6.8 and 6.1.1.4'
H H 0.0000 0.0000 'International Tables Vol C Tables 4.2.6.8 and 6.1.1.4'
N N 0.0311 0.0180 'International Tables Vol C Tables 4.2.6.8 and 6.1.1.4'
O O 0.0492 0.0322 'International Tables Vol C Tables 4.2.6.8 and 6.1.1.4'
S S 0.3331 0.5567 'International Tables Vol C Tables 4.2.6.8 and 6.1.1.4'

_shelx_space_group_comment       
;
The symmetry employed for this shelxl refinement is uniquely defined
by the following loop, which should always be used as a source of
symmetry information in preference to the above space-group names.
They are only intended as comments.
;
_space_group_crystal_system      monoclinic
_space_group_IT_number           4
_space_group_name_H-M_alt        'P 1 21 1'
_space_group_name_Hall           'P 2yb'
loop_
_space_group_symop_operation_xyz
'x, y, z'
'-x, y+1/2, -z'

_cell_length_a                   17.4923(5)
_cell_length_b                   28.7566(6)
_cell_length_c                   17.7263(4)
_cell_angle_alpha                90
_cell_angle_beta                 118.527(3)
_cell_angle_gamma                90
_cell_volume                     7834.1(4)
_cell_formula_units_Z            109
_cell_measurement_reflns_used    13010
_cell_measurement_temperature    213
_cell_measurement_theta_max      71.8130
_cell_measurement_theta_min      3.2630
_shelx_estimated_absorpt_T_max   ?
_shelx_estimated_absorpt_T_min   ?
_exptl_absorpt_coefficient_mu    7.705
_exptl_absorpt_correction_T_max  1.00000
_exptl_absorpt_correction_T_min  0.42722
_exptl_absorpt_correction_type   multi-scan
_exptl_absorpt_process_details   
;
CrysAlisPro 1.171.39.20a (Rigaku Oxford Diffraction, 2015)
Empirical absorption correction using spherical harmonics,
 implemented in SCALE3 ABSPACK scaling algorithm.
;
_exptl_absorpt_special_details   ?
_exptl_crystal_colour            'clear light colourless'
_exptl_crystal_colour_lustre     clear
_exptl_crystal_colour_modifier   light
_exptl_crystal_colour_primary    colourless
_exptl_crystal_density_diffrn    1.735
_exptl_crystal_density_meas      ?
_exptl_crystal_density_method    ?
_exptl_crystal_description       block
_exptl_crystal_F_000             4142
_exptl_crystal_size_max          0.15
_exptl_crystal_size_mid          0.1
_exptl_crystal_size_min          0.02
_exptl_transmission_factor_max   ?
_exptl_transmission_factor_min   ?
_diffrn_reflns_av_R_equivalents  0.0633
_diffrn_reflns_av_unetI/netI     0.0818
_diffrn_reflns_Laue_measured_fraction_full 1.000
_diffrn_reflns_Laue_measured_fraction_max 0.973
_diffrn_reflns_limit_h_max       21
_diffrn_reflns_limit_h_min       -21
_diffrn_reflns_limit_k_max       22
_diffrn_reflns_limit_k_min       -35
_diffrn_reflns_limit_l_max       21
_diffrn_reflns_limit_l_min       -21
_diffrn_reflns_number            50188
_diffrn_reflns_point_group_measured_fraction_full 0.779
_diffrn_reflns_point_group_measured_fraction_max 0.742
_diffrn_reflns_theta_full        67.684
_diffrn_reflns_theta_max         74.424
_diffrn_reflns_theta_min         2.837
_diffrn_ambient_temperature      213
_diffrn_detector                 'CCD plate'
_diffrn_detector_area_resol_mean ?
_diffrn_measured_fraction_theta_full 1.000
_diffrn_measured_fraction_theta_max 0.973
_diffrn_measurement_details      
;
List of Runs (angles in degrees, time in seconds):

  # Type    Start    End  Width  t~exp~   \w     \q     \k     \f   Frames
#--------------------------------------------------------------------------
  1  \w    -54.00  16.00   0.50    1.00    --    0.00 -37.00   0.00  140
  2  \w    -16.00  45.00   0.50    1.00    --    0.00  37.00 -90.00  122
  3  \w    -74.00  11.00   0.50    1.00    --    0.00 -37.00  90.00  170
  4  \w     11.00 105.00   0.50    8.00    --   94.90 -45.00-150.00  188
  5  \w      5.00  84.00   0.50    8.00    --   94.90 -61.00  30.00  158
  6  \w     42.00 124.00   0.50    8.00    --   94.90 -82.00  30.00  164
  7  \w      5.00 114.00   0.50    8.00    --   94.90 -15.00  60.00  218
  8  \w     43.00 107.00   0.50    8.00    --   94.90 -30.00  30.00  128
  9  \w     80.00 105.00   0.50    8.00    --   94.90  30.00 -30.00   50
 10  \w    107.00 182.00   0.50    8.00    --   94.90  30.00 -30.00  150
 11  \w     86.00 166.00   0.50    8.00    --   94.90  15.00  60.00  160
;
_diffrn_measurement_device       'four-circle diffractometer'
_diffrn_measurement_device_type  'XtaLAB Pro: Kappa single'
_diffrn_measurement_method       '\w scans'
_diffrn_orient_matrix_type       
'CrysAlisPro convention (1999,Acta A55,543-557)'
_diffrn_orient_matrix_UB_11      -0.0732670000
_diffrn_orient_matrix_UB_12      0.0042823000
_diffrn_orient_matrix_UB_13      0.0243590000
_diffrn_orient_matrix_UB_21      -0.0645635000
_diffrn_orient_matrix_UB_22      -0.0219172000
_diffrn_orient_matrix_UB_23      -0.0865953000
_diffrn_orient_matrix_UB_31      0.0226884000
_diffrn_orient_matrix_UB_32      -0.0486850000
_diffrn_orient_matrix_UB_33      0.0412031000
_diffrn_radiation_monochromator  graphite
_diffrn_radiation_probe          x-ray
_diffrn_radiation_type           'Cu K\a'
_diffrn_radiation_wavelength     1.54184
_diffrn_source                   'fine-focus sealed X-ray tube'
_diffrn_source_type              'Enhance (Cu) X-ray Source'
_diffrn_special_details          ?
_reflns_Friedel_coverage         0.494
_reflns_Friedel_fraction_full    0.548
_reflns_Friedel_fraction_max     0.501
_reflns_number_gt                17681
_reflns_number_total             23748
_reflns_odcompleteness_completeness 99.98
_reflns_odcompleteness_iscentric 1
_reflns_odcompleteness_theta     66.97
_reflns_special_details          
;
 Reflections were merged by SHELXL according to the crystal
 class for the calculation of statistics and refinement.
 
 Structure factors included contributions from the .fab file.
 
 _reflns_Friedel_fraction is defined as the number of unique
 Friedel pairs measured divided by the number that would be
 possible theoretically, ignoring centric projections and
 systematic absences.
;
_reflns_threshold_expression     'I > 2\s(I)'
_computing_cell_refinement       'CrysAlisPro 1.171.39.20a (Rigaku OD, 2015)'
_computing_data_collection       'CrysAlisPro 1.171.39.20a (Rigaku OD, 2015)'
_computing_data_reduction        'CrysAlisPro 1.171.39.20a (Rigaku OD, 2015)'
_computing_molecular_graphics    'Olex2 1.3 (Dolomanov et al., 2009)'
_computing_publication_material  'Olex2 1.3 (Dolomanov et al., 2009)'
_computing_structure_refinement  'SHELXL 2018/3 (Sheldrick, 2015)'
_computing_structure_solution    'SHELXT 2018/2 (Sheldrick, 2018)'
_refine_diff_density_max         0.306
_refine_diff_density_min         -0.253
_refine_diff_density_rms         0.037
_refine_ls_abs_structure_details 
;
 Flack x determined using 5131 quotients [(I+)-(I-)]/[(I+)+(I-)]
 (Parsons, Flack and Wagner, Acta Cryst. B69 (2013) 249-259).
;
_refine_ls_abs_structure_Flack   -0.021(12)
_refine_ls_extinction_coef       .
_refine_ls_extinction_method     none
_refine_ls_goodness_of_fit_ref   0.962
_refine_ls_hydrogen_treatment    constr
_refine_ls_matrix_type           full
_refine_ls_number_parameters     1364
_refine_ls_number_reflns         23748
_refine_ls_number_restraints     273
_refine_ls_R_factor_all          0.0726
_refine_ls_R_factor_gt           0.0560
_refine_ls_restrained_S_all      0.964
_refine_ls_shift/su_max          0.001
_refine_ls_shift/su_mean         0.000
_refine_ls_structure_factor_coef Fsqd
_refine_ls_weighting_details     
'w=1/[\s^2^(Fo^2^)+(0.0865P)^2^] where P=(Fo^2^+2Fc^2^)/3'
_refine_ls_weighting_scheme      calc
_refine_ls_wR_factor_gt          0.1449
_refine_ls_wR_factor_ref         0.1562
_refine_special_details          SQUEEZE
_olex2_refinement_description    
;
1. Fixed Uiso
 At 1.2 times of:
  All C(H) groups, All C(H,H) groups, All N(H,H,H) groups
 At 1.5 times of:
  All C(H,H,H) groups
2. Rigid bond restraints
 C044, N1, C01L, C78, C037, C02Q, C02K, C02L, C042, C03V, C043, C03J, C02I,
 C038, C03E, C82, C03S, C026, C03K, C041, C03Q, C80, C81
 with sigma for 1-2 distances of 0.01 and sigma for 1-3 distances of 0.01
 C03I, N4, C47, C01J, C01P, C01V, C01M, C01R, C02G, C02V, C01Y, C03F, C02A,
 C02M, C033, C02P, C029, C028, C02C, C02N, C039, C035, C03H
 with sigma for 1-2 distances of 0.01 and sigma for 1-3 distances of 0.01
3. Uiso/Uaniso restraints and constraints
C041 \\sim N1 \\sim C01L \\sim C78 \\sim C037 \\sim C02Q \\sim C02K \\sim C02L
\\sim C042 \\sim C03V \\sim C043 \\sim C03J \\sim C02I \\sim C038 \\sim C044
\\sim C03E \\sim C82 \\sim C03S \\sim C026 \\sim C03K \\sim C03Q \\sim C80
\\sim C81: within 1.7A with sigma of 0.04 and sigma for terminal atoms of 0.08
within 1.7A
4.a Ternary CH refined with riding coordinates:
 C03L(H2), C03N(H4)
4.b Secondary CH2 refined with riding coordinates:
 C68(H68A,H68B), C67(H67A,H67B), C70(H70A,H70B), C64(H64A,H64B), C66(H66A,
 H66B), C74(H74A,H74B), C03W(H7,HF), C03X(H8,HG)
4.c Aromatic/amide H refined with riding coordinates:
 C61(H61), C58(H58), C53(H53), C59(H59), C62(H62), C57(H57), C55(H55),
 C51(H51), C50(H50), C01M(H01M), C01N(H01N), C01Q(H01Q), C01R(H01R), C01S(H01S),
  C01U(H01U), C01W(H01W), C01X(H01X), C01Y(H01Y), C020(H020), C022(H022),
 C023(H023), C024(H024), C025(H025), C029(H029), C02A(H02A), C02B(H02B),
 C02D(H02I), C02E(H02J), C02F(H02F), C02G(H02G), C02H(H02H), C02I(H02S),
 C02J(H02K), C02K(H02X), C02L(H02Z), C02M(H02M), C02O(H02O), C02P(H02P),
 C02R(H02R), C02T(H02T), C02U(H02U), C02V(H02V), C02W(H02W), C02Y(H02Y),
 C030(H030), C031(H031), C032(H032), C033(H033), C034(H034), C036(H036),
 C038(H038), C03C(H03P), C03D(H03L), C03F(H03G), C03I(H03K), C044(H044),
 C042(H042), C03V(H03X), C03E(H03Y), C03O(H03Q), C03P(H5), C043(H043),
 C03J(H03), C03S(H1), C82(H82)
4.d Fitted hexagon refined as free rotating group:
 C03K(C044,C042,C037,C03V,C03E), C043(C02Q,C03J,C03S,C041,C82)
4.e Idealised Me refined as rotating group:
 N4(H4A,H4B,H4C), N2(H2A,H2B,H2C), N3(H3A,H3B,H3C), N1(H1A,H1B,H1C), C02S(H02C,
 H02D,H02E), C02Z(H02L,H02N,H02Q), C035(H03A,H03B,H03C), C039(H03D,H03E,H03F),
 C03G(H03M,H03N,H03O), C03H(H03H,H03I,H03J), C03M(H3,H,HA), C03Q(H03Z,HB,HC),
 C03T(H6,HD,HE), C03Y(H03R,H03S,H03T), C03Z(H03U,H03V,H03W), C040(H04A,H04B,
 H04C), C79(H79A,H79B,H79C), C80(H80A,H80B,H80C), C81(H81A,H81B,H81C)
;
_atom_sites_solution_hydrogens   geom
_atom_sites_solution_primary     dual
_atom_sites_solution_secondary   ?
loop_
_atom_site_label
_atom_site_type_symbol
_atom_site_fract_x
_atom_site_fract_y
_atom_site_fract_z
_atom_site_U_iso_or_equiv
_atom_site_adp_type
_atom_site_occupancy
_atom_site_site_symmetry_order
_atom_site_calc_flag
_atom_site_refinement_flags_posn
_atom_site_refinement_flags_adp
_atom_site_refinement_flags_occupancy
_atom_site_disorder_assembly
_atom_site_disorder_group
S001 S 0.36938(6) 0.62683(4) 0.01102(6) 0.0531(2) Uani 1 1 d . . . . .
S002 S 1.04487(6) 0.65028(4) -0.01494(6) 0.0513(2) Uani 1 1 d . . . . .
S003 S 1.06021(7) 0.58472(4) 0.70103(6) 0.0551(3) Uani 1 1 d . . . . .
S004 S 0.84622(7) 0.26439(4) 0.18542(6) 0.0538(2) Uani 1 1 d . . . . .
O005 O 0.31137(17) 0.59089(12) -0.04386(19) 0.0629(8) Uani 1 1 d . . . . .
O006 O 0.37071(19) 0.66744(11) -0.03600(18) 0.0629(8) Uani 1 1 d . . . . .
O007 O 1.0546(2) 0.61769(11) -0.07162(19) 0.0659(8) Uani 1 1 d . . . . .
O008 O 0.35502(18) 0.63898(12) 0.08311(18) 0.0636(8) Uani 1 1 d . . . . .
O009 O 1.1067(3) 0.54237(14) 0.7410(2) 0.0857(11) Uani 1 1 d . . . . .
O00A O 0.9938(2) 0.59566(14) 0.72430(19) 0.0789(10) Uani 1 1 d . . . . .
C63 C 0.8330(2) 0.42241(14) 0.2008(2) 0.0420(8) Uani 1 1 d . . . . .
O00C O 0.8451(2) 0.24834(12) 0.26178(19) 0.0743(9) Uani 1 1 d . . . . .
N4 N 1.26256(19) 0.72036(12) 0.05490(19) 0.0484(7) Uani 1 1 d . U . . .
H4A H 1.252242 0.729797 0.003071 0.058 Uiso 1 1 calc R U . . .
H4B H 1.213332 0.710147 0.052321 0.058 Uiso 1 1 calc R U . . .
H4C H 1.301528 0.697468 0.072620 0.058 Uiso 1 1 calc R U . . .
O00E O 1.1271(2) 0.66851(14) 0.05040(19) 0.0801(11) Uani 1 1 d . . . . .
C65 C 0.8307(2) 0.47488(14) 0.2102(2) 0.0413(8) Uani 1 1 d . . . . .
O00G O 0.9810(2) 0.68573(12) -0.06373(19) 0.0716(9) Uani 1 1 d . . . . .
O00H O 1.1166(2) 0.62330(16) 0.7137(2) 0.0921(12) Uani 1 1 d . . . . .
C69 C 0.7355(2) 0.54678(14) 0.1778(2) 0.0426(8) Uani 1 1 d . . . . .
O00J O 0.9267(2) 0.25299(13) 0.1830(2) 0.0794(10) Uani 1 1 d . . . . .
O00K O 0.7690(2) 0.24902(11) 0.10874(18) 0.0651(8) Uani 1 1 d . . . . .
N2 N 0.1583(2) 0.54818(12) -0.08276(19) 0.0479(7) Uani 1 1 d . . . . .
H2A H 0.134428 0.542021 -0.138655 0.057 Uiso 1 1 calc R U . . .
H2B H 0.212097 0.558924 -0.064159 0.057 Uiso 1 1 calc R U . . .
H2C H 0.126619 0.569471 -0.073827 0.057 Uiso 1 1 calc R U . . .
C68 C 0.7850(2) 0.56886(14) 0.1339(2) 0.0417(8) Uani 1 1 d . . . . .
H68A H 0.755678 0.560883 0.073418 0.050 Uiso 1 1 calc R U . . .
H68B H 0.784232 0.602444 0.138641 0.050 Uiso 1 1 calc R U . . .
N3 N 1.2706(2) 0.67068(14) 0.7855(2) 0.0570(9) Uani 1 1 d . . . . .
H3A H 1.244525 0.698249 0.770197 0.068 Uiso 1 1 calc R U . . .
H3B H 1.303342 0.669675 0.842334 0.068 Uiso 1 1 calc R U . . .
H3C H 1.230533 0.648366 0.768747 0.068 Uiso 1 1 calc R U . . .
C56 C 0.4739(2) 0.60302(15) 0.0570(2) 0.0483(9) Uani 1 1 d . . . . .
C54 C 0.6425(2) 0.56562(15) 0.1354(2) 0.0444(8) Uani 1 1 d . . . . .
N1 N 1.0492(2) 0.18420(14) 0.2325(2) 0.0571(9) Uani 1 1 d . U . . .
H1A H 1.049005 0.181139 0.182475 0.068 Uiso 1 1 calc R U . . .
H1B H 1.011182 0.206057 0.227998 0.068 Uiso 1 1 calc R U . . .
H1C H 1.034298 0.157286 0.246694 0.068 Uiso 1 1 calc R U . . .
C67 C 0.8763(2) 0.48848(14) 0.3057(2) 0.0438(8) Uani 1 1 d . . . . .
H67A H 0.935578 0.476838 0.332852 0.053 Uiso 1 1 calc R U . . .
H67B H 0.846384 0.473989 0.333587 0.053 Uiso 1 1 calc R U . . .
C77 C 1.0008(2) 0.61964(14) 0.0419(2) 0.0418(8) Uani 1 1 d . . . . .
C60 C 0.8410(2) 0.32589(14) 0.1872(2) 0.0456(9) Uani 1 1 d . . . . .
C70 C 0.7826(2) 0.55884(14) 0.2736(2) 0.0435(8) Uani 1 1 d . . . . .
H70A H 0.751910 0.544802 0.301169 0.052 Uiso 1 1 calc R U . . .
H70B H 0.782014 0.592280 0.280424 0.052 Uiso 1 1 calc R U . . .
C71 C 0.8779(2) 0.54147(13) 0.3181(2) 0.0404(8) Uani 1 1 d . . . . .
C64 C 0.7381(2) 0.49394(14) 0.1693(2) 0.0431(8) Uani 1 1 d . . . . .
H64A H 0.707227 0.479502 0.196289 0.052 Uiso 1 1 calc R U . . .
H64B H 0.708264 0.485663 0.108907 0.052 Uiso 1 1 calc R U . . .
C66 C 0.8783(2) 0.49856(14) 0.1661(2) 0.0412(8) Uani 1 1 d . . . . .
H66A H 0.937723 0.487220 0.191691 0.049 Uiso 1 1 calc R U . . .
H66B H 0.849644 0.490326 0.105701 0.049 Uiso 1 1 calc R U . . .
C73 C 1.0067(2) 0.57346(15) 0.5897(2) 0.0476(9) Uani 1 1 d . . . . .
C75 C 0.8792(2) 0.55194(14) 0.1750(2) 0.0428(8) Uani 1 1 d . . . . .
C74 C 0.9235(2) 0.56414(15) 0.2709(2) 0.0417(8) Uani 1 1 d . . . . .
H74A H 0.923458 0.597647 0.277225 0.050 Uiso 1 1 calc R U . . .
H74B H 0.983615 0.553891 0.297606 0.050 Uiso 1 1 calc R U . . .
C61 C 0.9169(3) 0.35153(17) 0.2291(3) 0.0596(11) Uani 1 1 d . . . . .
H61 H 0.970591 0.336635 0.252724 0.072 Uiso 1 1 calc R U . . .
C76 C 0.9243(2) 0.57486(14) 0.1288(2) 0.0413(8) Uani 1 1 d . . . . .
C58 C 0.7626(3) 0.34755(17) 0.1518(3) 0.0636(12) Uani 1 1 d . . . . .
H58 H 0.711716 0.330300 0.122819 0.076 Uiso 1 1 calc R U . . .
C49 C 0.1718(3) 0.51802(17) 0.0525(3) 0.0574(10) Uani 1 1 d . . . . .
C53 C 0.5698(2) 0.53756(16) 0.0983(3) 0.0565(10) Uani 1 1 d . . . . .
H53 H 0.576581 0.505463 0.099016 0.068 Uiso 1 1 calc R U . . .
C72 C 0.9235(2) 0.55345(14) 0.4138(2) 0.0428(8) Uani 1 1 d . . . . .
C45 C 1.3274(3) 0.66343(19) 0.7435(3) 0.0641(12) Uani 1 1 d . . . . .
C46 C 1.2674(3) 0.66070(18) 0.6466(3) 0.0596(11) Uani 1 1 d . . . . .
C59 C 0.7583(3) 0.39533(17) 0.1587(3) 0.0608(11) Uani 1 1 d . . . . .
H59 H 0.704134 0.409710 0.134551 0.073 Uiso 1 1 calc R U . . .
C48 C 0.0751(3) 0.47759(17) -0.0896(3) 0.0617(11) Uani 1 1 d . . . . .
C62 C 0.9130(3) 0.39852(17) 0.2357(3) 0.0604(11) Uani 1 1 d . . . . .
H62 H 0.964475 0.415318 0.263919 0.072 Uiso 1 1 calc R U . . .
C47 C 1.2972(3) 0.76016(17) 0.1166(3) 0.0542(10) Uani 1 1 d . U . . .
C78 C 1.1381(3) 0.1972(2) 0.3887(3) 0.0747(14) Uani 1 1 d . U . . .
C57 C 0.5458(3) 0.63220(17) 0.0942(3) 0.0616(11) Uani 1 1 d . . . . .
H57 H 0.538422 0.664269 0.092986 0.074 Uiso 1 1 calc R U . . .
C55 C 0.4873(2) 0.55620(17) 0.0602(3) 0.0595(11) Uani 1 1 d . . . . .
H55 H 0.439555 0.536370 0.035995 0.071 Uiso 1 1 calc R U . . .
C51 C 0.2391(4) 0.5658(2) 0.1795(3) 0.0824(15) Uani 1 1 d . . . . .
H51 H 0.275254 0.590695 0.208109 0.099 Uiso 1 1 calc R U . . .
C52 C 0.1991(4) 0.5424(2) 0.2170(3) 0.0826(16) Uani 1 1 d . . . . .
C50 C 0.2272(3) 0.5532(2) 0.0988(3) 0.0707(13) Uani 1 1 d . . . . .
H50 H 0.257546 0.569047 0.075743 0.085 Uiso 1 1 calc R U . . .
C01J C 1.2351(3) 0.80218(18) 0.0722(3) 0.0633(11) Uani 1 1 d . U . . .
C01K C 1.3799(3) 0.6192(2) 0.7820(3) 0.0711(13) Uani 1 1 d . . . . .
C01L C 1.1390(3) 0.1979(2) 0.3009(3) 0.0712(13) Uani 1 1 d . U . . .
C01M C 1.1459(3) 0.7956(2) 0.0330(3) 0.0735(13) Uani 1 1 d . U . . .
H01M H 1.124368 0.765831 0.031016 0.088 Uiso 1 1 calc R U . . .
C01N C 1.0292(3) 0.6280(2) 0.1256(3) 0.0753(15) Uani 1 1 d . . . . .
H01N H 1.073652 0.649387 0.154672 0.090 Uiso 1 1 calc R U . . .
C01O C 1.3866(3) 0.7052(2) 0.7619(3) 0.0732(14) Uani 1 1 d . . . . .
C01P C 1.2964(3) 0.74704(18) 0.1992(3) 0.0596(11) Uani 1 1 d . U . . .
C01Q C 1.1554(4) 0.6958(2) 0.5169(3) 0.0835(16) Uani 1 1 d . . . . .
H01Q H 1.114594 0.719373 0.491081 0.100 Uiso 1 1 calc R U . . .
C01R C 1.2636(5) 0.8464(2) 0.0725(5) 0.0943(18) Uani 1 1 d . U . . .
H01R H 1.323123 0.851897 0.097198 0.113 Uiso 1 1 calc R U . . .
C01S C 0.6285(3) 0.61308(17) 0.1333(3) 0.0643(12) Uani 1 1 d . . . . .
H01S H 0.676318 0.632813 0.159004 0.077 Uiso 1 1 calc R U . . .
C01T C 0.1616(3) 0.50418(15) -0.0346(3) 0.0531(10) Uani 1 1 d . . . . .
C01U C 1.2069(3) 0.6947(2) 0.6058(3) 0.0749(14) Uani 1 1 d . . . . .
H01U H 1.199924 0.717887 0.638498 0.090 Uiso 1 1 calc R U . . .
C01V C 1.3916(3) 0.76911(18) 0.1342(3) 0.0626(11) Uani 1 1 d . U . . .
C01W C 0.9336(3) 0.5884(2) -0.0006(3) 0.0749(14) Uani 1 1 d . . . . .
H01W H 0.913127 0.582095 -0.058496 0.090 Uiso 1 1 calc R U . . .
C01X C 0.9921(3) 0.6048(2) 0.1687(3) 0.0786(16) Uani 1 1 d . . . . .
H01X H 1.014620 0.609996 0.227240 0.094 Uiso 1 1 calc R U . . .
C01Y C 1.4143(3) 0.76622(19) 0.0705(3) 0.0675(12) Uani 1 1 d . U . . .
H01Y H 1.371563 0.759260 0.015007 0.081 Uiso 1 1 calc R U . . .
C01Z C 0.2401(3) 0.47650(17) -0.0257(3) 0.0675(12) Uani 1 1 d . . . . .
C020 C 0.0732(4) 0.4297(2) -0.0914(4) 0.0869(16) Uani 1 1 d . . . . .
H020 H 0.124482 0.413070 -0.060082 0.104 Uiso 1 1 calc R U . . .
C021 C -0.0802(5) 0.4296(3) -0.1850(4) 0.108(2) Uani 1 1 d . . . . .
C022 C 0.8977(3) 0.56699(19) 0.0434(3) 0.0704(14) Uani 1 1 d . . . . .
H022 H 0.852731 0.545915 0.014074 0.084 Uiso 1 1 calc R U . . .
C023 C 0.3030(4) 0.4594(2) 0.0527(4) 0.0854(16) Uani 1 1 d . . . . .
H023 H 0.299068 0.466148 0.102067 0.103 Uiso 1 1 calc R U . . .
C024 C 0.1289(4) 0.4953(2) 0.0901(4) 0.0878(17) Uani 1 1 d . . . . .
H024 H 0.090153 0.471334 0.061282 0.105 Uiso 1 1 calc R U . . .
C025 C -0.0015(4) 0.5008(2) -0.1362(4) 0.0933(18) Uani 1 1 d . . . . .
H025 H -0.001832 0.533127 -0.135994 0.112 Uiso 1 1 calc R U . . .
C026 C 1.1359(6) 0.1991(3) 0.5455(4) 0.115(2) Uani 1 1 d . U . . .
C027 C 1.1654(4) 0.6617(3) 0.4675(3) 0.0919(19) Uani 1 1 d . . . . .
C028 C 1.1173(6) 0.8759(3) -0.0023(4) 0.106(2) Uani 1 1 d . U . . .
C029 C 1.4983(3) 0.7733(2) 0.0859(4) 0.0900(18) Uani 1 1 d . U . . .
H029 H 1.510751 0.772228 0.040458 0.108 Uiso 1 1 calc R U . . .
C02A C 1.0880(4) 0.8316(3) -0.0030(4) 0.0929(18) Uani 1 1 d . U . . .
H02A H 1.028592 0.825858 -0.027964 0.111 Uiso 1 1 calc R U . . .
C02B C 0.9274(3) 0.5519(3) 0.5506(3) 0.097(2) Uani 1 1 d . . . . .
H02B H 0.900612 0.543169 0.582847 0.116 Uiso 1 1 calc R U . . .
C02C C 1.3201(4) 0.7259(3) 0.3643(4) 0.099(2) Uani 1 1 d . U . . .
C02D C 1.2255(4) 0.6273(3) 0.5074(3) 0.0887(17) Uani 1 1 d . . . . .
H02I H 1.232689 0.603986 0.474980 0.106 Uiso 1 1 calc R U . . .
C02E C 1.4675(4) 0.6174(3) 0.8250(5) 0.113(2) Uani 1 1 d . . . . .
H02J H 1.499660 0.644457 0.833096 0.135 Uiso 1 1 calc R U . . .
C02F C 0.1443(5) 0.5088(3) 0.1722(4) 0.104(2) Uani 1 1 d . . . . .
H02F H 0.114556 0.493387 0.196393 0.125 Uiso 1 1 calc R U . . .
C02G C 1.3179(4) 0.7026(2) 0.2328(3) 0.0938(18) Uani 1 1 d . U . . .
H02G H 1.326105 0.679245 0.201071 0.113 Uiso 1 1 calc R U . . .
C02H C -0.0031(5) 0.4062(3) -0.1388(5) 0.102(2) Uani 1 1 d . . . . .
H02H H -0.002847 0.373823 -0.139685 0.123 Uiso 1 1 calc R U . . .
C02I C 1.0659(5) 0.2063(4) 0.4717(4) 0.134(3) Uani 1 1 d . U . . .
H02S H 1.013229 0.210820 0.471676 0.161 Uiso 1 1 calc R U . . .
C02J C 1.2753(3) 0.6271(2) 0.5952(3) 0.0751(13) Uani 1 1 d . . . . .
H02K H 1.315837 0.603378 0.620987 0.090 Uiso 1 1 calc R U . . .
C02K C 1.0665(4) 0.2074(3) 0.3943(3) 0.114(3) Uani 1 1 d . U . . .
H02X H 1.015895 0.215433 0.344764 0.137 Uiso 1 1 calc R U . . .
C02L C 1.2083(5) 0.1863(4) 0.4606(4) 0.136(3) Uani 1 1 d . U . . .
H02Z H 1.259200 0.178552 0.459158 0.163 Uiso 1 1 calc R U . . .
C02M C 1.2076(6) 0.8827(2) 0.0378(6) 0.119(2) Uani 1 1 d . U . . .
H02M H 1.229611 0.912499 0.040619 0.142 Uiso 1 1 calc R U . . .
C02N C 1.5633(4) 0.7818(4) 0.1665(5) 0.132(3) Uani 1 1 d . U . . .
C02O C 1.0023(3) 0.5749(3) 0.4541(3) 0.092(2) Uani 1 1 d . . . . .
H02O H 1.029971 0.582918 0.422273 0.111 Uiso 1 1 calc R U . . .
C02P C 1.2920(5) 0.7686(3) 0.3282(4) 0.113(2) Uani 1 1 d . U . . .
H02P H 1.281090 0.791338 0.359234 0.136 Uiso 1 1 calc R U . . .
C02R C 0.8873(3) 0.5431(3) 0.4646(3) 0.098(2) Uani 1 1 d . . . . .
H02R H 0.832524 0.529400 0.439482 0.117 Uiso 1 1 calc R U . . .
C02S C -0.1658(6) 0.4010(4) -0.2358(6) 0.165(4) Uani 1 1 d . . . . .
H02C H -0.174284 0.394391 -0.292379 0.248 Uiso 1 1 calc R U . . .
H02D H -0.214288 0.418624 -0.240008 0.248 Uiso 1 1 calc R U . . .
H02E H -0.161465 0.372310 -0.206247 0.248 Uiso 1 1 calc R U . . .
C02T C 1.4018(4) 0.7381(2) 0.8246(4) 0.0874(17) Uani 1 1 d . . . . .
H02T H 1.374503 0.735237 0.858327 0.105 Uiso 1 1 calc R U . . .
C02U C 1.4288(4) 0.7108(3) 0.7117(4) 0.107(2) Uani 1 1 d . . . . .
H02U H 1.418368 0.689470 0.668371 0.128 Uiso 1 1 calc R U . . .
C02V C 1.2789(4) 0.7794(2) 0.2453(3) 0.0920(18) Uani 1 1 d . U . . .
H02V H 1.258301 0.808652 0.221983 0.110 Uiso 1 1 calc R U . . .
C02W C 1.0425(3) 0.5852(3) 0.5404(3) 0.102(2) Uani 1 1 d . . . . .
H02W H 1.095705 0.600598 0.565038 0.123 Uiso 1 1 calc R U . . .
C02X C 0.9321(4) 0.7588(3) 0.1293(4) 0.101(2) Uani 1 1 d . . . . .
C02Y C 1.5116(5) 0.5743(4) 0.8582(5) 0.126(3) Uani 1 1 d . . . . .
H02Y H 1.572096 0.574059 0.887736 0.151 Uiso 1 1 calc R U . . .
C02Z C 1.1098(5) 0.6664(3) 0.3678(4) 0.127(3) Uani 1 1 d . . . . .
H02L H 1.136743 0.688392 0.347151 0.190 Uiso 1 1 calc R U . . .
H02N H 1.052381 0.676897 0.353480 0.190 Uiso 1 1 calc R U . . .
H02Q H 1.106118 0.636673 0.341487 0.190 Uiso 1 1 calc R U . . .
C030 C 0.2483(4) 0.4647(2) -0.0973(4) 0.0947(18) Uani 1 1 d . . . . .
H030 H 0.206670 0.474723 -0.151320 0.114 Uiso 1 1 calc R U . . .
C031 C -0.0795(4) 0.4767(3) -0.1843(5) 0.112(2) Uani 1 1 d . . . . .
H031 H -0.130976 0.493112 -0.215804 0.134 Uiso 1 1 calc R U . . .
C032 C 1.3361(4) 0.5774(2) 0.7749(5) 0.0948(18) Uani 1 1 d . . . . .
H032 H 1.275625 0.576559 0.747692 0.114 Uiso 1 1 calc R U . . .
C033 C 1.3274(5) 0.6926(3) 0.3138(4) 0.110(2) Uani 1 1 d . U . . .
H033 H 1.339080 0.662201 0.333862 0.132 Uiso 1 1 calc R U . . .
C034 C 1.4846(5) 0.7468(3) 0.7257(5) 0.123(3) Uani 1 1 d . . . . .
H034 H 1.513650 0.749254 0.693495 0.148 Uiso 1 1 calc R U . . .
C035 C 1.3388(6) 0.7170(4) 0.4558(4) 0.157(4) Uani 1 1 d . U . . .
H03A H 1.395176 0.729162 0.494899 0.236 Uiso 1 1 calc R U . . .
H03B H 1.337731 0.684151 0.464836 0.236 Uiso 1 1 calc R U . . .
H03C H 1.295407 0.732067 0.465681 0.236 Uiso 1 1 calc R U . . .
C036 C 0.3705(5) 0.4330(3) 0.0591(6) 0.115(2) Uani 1 1 d . . . . .
H036 H 0.410830 0.421645 0.112550 0.138 Uiso 1 1 calc R U . . .
C038 C 1.2076(6) 0.1863(4) 0.5402(4) 0.155(4) Uani 1 1 d . U . . .
H038 H 1.257317 0.177384 0.589746 0.186 Uiso 1 1 calc R U . . .
C039 C 1.0501(7) 0.9145(3) -0.0464(6) 0.157(4) Uani 1 1 d . U . . .
H03D H 1.029584 0.913433 -0.107147 0.235 Uiso 1 1 calc R U . . .
H03E H 1.076479 0.944165 -0.024362 0.235 Uiso 1 1 calc R U . . .
H03F H 1.001989 0.910061 -0.035187 0.235 Uiso 1 1 calc R U . . .
C03A C 1.4982(6) 0.7801(3) 0.7882(5) 0.134(3) Uani 1 1 d . . . . .
C03B C 0.3804(5) 0.4229(2) -0.0102(7) 0.117(3) Uani 1 1 d . . . . .
C03C C 1.4574(5) 0.7754(3) 0.8377(4) 0.124(3) Uani 1 1 d . . . . .
H03P H 1.467013 0.797289 0.880041 0.149 Uiso 1 1 calc R U . . .
C03D C 0.3185(5) 0.4381(3) -0.0891(5) 0.111(2) Uani 1 1 d . . . . .
H03L H 0.323182 0.430506 -0.137705 0.133 Uiso 1 1 calc R U . . .
C03F C 1.4554(4) 0.7783(4) 0.2126(4) 0.147(4) Uani 1 1 d . U . . .
H03G H 1.442027 0.781352 0.257272 0.177 Uiso 1 1 calc R U . . .
C03G C 0.2137(6) 0.5545(4) 0.3065(4) 0.138(3) Uani 1 1 d . . . . .
H03M H 0.266764 0.540467 0.348647 0.207 Uiso 1 1 calc R U . . .
H03N H 0.165888 0.543157 0.313484 0.207 Uiso 1 1 calc R U . . .
H03O H 0.217677 0.587698 0.313723 0.207 Uiso 1 1 calc R U . . .
C03H C 1.6572(5) 0.7888(6) 0.1838(7) 0.219(7) Uani 1 1 d . U . . .
H03H H 1.656930 0.803699 0.135189 0.328 Uiso 1 1 calc R U . . .
H03I H 1.685610 0.759149 0.193198 0.328 Uiso 1 1 calc R U . . .
H03J H 1.687915 0.807913 0.233772 0.328 Uiso 1 1 calc R U . . .
C03I C 1.5411(5) 0.7836(6) 0.2302(5) 0.226(8) Uani 1 1 d . U . . .
H03K H 1.584194 0.788467 0.286464 0.271 Uiso 1 1 calc R U . . .
C03K C 1.1883(6) 0.33941(18) 0.2453(5) 0.232(7) Uani 1 1 d G U . . .
C044 C 1.1973(6) 0.3289(2) 0.3257(5) 0.259(8) Uani 1 1 d G U . . .
H044 H 1.214617 0.351887 0.367593 0.310 Uiso 1 1 calc R U . . .
C042 C 1.1806(5) 0.2841(2) 0.3434(3) 0.182(5) Uani 1 1 d G U . . .
H042 H 1.186626 0.277131 0.397215 0.218 Uiso 1 1 calc R U . . .
C037 C 1.1547(3) 0.24983(17) 0.2807(3) 0.102(2) Uani 1 1 d G U . . .
C03V C 1.1457(4) 0.26031(19) 0.2003(3) 0.149(4) Uani 1 1 d G U . . .
H03X H 1.128402 0.237358 0.158408 0.179 Uiso 1 1 calc R U . . .
C03E C 1.1625(5) 0.3051(2) 0.1826(3) 0.163(4) Uani 1 1 d G U . . .
H03Y H 1.156393 0.312114 0.128784 0.196 Uiso 1 1 calc R U . . .
C03L C 0.8947(5) 0.7446(3) 0.0401(5) 0.119(3) Uani 1 1 d . . . . .
H2 H 0.936505 0.743352 0.018106 0.143 Uiso 1 1 calc R U . . .
C03M C 1.0291(5) 0.7677(3) 0.1790(6) 0.132(3) Uani 1 1 d . . . . .
H3 H 1.059110 0.738706 0.200013 0.198 Uiso 1 1 calc R U . . .
H H 1.041528 0.787951 0.226463 0.198 Uiso 1 1 calc R U . . .
HA H 1.048173 0.781964 0.141881 0.198 Uiso 1 1 calc R U . . .
C03N C 0.8784(5) 0.7916(4) 0.0615(5) 0.120(3) Uani 1 1 d . . . . .
H4 H 0.911433 0.816061 0.051383 0.144 Uiso 1 1 calc R U . . .
C03O C 1.3838(6) 0.5373(3) 0.8087(5) 0.117(3) Uani 1 1 d . . . . .
H03Q H 1.352989 0.510024 0.803011 0.140 Uiso 1 1 calc R U . . .
C03P C 0.7202(7) 0.7696(5) 0.0043(8) 0.170(4) Uani 1 1 d . . . . .
H5 H 0.663398 0.777156 -0.009126 0.204 Uiso 1 1 calc R U . . .
C03Q C 1.1369(8) 0.1977(4) 0.6315(5) 0.169(4) Uani 1 1 d . U . . .
H03Z H 1.137902 0.228871 0.651351 0.253 Uiso 1 1 calc R U . . .
HB H 1.187663 0.181308 0.672305 0.253 Uiso 1 1 calc R U . . .
HC H 1.085673 0.182054 0.625154 0.253 Uiso 1 1 calc R U . . .
C03R C 1.4689(8) 0.5346(4) 0.8481(6) 0.129(3) Uani 1 1 d . . . . .
C03T C 0.8949(7) 0.7383(4) 0.1845(7) 0.174(4) Uani 1 1 d . . . . .
H6 H 0.833958 0.745466 0.159039 0.260 Uiso 1 1 calc R U . . .
HD H 0.924635 0.751455 0.241095 0.260 Uiso 1 1 calc R U . . .
HE H 0.902630 0.705211 0.187955 0.260 Uiso 1 1 calc R U . . .
C03U C 0.7366(6) 0.7249(5) -0.0140(7) 0.156(4) Uani 1 1 d . . . . .
C03W C 0.8190(5) 0.7105(4) -0.0031(6) 0.141(3) Uani 1 1 d . . . . .
H7 H 0.812304 0.702992 -0.059329 0.169 Uiso 1 1 calc R U . . .
HF H 0.834974 0.681982 0.030183 0.169 Uiso 1 1 calc R U . . .
C03X C 0.7885(5) 0.8062(4) 0.0443(7) 0.147(3) Uani 1 1 d . . . . .
H8 H 0.791439 0.815630 0.098171 0.177 Uiso 1 1 calc R U . . .
HG H 0.770988 0.833158 0.006852 0.177 Uiso 1 1 calc R U . . .
C03Y C 1.5260(9) 0.4921(4) 0.8856(8) 0.213(6) Uani 1 1 d . . . . .
H03R H 1.513358 0.477949 0.927369 0.319 Uiso 1 1 calc R U . . .
H03S H 1.586078 0.501290 0.912522 0.319 Uiso 1 1 calc R U . . .
H03T H 1.514867 0.470268 0.840534 0.319 Uiso 1 1 calc R U . . .
C03Z C 1.5602(9) 0.8222(5) 0.8033(7) 0.217(7) Uani 1 1 d . . . . .
H03U H 1.589035 0.818358 0.769301 0.326 Uiso 1 1 calc R U . . .
H03V H 1.602723 0.823692 0.862962 0.326 Uiso 1 1 calc R U . . .
H03W H 1.526916 0.850455 0.787031 0.326 Uiso 1 1 calc R U . . .
C040 C 0.4589(7) 0.3920(4) -0.0018(9) 0.184(5) Uani 1 1 d . . . . .
H04A H 0.510885 0.400424 0.049405 0.276 Uiso 1 1 calc R U . . .
H04B H 0.467345 0.396924 -0.050889 0.276 Uiso 1 1 calc R U . . .
H04C H 0.446142 0.359745 0.001130 0.276 Uiso 1 1 calc R U . . .
C043 C 1.2835(4) 0.1854(2) 0.3117(6) 0.203(5) Uani 1 1 d G U . . .
H043 H 1.292381 0.217371 0.317777 0.243 Uiso 1 1 calc R U . . .
C02Q C 1.2055(3) 0.1666(2) 0.3001(3) 0.104(2) Uani 1 1 d G U . . .
C03J C 1.1922(3) 0.1188(2) 0.2909(5) 0.159(4) Uani 1 1 d G U . . .
H03 H 1.140001 0.106159 0.283181 0.190 Uiso 1 1 calc R U . . .
C03S C 1.2570(4) 0.0898(2) 0.2933(6) 0.207(6) Uani 1 1 d G U . . .
H1 H 1.248145 0.057871 0.287225 0.248 Uiso 1 1 calc R U . . .
C041 C 1.3351(4) 0.1087(3) 0.3049(7) 0.221(6) Uani 1 1 d G U . . .
C82 C 1.3483(4) 0.1565(3) 0.3141(7) 0.248(7) Uani 1 1 d G U . . .
H82 H 1.400526 0.169082 0.321822 0.298 Uiso 1 1 calc R U . . .
C79 C 0.6613(7) 0.6857(4) -0.0497(10) 0.212(6) Uani 1 1 d . . . . .
H79A H 0.620351 0.692174 -0.029450 0.318 Uiso 1 1 calc R U . . .
H79B H 0.686969 0.655694 -0.029408 0.318 Uiso 1 1 calc R U . . .
H79C H 0.631906 0.685975 -0.111295 0.318 Uiso 1 1 calc R U . . .
C80 C 1.2306(13) 0.3810(5) 0.2148(11) 0.301(11) Uani 1 1 d . U . . .
H80A H 1.266222 0.400367 0.263124 0.452 Uiso 1 1 calc R U . . .
H80B H 1.184928 0.399402 0.171417 0.452 Uiso 1 1 calc R U . . .
H80C H 1.265615 0.367864 0.191841 0.452 Uiso 1 1 calc R U . . .
C81 C 1.4079(12) 0.0748(7) 0.3083(16) 0.359(13) Uani 1 1 d . U . . .
H81A H 1.453966 0.072402 0.366388 0.538 Uiso 1 1 calc R U . . .
H81B H 1.430603 0.086777 0.272510 0.538 Uiso 1 1 calc R U . . .
H81C H 1.383193 0.044561 0.288132 0.538 Uiso 1 1 calc R U . . .

loop_
_atom_site_aniso_label
_atom_site_aniso_U_11
_atom_site_aniso_U_22
_atom_site_aniso_U_33
_atom_site_aniso_U_23
_atom_site_aniso_U_13
_atom_site_aniso_U_12
S001 0.0432(4) 0.0560(7) 0.0572(5) -0.0001(5) 0.0215(4) 0.0066(5)
S002 0.0596(5) 0.0535(7) 0.0510(5) 0.0051(4) 0.0347(4) -0.0007(5)
S003 0.0654(6) 0.0567(7) 0.0437(4) -0.0059(5) 0.0263(4) -0.0073(5)
S004 0.0613(6) 0.0443(6) 0.0586(5) -0.0040(5) 0.0310(4) 0.0014(5)
O005 0.0448(14) 0.059(2) 0.0778(18) -0.0119(16) 0.0236(13) 0.0012(14)
O006 0.0634(17) 0.059(2) 0.0599(15) 0.0100(15) 0.0239(13) 0.0087(15)
O007 0.088(2) 0.059(2) 0.0741(17) 0.0067(16) 0.0579(17) 0.0160(17)
O008 0.0593(15) 0.071(2) 0.0624(15) -0.0048(15) 0.0307(13) 0.0125(15)
O009 0.108(3) 0.082(3) 0.0594(17) -0.0010(18) 0.0337(18) 0.023(2)
O00A 0.086(2) 0.097(3) 0.0656(17) -0.0189(18) 0.0460(17) 0.0063(19)
C63 0.0384(16) 0.046(2) 0.0411(16) -0.0020(16) 0.0188(14) 0.0019(16)
O00C 0.098(2) 0.059(2) 0.0640(17) 0.0142(16) 0.0364(17) 0.0020(18)
N4 0.0479(16) 0.045(2) 0.0564(16) 0.0062(15) 0.0283(14) 0.0023(15)
O00E 0.0696(19) 0.110(3) 0.0642(17) 0.0050(18) 0.0345(15) -0.0361(19)
C65 0.0405(17) 0.037(2) 0.0484(17) 0.0021(16) 0.0223(14) 0.0025(15)
O00G 0.090(2) 0.070(2) 0.0726(18) 0.0297(17) 0.0538(17) 0.0332(18)
O00H 0.085(2) 0.119(4) 0.0624(17) -0.015(2) 0.0277(16) -0.050(2)
C69 0.0387(16) 0.039(2) 0.0507(18) 0.0008(16) 0.0219(15) 0.0014(16)
O00J 0.0683(19) 0.065(2) 0.115(3) -0.004(2) 0.0519(19) 0.0113(17)
O00K 0.082(2) 0.053(2) 0.0624(16) -0.0149(14) 0.0359(15) -0.0158(16)
N2 0.0543(17) 0.045(2) 0.0489(16) -0.0011(15) 0.0282(14) -0.0023(15)
C68 0.0432(17) 0.037(2) 0.0411(16) 0.0044(15) 0.0173(14) 0.0018(15)
N3 0.0603(19) 0.063(3) 0.0520(17) -0.0029(16) 0.0304(15) -0.0031(17)
C56 0.0452(18) 0.047(3) 0.055(2) 0.0000(18) 0.0256(16) 0.0028(18)
C54 0.0388(17) 0.041(2) 0.0546(19) -0.0033(17) 0.0229(15) -0.0018(16)
N1 0.066(2) 0.052(2) 0.0603(18) 0.0020(17) 0.0358(16) -0.0002(17)
C67 0.0386(16) 0.048(3) 0.0454(17) 0.0015(16) 0.0203(14) -0.0005(16)
C77 0.0442(17) 0.043(2) 0.0385(15) -0.0010(15) 0.0197(14) 0.0013(16)
C60 0.0503(19) 0.039(2) 0.0507(19) 0.0010(17) 0.0268(16) -0.0005(17)
C70 0.0448(18) 0.038(2) 0.0535(19) -0.0035(16) 0.0284(16) -0.0035(16)
C71 0.0420(17) 0.037(2) 0.0459(17) -0.0007(16) 0.0238(15) -0.0019(15)
C64 0.0403(17) 0.040(2) 0.0510(18) -0.0033(16) 0.0231(15) -0.0013(16)
C66 0.0440(17) 0.041(2) 0.0418(16) -0.0018(15) 0.0231(14) -0.0003(16)
C73 0.0519(19) 0.049(3) 0.0453(17) 0.0056(17) 0.0260(16) 0.0007(18)
C75 0.0442(17) 0.046(2) 0.0427(17) -0.0011(16) 0.0245(15) -0.0017(16)
C74 0.0413(17) 0.045(2) 0.0403(16) -0.0035(15) 0.0208(14) -0.0056(16)
C61 0.047(2) 0.055(3) 0.069(2) -0.006(2) 0.0211(19) 0.004(2)
C76 0.0414(16) 0.043(2) 0.0404(16) -0.0023(15) 0.0204(14) -0.0035(16)
C58 0.044(2) 0.050(3) 0.079(3) -0.006(2) 0.016(2) 0.003(2)
C49 0.067(2) 0.051(3) 0.057(2) 0.009(2) 0.032(2) 0.006(2)
C53 0.046(2) 0.043(3) 0.074(3) -0.005(2) 0.0231(19) -0.0054(18)
C72 0.0436(17) 0.045(2) 0.0434(17) 0.0004(16) 0.0241(14) -0.0023(16)
C45 0.069(3) 0.069(4) 0.063(2) -0.006(2) 0.039(2) -0.009(2)
C46 0.062(2) 0.065(3) 0.055(2) -0.003(2) 0.0302(19) -0.007(2)
C59 0.045(2) 0.048(3) 0.080(3) -0.001(2) 0.022(2) 0.0024(19)
C48 0.078(3) 0.046(3) 0.071(3) -0.001(2) 0.043(2) -0.009(2)
C62 0.045(2) 0.053(3) 0.078(3) -0.007(2) 0.0255(19) 0.001(2)
C47 0.058(2) 0.053(3) 0.061(2) -0.004(2) 0.0356(18) -0.006(2)
C78 0.072(3) 0.085(4) 0.061(2) -0.008(2) 0.027(2) 0.000(3)
C57 0.050(2) 0.038(3) 0.087(3) -0.005(2) 0.024(2) 0.0022(19)
C55 0.0359(18) 0.055(3) 0.077(3) -0.006(2) 0.0182(18) -0.0078(19)
C51 0.108(4) 0.082(4) 0.060(3) -0.005(3) 0.042(3) -0.006(3)
C52 0.103(4) 0.090(5) 0.061(3) 0.006(3) 0.044(3) 0.011(4)
C50 0.091(3) 0.071(4) 0.051(2) 0.002(2) 0.034(2) -0.006(3)
C01J 0.085(3) 0.050(3) 0.077(3) -0.001(2) 0.058(2) 0.004(2)
C01K 0.071(3) 0.081(4) 0.070(3) -0.004(3) 0.040(2) 0.010(3)
C01L 0.056(2) 0.087(4) 0.062(2) 0.004(2) 0.021(2) -0.002(2)
C01M 0.078(3) 0.068(4) 0.085(3) 0.018(3) 0.048(3) 0.022(3)
C01N 0.090(3) 0.091(4) 0.063(2) -0.019(3) 0.051(2) -0.041(3)
C01O 0.074(3) 0.086(4) 0.060(2) -0.005(3) 0.032(2) -0.021(3)
C01P 0.062(2) 0.064(3) 0.056(2) -0.001(2) 0.0307(19) -0.005(2)
C01Q 0.080(3) 0.103(5) 0.071(3) -0.006(3) 0.038(3) 0.000(3)
C01R 0.122(4) 0.054(4) 0.153(5) 0.006(4) 0.103(4) 0.001(3)
C01S 0.042(2) 0.049(3) 0.093(3) -0.007(2) 0.025(2) -0.0057(19)
C01T 0.066(2) 0.042(3) 0.057(2) 0.0022(18) 0.0339(19) 0.0034(19)
C01U 0.085(3) 0.087(4) 0.062(3) -0.008(3) 0.043(2) -0.003(3)
C01V 0.057(2) 0.063(3) 0.071(2) -0.008(2) 0.033(2) -0.009(2)
C01W 0.099(3) 0.088(4) 0.052(2) -0.008(2) 0.047(2) -0.026(3)
C01X 0.098(3) 0.096(4) 0.052(2) -0.010(2) 0.045(2) -0.044(3)
C01Y 0.058(2) 0.077(4) 0.073(3) -0.002(3) 0.035(2) -0.017(2)
C01Z 0.084(3) 0.042(3) 0.094(3) 0.011(2) 0.057(3) 0.008(2)
C020 0.094(4) 0.065(4) 0.101(4) -0.006(3) 0.046(3) -0.007(3)
C021 0.107(5) 0.118(7) 0.097(4) -0.019(4) 0.048(4) -0.054(5)
C022 0.088(3) 0.079(4) 0.055(2) -0.021(2) 0.043(2) -0.039(3)
C023 0.091(4) 0.073(4) 0.089(3) 0.015(3) 0.040(3) 0.030(3)
C024 0.108(4) 0.094(5) 0.085(3) -0.001(3) 0.065(3) -0.022(3)
C025 0.076(3) 0.071(4) 0.124(5) -0.003(4) 0.041(3) -0.017(3)
C026 0.149(6) 0.123(6) 0.068(3) -0.003(4) 0.049(4) 0.007(5)
C027 0.091(4) 0.121(6) 0.066(3) -0.028(3) 0.040(3) -0.032(4)
C028 0.168(6) 0.086(5) 0.125(5) 0.050(4) 0.120(5) 0.062(4)
C029 0.067(3) 0.112(5) 0.102(4) -0.003(4) 0.049(3) -0.022(3)
C02A 0.105(4) 0.102(5) 0.097(4) 0.029(4) 0.068(3) 0.045(4)
C02B 0.061(3) 0.182(7) 0.055(2) -0.028(3) 0.034(2) -0.041(3)
C02C 0.118(5) 0.122(6) 0.074(3) -0.003(3) 0.058(3) -0.033(4)
C02D 0.105(4) 0.102(5) 0.069(3) -0.026(3) 0.049(3) -0.019(4)
C02E 0.078(4) 0.115(6) 0.125(5) -0.016(5) 0.031(4) 0.012(4)
C02F 0.131(5) 0.128(6) 0.080(3) 0.003(4) 0.072(4) -0.020(5)
C02G 0.139(5) 0.075(4) 0.063(3) 0.008(3) 0.045(3) 0.003(4)
C02H 0.117(5) 0.069(4) 0.120(5) -0.020(4) 0.056(4) -0.032(4)
C02I 0.126(5) 0.211(10) 0.070(3) -0.019(5) 0.050(3) 0.010(6)
C02J 0.085(3) 0.075(4) 0.073(3) -0.009(3) 0.044(3) -0.002(3)
C02K 0.086(4) 0.196(8) 0.061(3) -0.008(4) 0.035(3) 0.020(4)
C02L 0.119(5) 0.197(9) 0.071(3) 0.001(4) 0.029(3) 0.072(6)
C02M 0.192(6) 0.046(4) 0.189(7) 0.021(4) 0.149(6) 0.017(4)
C02N 0.059(3) 0.218(10) 0.113(5) -0.002(5) 0.035(3) -0.027(4)
C02O 0.056(2) 0.177(7) 0.047(2) -0.008(3) 0.0273(19) -0.024(3)
C02P 0.138(6) 0.136(6) 0.096(4) -0.001(4) 0.081(4) 0.014(5)
C02R 0.062(3) 0.182(7) 0.059(3) -0.035(3) 0.036(2) -0.044(3)
C02S 0.135(7) 0.176(10) 0.154(7) -0.036(7) 0.043(6) -0.101(7)
C02T 0.101(4) 0.088(5) 0.078(3) -0.012(3) 0.046(3) -0.032(3)
C02U 0.112(4) 0.136(6) 0.095(4) -0.033(4) 0.068(4) -0.062(4)
C02V 0.129(5) 0.093(5) 0.072(3) -0.001(3) 0.062(3) 0.013(4)
C02W 0.063(3) 0.196(8) 0.056(2) -0.021(4) 0.034(2) -0.043(4)
C02X 0.093(4) 0.126(6) 0.091(4) -0.005(4) 0.049(3) 0.003(4)
C02Y 0.099(5) 0.137(9) 0.119(5) -0.003(6) 0.033(4) 0.051(6)
C02Z 0.146(6) 0.163(8) 0.066(3) -0.032(4) 0.047(4) -0.030(5)
C030 0.118(4) 0.093(5) 0.100(4) 0.019(4) 0.074(4) 0.037(4)
C031 0.079(4) 0.079(5) 0.151(6) 0.000(4) 0.034(4) -0.017(4)
C032 0.102(4) 0.072(5) 0.133(5) 0.025(4) 0.075(4) 0.021(4)
C033 0.163(6) 0.086(5) 0.079(3) 0.014(3) 0.056(4) -0.020(4)
C034 0.121(5) 0.145(8) 0.127(5) -0.014(5) 0.078(5) -0.056(5)
C035 0.169(7) 0.246(12) 0.066(3) 0.004(5) 0.063(4) -0.058(7)
C036 0.106(5) 0.092(6) 0.147(6) 0.022(5) 0.060(5) 0.037(4)
C038 0.150(6) 0.231(11) 0.058(3) 0.015(5) 0.030(4) 0.072(7)
C039 0.249(9) 0.104(6) 0.217(9) 0.079(6) 0.192(8) 0.105(7)
C03A 0.168(7) 0.133(7) 0.109(5) -0.028(5) 0.073(5) -0.092(6)
C03B 0.120(6) 0.061(4) 0.203(9) 0.018(5) 0.105(6) 0.026(4)
C03C 0.155(6) 0.129(7) 0.099(4) -0.034(4) 0.069(4) -0.082(6)
C03D 0.154(6) 0.088(5) 0.137(6) 0.020(4) 0.107(5) 0.048(5)
C03F 0.081(4) 0.275(12) 0.082(4) -0.043(5) 0.036(3) -0.062(6)
C03G 0.187(8) 0.172(9) 0.083(4) -0.003(5) 0.087(5) 0.010(7)
C03H 0.064(4) 0.39(2) 0.180(9) 0.051(11) 0.043(5) -0.046(7)
C03I 0.094(5) 0.48(2) 0.090(4) -0.054(8) 0.037(4) -0.130(9)
C03K 0.274(13) 0.113(8) 0.170(8) 0.045(6) -0.005(9) -0.096(9)
C044 0.360(17) 0.134(9) 0.182(9) 0.007(8) 0.048(11) -0.107(11)
C042 0.243(11) 0.129(8) 0.128(6) -0.022(5) 0.053(7) -0.080(8)
C037 0.082(3) 0.116(5) 0.081(3) 0.002(3) 0.018(3) -0.045(3)
C03V 0.178(7) 0.116(6) 0.089(4) 0.015(4) 0.011(4) -0.077(6)
C03E 0.152(7) 0.112(7) 0.150(6) 0.048(5) 0.010(6) -0.059(6)
C03L 0.115(5) 0.143(8) 0.124(5) -0.015(5) 0.078(5) 0.017(5)
C03M 0.133(6) 0.123(7) 0.154(7) 0.001(6) 0.081(6) -0.008(5)
C03N 0.111(5) 0.147(8) 0.099(4) -0.015(5) 0.046(4) 0.010(5)
C03O 0.158(7) 0.095(6) 0.132(6) 0.037(5) 0.097(6) 0.044(5)
C03P 0.139(8) 0.177(12) 0.201(10) -0.051(9) 0.087(8) 0.010(8)
C03Q 0.285(12) 0.147(8) 0.085(4) 0.005(5) 0.097(6) 0.040(8)
C03R 0.158(8) 0.116(8) 0.122(6) 0.013(6) 0.076(6) 0.060(7)
C03T 0.211(10) 0.190(11) 0.175(9) 0.018(8) 0.137(8) -0.019(9)
C03U 0.095(5) 0.208(13) 0.153(7) -0.029(8) 0.050(5) -0.018(7)
C03W 0.104(6) 0.156(9) 0.159(7) -0.044(6) 0.060(5) -0.015(6)
C03X 0.101(5) 0.149(9) 0.175(8) -0.009(7) 0.052(6) 0.012(6)
C03Y 0.273(14) 0.189(12) 0.190(10) 0.074(9) 0.122(10) 0.149(12)
C03Z 0.288(14) 0.224(13) 0.192(9) -0.073(9) 0.157(10) -0.192(12)
C040 0.184(9) 0.121(8) 0.310(14) 0.063(9) 0.167(10) 0.088(7)
C043 0.102(6) 0.184(9) 0.351(15) 0.045(10) 0.132(8) 0.022(6)
C02Q 0.084(3) 0.153(6) 0.089(4) 0.028(4) 0.054(3) 0.027(4)
C03J 0.091(5) 0.144(7) 0.255(10) -0.055(8) 0.095(6) -0.003(5)
C03S 0.095(5) 0.162(9) 0.329(15) -0.048(10) 0.072(7) 0.018(6)
C041 0.185(9) 0.223(10) 0.339(15) 0.078(12) 0.194(11) 0.091(8)
C82 0.172(9) 0.214(10) 0.45(2) 0.072(14) 0.221(12) 0.035(9)
C79 0.129(8) 0.164(11) 0.287(15) -0.019(11) 0.054(9) -0.054(8)
C80 0.37(2) 0.173(13) 0.259(15) 0.042(11) 0.069(14) -0.154(14)
C81 0.350(19) 0.36(2) 0.55(3) 0.18(2) 0.37(2) 0.235(18)

_geom_special_details            
;
 All esds (except the esd in the dihedral angle between two l.s. planes)
 are estimated using the full covariance matrix.  The cell esds are taken
 into account individually in the estimation of esds in distances, angles
 and torsion angles; correlations between esds in cell parameters are only
 used when they are defined by crystal symmetry.  An approximate (isotropic)
 treatment of cell esds is used for estimating esds involving l.s. planes.
;
loop_
_geom_bond_atom_site_label_1
_geom_bond_atom_site_label_2
_geom_bond_distance
_geom_bond_site_symmetry_2
_geom_bond_publ_flag
S001 O005 1.450(3) . ?
S001 O006 1.441(3) . ?
S001 O008 1.458(3) . ?
S001 C56 1.748(4) . ?
S002 O007 1.442(3) . ?
S002 O00E 1.447(3) . ?
S002 O00G 1.453(3) . ?
S002 C77 1.769(4) . ?
S003 O009 1.448(4) . ?
S003 O00A 1.441(3) . ?
S003 O00H 1.430(4) . ?
S003 C73 1.763(4) . ?
S004 O00C 1.439(3) . ?
S004 O00J 1.467(3) . ?
S004 O00K 1.454(3) . ?
S004 C60 1.772(4) . ?
C63 C65 1.521(6) . ?
C63 C59 1.392(6) . ?
C63 C62 1.409(5) . ?
N4 H4A 0.8900 . ?
N4 H4B 0.8900 . ?
N4 H4C 0.8900 . ?
N4 C47 1.497(5) . ?
C65 C67 1.537(5) . ?
C65 C64 1.525(5) . ?
C65 C66 1.547(5) . ?
C69 C68 1.548(5) . ?
C69 C54 1.530(5) . ?
C69 C70 1.532(5) . ?
C69 C64 1.530(5) . ?
N2 H2A 0.8900 . ?
N2 H2B 0.8900 . ?
N2 H2C 0.8900 . ?
N2 C01T 1.512(5) . ?
C68 H68A 0.9700 . ?
C68 H68B 0.9700 . ?
C68 C75 1.529(5) . ?
N3 H3A 0.8900 . ?
N3 H3B 0.8900 . ?
N3 H3C 0.8900 . ?
N3 C45 1.514(5) . ?
C56 C57 1.388(6) . ?
C56 C55 1.363(6) . ?
C54 C53 1.379(5) . ?
C54 C01S 1.384(6) . ?
N1 H1A 0.8900 . ?
N1 H1B 0.8900 . ?
N1 H1C 0.8900 . ?
N1 C01L 1.509(5) . ?
C67 H67A 0.9700 . ?
C67 H67B 0.9700 . ?
C67 C71 1.538(5) . ?
C77 C01N 1.343(5) . ?
C77 C01W 1.383(6) . ?
C60 C61 1.384(6) . ?
C60 C58 1.356(6) . ?
C70 H70A 0.9700 . ?
C70 H70B 0.9700 . ?
C70 C71 1.547(5) . ?
C71 C74 1.549(5) . ?
C71 C72 1.530(5) . ?
C64 H64A 0.9700 . ?
C64 H64B 0.9700 . ?
C66 H66A 0.9700 . ?
C66 H66B 0.9700 . ?
C66 C75 1.543(6) . ?
C73 C02B 1.367(6) . ?
C73 C02W 1.340(6) . ?
C75 C74 1.535(5) . ?
C75 C76 1.530(5) . ?
C74 H74A 0.9700 . ?
C74 H74B 0.9700 . ?
C61 H61 0.9300 . ?
C61 C62 1.361(6) . ?
C76 C01X 1.361(6) . ?
C76 C022 1.375(5) . ?
C58 H58 0.9300 . ?
C58 C59 1.385(6) . ?
C49 C50 1.369(7) . ?
C49 C01T 1.519(6) . ?
C49 C024 1.384(6) . ?
C53 H53 0.9300 . ?
C53 C55 1.376(6) . ?
C72 C02O 1.361(6) . ?
C72 C02R 1.358(6) . ?
C45 C46 1.528(6) . ?
C45 C01K 1.525(8) . ?
C45 C01O 1.516(7) . ?
C46 C01U 1.366(7) . ?
C46 C02J 1.380(7) . ?
C59 H59 0.9300 . ?
C48 C01T 1.554(6) . ?
C48 C020 1.379(8) . ?
C48 C025 1.366(8) . ?
C62 H62 0.9300 . ?
C47 C01J 1.563(7) . ?
C47 C01P 1.518(6) . ?
C47 C01V 1.549(6) . ?
C78 C01L 1.563(7) . ?
C78 C02K 1.336(8) . ?
C78 C02L 1.317(8) . ?
C57 H57 0.9300 . ?
C57 C01S 1.386(6) . ?
C55 H55 0.9300 . ?
C51 H51 0.9300 . ?
C51 C52 1.353(8) . ?
C51 C50 1.391(6) . ?
C52 C02F 1.325(9) . ?
C52 C03G 1.522(8) . ?
C50 H50 0.9300 . ?
C01J C01M 1.385(7) . ?
C01J C01R 1.365(7) . ?
C01K C02E 1.349(8) . ?
C01K C032 1.400(8) . ?
C01L C037 1.589(7) . ?
C01L C02Q 1.478(7) . ?
C01M H01M 0.9300 . ?
C01M C02A 1.372(8) . ?
C01N H01N 0.9300 . ?
C01N C01X 1.385(6) . ?
C01O C02T 1.385(8) . ?
C01O C02U 1.411(7) . ?
C01P C02G 1.383(8) . ?
C01P C02V 1.367(7) . ?
C01Q H01Q 0.9300 . ?
C01Q C01U 1.392(7) . ?
C01Q C027 1.382(9) . ?
C01R H01R 0.9300 . ?
C01R C02M 1.361(9) . ?
C01S H01S 0.9300 . ?
C01T C01Z 1.530(6) . ?
C01U H01U 0.9300 . ?
C01V C01Y 1.365(6) . ?
C01V C03F 1.329(7) . ?
C01W H01W 0.9300 . ?
C01W C022 1.359(6) . ?
C01X H01X 0.9300 . ?
C01Y H01Y 0.9300 . ?
C01Y C029 1.376(6) . ?
C01Z C023 1.387(7) . ?
C01Z C030 1.385(7) . ?
C020 H020 0.9300 . ?
C020 C02H 1.369(9) . ?
C021 C02H 1.374(11) . ?
C021 C02S 1.564(9) . ?
C021 C031 1.355(11) . ?
C022 H022 0.9300 . ?
C023 H023 0.9300 . ?
C023 C036 1.362(9) . ?
C024 H024 0.9300 . ?
C024 C02F 1.401(8) . ?
C025 H025 0.9300 . ?
C025 C031 1.398(8) . ?
C026 C02I 1.313(10) . ?
C026 C038 1.352(11) . ?
C026 C03Q 1.516(9) . ?
C027 C02D 1.369(9) . ?
C027 C02Z 1.564(8) . ?
C028 C02A 1.371(10) . ?
C028 C02M 1.403(11) . ?
C028 C039 1.531(9) . ?
C029 H029 0.9300 . ?
C029 C02N 1.356(9) . ?
C02A H02A 0.9300 . ?
C02B H02B 0.9300 . ?
C02B C02R 1.363(6) . ?
C02C C02P 1.364(10) . ?
C02C C033 1.357(10) . ?
C02C C035 1.516(8) . ?
C02D H02I 0.9300 . ?
C02D C02J 1.373(7) . ?
C02E H02J 0.9300 . ?
C02E C02Y 1.429(12) . ?
C02F H02F 0.9300 . ?
C02G H02G 0.9300 . ?
C02G C033 1.395(8) . ?
C02H H02H 0.9300 . ?
C02I H02S 0.9300 . ?
C02I C02K 1.378(8) . ?
C02J H02K 0.9300 . ?
C02K H02X 0.9300 . ?
C02L H02Z 0.9300 . ?
C02L C038 1.417(10) . ?
C02M H02M 0.9300 . ?
C02N C03H 1.535(9) . ?
C02N C03I 1.358(11) . ?
C02O H02O 0.9300 . ?
C02O C02W 1.377(6) . ?
C02P H02P 0.9300 . ?
C02P C02V 1.409(8) . ?
C02R H02R 0.9300 . ?
C02S H02C 0.9600 . ?
C02S H02D 0.9600 . ?
C02S H02E 0.9600 . ?
C02T H02T 0.9300 . ?
C02T C03C 1.391(8) . ?
C02U H02U 0.9300 . ?
C02U C034 1.363(9) . ?
C02V H02V 0.9300 . ?
C02W H02W 0.9300 . ?
C02X C03L 1.452(10) . ?
C02X C03M 1.514(10) . ?
C02X C03N 1.461(11) . ?
C02X C03T 1.528(11) . ?
C02Y H02Y 0.9300 . ?
C02Y C03R 1.330(12) . ?
C02Z H02L 0.9600 . ?
C02Z H02N 0.9600 . ?
C02Z H02Q 0.9600 . ?
C030 H030 0.9300 . ?
C030 C03D 1.394(8) . ?
C031 H031 0.9300 . ?
C032 H032 0.9300 . ?
C032 C03O 1.380(9) . ?
C033 H033 0.9300 . ?
C034 H034 0.9300 . ?
C034 C03A 1.396(11) . ?
C035 H03A 0.9600 . ?
C035 H03B 0.9600 . ?
C035 H03C 0.9600 . ?
C036 H036 0.9300 . ?
C036 C03B 1.351(11) . ?
C038 H038 0.9300 . ?
C039 H03D 0.9600 . ?
C039 H03E 0.9600 . ?
C039 H03F 0.9600 . ?
C03A C03C 1.377(10) . ?
C03A C03Z 1.562(10) . ?
C03B C03D 1.369(11) . ?
C03B C040 1.582(10) . ?
C03C H03P 0.9300 . ?
C03D H03L 0.9300 . ?
C03F H03G 0.9300 . ?
C03F C03I 1.388(9) . ?
C03G H03M 0.9600 . ?
C03G H03N 0.9600 . ?
C03G H03O 0.9600 . ?
C03H H03H 0.9600 . ?
C03H H03I 0.9600 . ?
C03H H03J 0.9600 . ?
C03I H03K 0.9300 . ?
C03K C044 1.3900 . ?
C03K C03E 1.3900 . ?
C03K C80 1.629(14) . ?
C044 H044 0.9300 . ?
C044 C042 1.3900 . ?
C042 H042 0.9300 . ?
C042 C037 1.3900 . ?
C037 C03V 1.3900 . ?
C03V H03X 0.9300 . ?
C03V C03E 1.3900 . ?
C03E H03Y 0.9300 . ?
C03L H2 0.9800 . ?
C03L C03N 1.468(11) . ?
C03L C03W 1.528(12) . ?
C03M H3 0.9600 . ?
C03M H 0.9600 . ?
C03M HA 0.9600 . ?
C03N H4 0.9800 . ?
C03N C03X 1.512(11) . ?
C03O H03Q 0.9300 . ?
C03O C03R 1.310(12) . ?
C03P H5 0.9300 . ?
C03P C03U 1.388(15) . ?
C03P C03X 1.493(14) . ?
C03Q H03Z 0.9600 . ?
C03Q HB 0.9600 . ?
C03Q HC 0.9600 . ?
C03R C03Y 1.515(12) . ?
C03T H6 0.9600 . ?
C03T HD 0.9600 . ?
C03T HE 0.9600 . ?
C03U C03W 1.422(12) . ?
C03U C79 1.616(14) . ?
C03W H7 0.9700 . ?
C03W HF 0.9700 . ?
C03X H8 0.9700 . ?
C03X HG 0.9700 . ?
C03Y H03R 0.9600 . ?
C03Y H03S 0.9600 . ?
C03Y H03T 0.9600 . ?
C03Z H03U 0.9600 . ?
C03Z H03V 0.9600 . ?
C03Z H03W 0.9600 . ?
C040 H04A 0.9600 . ?
C040 H04B 0.9600 . ?
C040 H04C 0.9600 . ?
C043 H043 0.9300 . ?
C043 C02Q 1.3900 . ?
C043 C82 1.3900 . ?
C02Q C03J 1.3900 . ?
C03J H03 0.9300 . ?
C03J C03S 1.3900 . ?
C03S H1 0.9300 . ?
C03S C041 1.3900 . ?
C041 C82 1.3900 . ?
C041 C81 1.582(11) . ?
C82 H82 0.9300 . ?
C79 H79A 0.9600 . ?
C79 H79B 0.9600 . ?
C79 H79C 0.9600 . ?
C80 H80A 0.9600 . ?
C80 H80B 0.9600 . ?
C80 H80C 0.9600 . ?
C81 H81A 0.9600 . ?
C81 H81B 0.9600 . ?
C81 H81C 0.9600 . ?

loop_
_geom_angle_atom_site_label_1
_geom_angle_atom_site_label_2
_geom_angle_atom_site_label_3
_geom_angle
_geom_angle_site_symmetry_1
_geom_angle_site_symmetry_3
_geom_angle_publ_flag
O005 S001 O008 113.63(19) . . ?
O005 S001 C56 105.96(19) . . ?
O006 S001 O005 112.90(19) . . ?
O006 S001 O008 111.7(2) . . ?
O006 S001 C56 106.54(19) . . ?
O008 S001 C56 105.38(17) . . ?
O007 S002 O00E 113.0(2) . . ?
O007 S002 O00G 110.75(18) . . ?
O007 S002 C77 107.56(19) . . ?
O00E S002 O00G 114.2(2) . . ?
O00E S002 C77 105.15(16) . . ?
O00G S002 C77 105.54(18) . . ?
O009 S003 C73 105.5(2) . . ?
O00A S003 O009 112.6(2) . . ?
O00A S003 C73 106.87(18) . . ?
O00H S003 O009 113.0(3) . . ?
O00H S003 O00A 112.1(3) . . ?
O00H S003 C73 106.04(19) . . ?
O00C S004 O00J 113.7(2) . . ?
O00C S004 O00K 111.0(2) . . ?
O00C S004 C60 106.20(19) . . ?
O00J S004 C60 106.4(2) . . ?
O00K S004 O00J 112.4(2) . . ?
O00K S004 C60 106.70(19) . . ?
C59 C63 C65 123.1(3) . . ?
C59 C63 C62 116.3(4) . . ?
C62 C63 C65 120.6(3) . . ?
H4A N4 H4B 109.5 . . ?
H4A N4 H4C 109.5 . . ?
H4B N4 H4C 109.5 . . ?
C47 N4 H4A 109.5 . . ?
C47 N4 H4B 109.5 . . ?
C47 N4 H4C 109.5 . . ?
C63 C65 C67 110.3(3) . . ?
C63 C65 C64 112.5(3) . . ?
C63 C65 C66 109.4(3) . . ?
C67 C65 C66 108.8(3) . . ?
C64 C65 C67 107.9(3) . . ?
C64 C65 C66 107.9(3) . . ?
C54 C69 C68 109.1(3) . . ?
C54 C69 C70 110.3(3) . . ?
C54 C69 C64 112.2(3) . . ?
C70 C69 C68 109.3(3) . . ?
C64 C69 C68 107.9(3) . . ?
C64 C69 C70 108.0(3) . . ?
H2A N2 H2B 109.5 . . ?
H2A N2 H2C 109.5 . . ?
H2B N2 H2C 109.5 . . ?
C01T N2 H2A 109.5 . . ?
C01T N2 H2B 109.5 . . ?
C01T N2 H2C 109.5 . . ?
C69 C68 H68A 109.4 . . ?
C69 C68 H68B 109.4 . . ?
H68A C68 H68B 108.0 . . ?
C75 C68 C69 111.4(3) . . ?
C75 C68 H68A 109.4 . . ?
C75 C68 H68B 109.4 . . ?
H3A N3 H3B 109.5 . . ?
H3A N3 H3C 109.5 . . ?
H3B N3 H3C 109.5 . . ?
C45 N3 H3A 109.5 . . ?
C45 N3 H3B 109.5 . . ?
C45 N3 H3C 109.5 . . ?
C57 C56 S001 119.5(3) . . ?
C55 C56 S001 121.8(3) . . ?
C55 C56 C57 118.6(4) . . ?
C53 C54 C69 123.4(4) . . ?
C53 C54 C01S 117.0(4) . . ?
C01S C54 C69 119.7(3) . . ?
H1A N1 H1B 109.5 . . ?
H1A N1 H1C 109.5 . . ?
H1B N1 H1C 109.5 . . ?
C01L N1 H1A 109.5 . . ?
C01L N1 H1B 109.5 . . ?
C01L N1 H1C 109.5 . . ?
C65 C67 H67A 109.2 . . ?
C65 C67 H67B 109.2 . . ?
C65 C67 C71 112.0(3) . . ?
H67A C67 H67B 107.9 . . ?
C71 C67 H67A 109.2 . . ?
C71 C67 H67B 109.2 . . ?
C01N C77 S002 120.6(3) . . ?
C01N C77 C01W 119.2(4) . . ?
C01W C77 S002 120.2(3) . . ?
C61 C60 S004 119.8(3) . . ?
C58 C60 S004 120.0(3) . . ?
C58 C60 C61 120.2(4) . . ?
C69 C70 H70A 109.3 . . ?
C69 C70 H70B 109.3 . . ?
C69 C70 C71 111.7(3) . . ?
H70A C70 H70B 107.9 . . ?
C71 C70 H70A 109.3 . . ?
C71 C70 H70B 109.3 . . ?
C67 C71 C70 107.8(3) . . ?
C67 C71 C74 108.6(3) . . ?
C70 C71 C74 107.2(3) . . ?
C72 C71 C67 110.2(3) . . ?
C72 C71 C70 110.9(3) . . ?
C72 C71 C74 111.9(3) . . ?
C65 C64 C69 112.6(3) . . ?
C65 C64 H64A 109.1 . . ?
C65 C64 H64B 109.1 . . ?
C69 C64 H64A 109.1 . . ?
C69 C64 H64B 109.1 . . ?
H64A C64 H64B 107.8 . . ?
C65 C66 H66A 109.3 . . ?
C65 C66 H66B 109.3 . . ?
H66A C66 H66B 108.0 . . ?
C75 C66 C65 111.6(3) . . ?
C75 C66 H66A 109.3 . . ?
C75 C66 H66B 109.3 . . ?
C02B C73 S003 121.3(3) . . ?
C02W C73 S003 121.3(3) . . ?
C02W C73 C02B 117.4(4) . . ?
C68 C75 C66 108.2(3) . . ?
C68 C75 C74 108.3(3) . . ?
C68 C75 C76 108.8(3) . . ?
C74 C75 C66 108.4(3) . . ?
C76 C75 C66 110.9(3) . . ?
C76 C75 C74 112.2(3) . . ?
C71 C74 H74A 109.1 . . ?
C71 C74 H74B 109.1 . . ?
C75 C74 C71 112.6(3) . . ?
C75 C74 H74A 109.1 . . ?
C75 C74 H74B 109.1 . . ?
H74A C74 H74B 107.8 . . ?
C60 C61 H61 120.0 . . ?
C62 C61 C60 120.0(4) . . ?
C62 C61 H61 120.0 . . ?
C01X C76 C75 122.7(3) . . ?
C01X C76 C022 115.4(3) . . ?
C022 C76 C75 121.9(3) . . ?
C60 C58 H58 120.0 . . ?
C60 C58 C59 120.0(4) . . ?
C59 C58 H58 120.0 . . ?
C50 C49 C01T 120.6(4) . . ?
C50 C49 C024 116.8(4) . . ?
C024 C49 C01T 122.6(5) . . ?
C54 C53 H53 119.4 . . ?
C55 C53 C54 121.2(4) . . ?
C55 C53 H53 119.4 . . ?
C02O C72 C71 123.1(3) . . ?
C02R C72 C71 121.6(3) . . ?
C02R C72 C02O 115.3(4) . . ?
N3 C45 C46 107.5(3) . . ?
N3 C45 C01K 106.9(4) . . ?
N3 C45 C01O 109.0(4) . . ?
C01K C45 C46 113.8(4) . . ?
C01O C45 C46 108.3(4) . . ?
C01O C45 C01K 111.1(4) . . ?
C01U C46 C45 120.1(4) . . ?
C01U C46 C02J 116.6(4) . . ?
C02J C46 C45 123.1(5) . . ?
C63 C59 H59 119.1 . . ?
C58 C59 C63 121.7(4) . . ?
C58 C59 H59 119.1 . . ?
C020 C48 C01T 120.8(5) . . ?
C025 C48 C01T 121.3(5) . . ?
C025 C48 C020 117.9(5) . . ?
C63 C62 H62 119.1 . . ?
C61 C62 C63 121.8(4) . . ?
C61 C62 H62 119.1 . . ?
N4 C47 C01J 106.3(3) . . ?
N4 C47 C01P 109.2(3) . . ?
N4 C47 C01V 107.1(3) . . ?
C01P C47 C01J 110.8(3) . . ?
C01P C47 C01V 110.4(3) . . ?
C01V C47 C01J 112.9(4) . . ?
C02K C78 C01L 121.7(4) . . ?
C02L C78 C01L 121.3(5) . . ?
C02L C78 C02K 117.0(5) . . ?
C56 C57 H57 120.3 . . ?
C01S C57 C56 119.4(4) . . ?
C01S C57 H57 120.3 . . ?
C56 C55 C53 121.6(4) . . ?
C56 C55 H55 119.2 . . ?
C53 C55 H55 119.2 . . ?
C52 C51 H51 119.4 . . ?
C52 C51 C50 121.2(6) . . ?
C50 C51 H51 119.4 . . ?
C51 C52 C03G 122.0(7) . . ?
C02F C52 C51 117.6(5) . . ?
C02F C52 C03G 120.4(6) . . ?
C49 C50 C51 121.7(5) . . ?
C49 C50 H50 119.2 . . ?
C51 C50 H50 119.2 . . ?
C01M C01J C47 119.5(4) . . ?
C01R C01J C47 123.6(5) . . ?
C01R C01J C01M 116.8(5) . . ?
C02E C01K C45 124.4(6) . . ?
C02E C01K C032 116.3(6) . . ?
C032 C01K C45 119.3(5) . . ?
N1 C01L C78 107.1(4) . . ?
N1 C01L C037 106.9(4) . . ?
C78 C01L C037 108.8(4) . . ?
C02Q C01L N1 110.7(4) . . ?
C02Q C01L C78 112.5(4) . . ?
C02Q C01L C037 110.5(4) . . ?
C01J C01M H01M 118.8 . . ?
C02A C01M C01J 122.3(6) . . ?
C02A C01M H01M 118.8 . . ?
C77 C01N H01N 120.0 . . ?
C77 C01N C01X 119.9(4) . . ?
C01X C01N H01N 120.0 . . ?
C02T C01O C45 124.3(4) . . ?
C02T C01O C02U 118.1(5) . . ?
C02U C01O C45 117.6(5) . . ?
C02G C01P C47 121.2(4) . . ?
C02V C01P C47 121.0(5) . . ?
C02V C01P C02G 117.7(5) . . ?
C01U C01Q H01Q 120.3 . . ?
C027 C01Q H01Q 120.3 . . ?
C027 C01Q C01U 119.4(6) . . ?
C01J C01R H01R 119.0 . . ?
C02M C01R C01J 122.0(7) . . ?
C02M C01R H01R 119.0 . . ?
C54 C01S C57 122.2(4) . . ?
C54 C01S H01S 118.9 . . ?
C57 C01S H01S 118.9 . . ?
N2 C01T C49 108.0(3) . . ?
N2 C01T C48 107.1(3) . . ?
N2 C01T C01Z 106.4(3) . . ?
C49 C01T C48 111.9(3) . . ?
C49 C01T C01Z 111.6(4) . . ?
C01Z C01T C48 111.4(4) . . ?
C46 C01U C01Q 122.4(5) . . ?
C46 C01U H01U 118.8 . . ?
C01Q C01U H01U 118.8 . . ?
C01Y C01V C47 121.8(4) . . ?
C03F C01V C47 121.6(4) . . ?
C03F C01V C01Y 116.5(4) . . ?
C77 C01W H01W 120.4 . . ?
C022 C01W C77 119.2(4) . . ?
C022 C01W H01W 120.4 . . ?
C76 C01X C01N 122.8(4) . . ?
C76 C01X H01X 118.6 . . ?
C01N C01X H01X 118.6 . . ?
C01V C01Y H01Y 118.9 . . ?
C01V C01Y C029 122.2(5) . . ?
C029 C01Y H01Y 118.9 . . ?
C023 C01Z C01T 122.1(4) . . ?
C030 C01Z C01T 121.0(5) . . ?
C030 C01Z C023 116.9(5) . . ?
C48 C020 H020 119.6 . . ?
C02H C020 C48 120.9(6) . . ?
C02H C020 H020 119.6 . . ?
C02H C021 C02S 118.8(8) . . ?
C031 C021 C02H 118.9(6) . . ?
C031 C021 C02S 122.3(9) . . ?
C76 C022 H022 118.3 . . ?
C01W C022 C76 123.4(4) . . ?
C01W C022 H022 118.3 . . ?
C01Z C023 H023 119.3 . . ?
C036 C023 C01Z 121.4(6) . . ?
C036 C023 H023 119.3 . . ?
C49 C024 H024 120.3 . . ?
C49 C024 C02F 119.4(6) . . ?
C02F C024 H024 120.3 . . ?
C48 C025 H025 119.4 . . ?
C48 C025 C031 121.1(6) . . ?
C031 C025 H025 119.4 . . ?
C02I C026 C038 115.4(6) . . ?
C02I C026 C03Q 124.3(8) . . ?
C038 C026 C03Q 119.8(7) . . ?
C01Q C027 C02Z 117.2(7) . . ?
C02D C027 C01Q 118.9(5) . . ?
C02D C027 C02Z 123.8(6) . . ?
C02A C028 C02M 117.3(6) . . ?
C02A C028 C039 118.5(8) . . ?
C02M C028 C039 124.2(8) . . ?
C01Y C029 H029 119.6 . . ?
C02N C029 C01Y 120.9(5) . . ?
C02N C029 H029 119.6 . . ?
C01M C02A H02A 119.8 . . ?
C028 C02A C01M 120.5(6) . . ?
C028 C02A H02A 119.8 . . ?
C73 C02B H02B 119.8 . . ?
C02R C02B C73 120.4(4) . . ?
C02R C02B H02B 119.8 . . ?
C02P C02C C035 120.0(8) . . ?
C033 C02C C02P 116.9(6) . . ?
C033 C02C C035 123.1(8) . . ?
C027 C02D H02I 119.8 . . ?
C027 C02D C02J 120.3(6) . . ?
C02J C02D H02I 119.8 . . ?
C01K C02E H02J 119.6 . . ?
C01K C02E C02Y 120.7(8) . . ?
C02Y C02E H02J 119.6 . . ?
C52 C02F C024 123.4(6) . . ?
C52 C02F H02F 118.3 . . ?
C024 C02F H02F 118.3 . . ?
C01P C02G H02G 119.8 . . ?
C01P C02G C033 120.5(6) . . ?
C033 C02G H02G 119.8 . . ?
C020 C02H C021 121.0(7) . . ?
C020 C02H H02H 119.5 . . ?
C021 C02H H02H 119.5 . . ?
C026 C02I H02S 118.4 . . ?
C026 C02I C02K 123.3(7) . . ?
C02K C02I H02S 118.4 . . ?
C46 C02J H02K 118.8 . . ?
C02D C02J C46 122.3(6) . . ?
C02D C02J H02K 118.8 . . ?
C78 C02K C02I 121.5(6) . . ?
C78 C02K H02X 119.3 . . ?
C02I C02K H02X 119.3 . . ?
C78 C02L H02Z 119.5 . . ?
C78 C02L C038 121.1(7) . . ?
C038 C02L H02Z 119.5 . . ?
C01R C02M C028 121.0(7) . . ?
C01R C02M H02M 119.5 . . ?
C028 C02M H02M 119.5 . . ?
C029 C02N C03H 120.8(7) . . ?
C029 C02N C03I 117.0(5) . . ?
C03I C02N C03H 122.1(7) . . ?
C72 C02O H02O 118.9 . . ?
C72 C02O C02W 122.1(4) . . ?
C02W C02O H02O 118.9 . . ?
C02C C02P H02P 119.0 . . ?
C02C C02P C02V 122.0(7) . . ?
C02V C02P H02P 119.0 . . ?
C72 C02R C02B 123.2(4) . . ?
C72 C02R H02R 118.4 . . ?
C02B C02R H02R 118.4 . . ?
C021 C02S H02C 109.5 . . ?
C021 C02S H02D 109.5 . . ?
C021 C02S H02E 109.5 . . ?
H02C C02S H02D 109.5 . . ?
H02C C02S H02E 109.5 . . ?
H02D C02S H02E 109.5 . . ?
C01O C02T H02T 119.6 . . ?
C01O C02T C03C 120.8(6) . . ?
C03C C02T H02T 119.6 . . ?
C01O C02U H02U 119.4 . . ?
C034 C02U C01O 121.1(6) . . ?
C034 C02U H02U 119.4 . . ?
C01P C02V C02P 120.2(6) . . ?
C01P C02V H02V 119.9 . . ?
C02P C02V H02V 119.9 . . ?
C73 C02W C02O 121.5(5) . . ?
C73 C02W H02W 119.3 . . ?
C02O C02W H02W 119.3 . . ?
C03L C02X C03M 118.5(6) . . ?
C03L C02X C03N 60.5(5) . . ?
C03L C02X C03T 118.7(8) . . ?
C03M C02X C03T 113.2(7) . . ?
C03N C02X C03M 118.1(7) . . ?
C03N C02X C03T 118.2(7) . . ?
C02E C02Y H02Y 118.9 . . ?
C03R C02Y C02E 122.1(8) . . ?
C03R C02Y H02Y 118.9 . . ?
C027 C02Z H02L 109.5 . . ?
C027 C02Z H02N 109.5 . . ?
C027 C02Z H02Q 109.5 . . ?
H02L C02Z H02N 109.5 . . ?
H02L C02Z H02Q 109.5 . . ?
H02N C02Z H02Q 109.5 . . ?
C01Z C030 H030 119.7 . . ?
C01Z C030 C03D 120.7(6) . . ?
C03D C030 H030 119.7 . . ?
C021 C031 C025 120.2(7) . . ?
C021 C031 H031 119.9 . . ?
C025 C031 H031 119.9 . . ?
C01K C032 H032 120.4 . . ?
C03O C032 C01K 119.2(7) . . ?
C03O C032 H032 120.4 . . ?
C02C C033 C02G 122.1(7) . . ?
C02C C033 H033 118.9 . . ?
C02G C033 H033 118.9 . . ?
C02U C034 H034 120.0 . . ?
C02U C034 C03A 120.0(6) . . ?
C03A C034 H034 120.0 . . ?
C02C C035 H03A 109.5 . . ?
C02C C035 H03B 109.5 . . ?
C02C C035 H03C 109.5 . . ?
H03A C035 H03B 109.5 . . ?
H03A C035 H03C 109.5 . . ?
H03B C035 H03C 109.5 . . ?
C023 C036 H036 119.1 . . ?
C03B C036 C023 121.9(7) . . ?
C03B C036 H036 119.1 . . ?
C026 C038 C02L 121.3(6) . . ?
C026 C038 H038 119.4 . . ?
C02L C038 H038 119.4 . . ?
C028 C039 H03D 109.5 . . ?
C028 C039 H03E 109.5 . . ?
C028 C039 H03F 109.5 . . ?
H03D C039 H03E 109.5 . . ?
H03D C039 H03F 109.5 . . ?
H03E C039 H03F 109.5 . . ?
C034 C03A C03Z 120.6(7) . . ?
C03C C03A C034 119.8(6) . . ?
C03C C03A C03Z 119.6(8) . . ?
C036 C03B C03D 118.5(6) . . ?
C036 C03B C040 121.2(9) . . ?
C03D C03B C040 120.2(9) . . ?
C02T C03C H03P 120.0 . . ?
C03A C03C C02T 120.1(7) . . ?
C03A C03C H03P 120.0 . . ?
C030 C03D H03L 119.7 . . ?
C03B C03D C030 120.6(6) . . ?
C03B C03D H03L 119.7 . . ?
C01V C03F H03G 118.9 . . ?
C01V C03F C03I 122.3(6) . . ?
C03I C03F H03G 118.9 . . ?
C52 C03G H03M 109.5 . . ?
C52 C03G H03N 109.5 . . ?
C52 C03G H03O 109.5 . . ?
H03M C03G H03N 109.5 . . ?
H03M C03G H03O 109.5 . . ?
H03N C03G H03O 109.5 . . ?
C02N C03H H03H 109.5 . . ?
C02N C03H H03I 109.5 . . ?
C02N C03H H03J 109.5 . . ?
H03H C03H H03I 109.5 . . ?
H03H C03H H03J 109.5 . . ?
H03I C03H H03J 109.5 . . ?
C02N C03I C03F 121.1(6) . . ?
C02N C03I H03K 119.5 . . ?
C03F C03I H03K 119.5 . . ?
C044 C03K C03E 120.0 . . ?
C044 C03K C80 130.7(7) . . ?
C03E C03K C80 106.4(9) . . ?
C03K C044 H044 120.0 . . ?
C042 C044 C03K 120.0 . . ?
C042 C044 H044 120.0 . . ?
C044 C042 H042 120.0 . . ?
C037 C042 C044 120.0 . . ?
C037 C042 H042 120.0 . . ?
C042 C037 C01L 120.8(4) . . ?
C03V C037 C01L 119.2(4) . . ?
C03V C037 C042 120.0 . . ?
C037 C03V H03X 120.0 . . ?
C037 C03V C03E 120.0 . . ?
C03E C03V H03X 120.0 . . ?
C03K C03E H03Y 120.0 . . ?
C03V C03E C03K 120.0 . . ?
C03V C03E H03Y 120.0 . . ?
C02X C03L H2 114.2 . . ?
C02X C03L C03N 60.1(5) . . ?
C02X C03L C03W 124.0(7) . . ?
C03N C03L H2 114.2 . . ?
C03N C03L C03W 119.5(7) . . ?
C03W C03L H2 114.2 . . ?
C02X C03M H3 109.5 . . ?
C02X C03M H 109.5 . . ?
C02X C03M HA 109.5 . . ?
H3 C03M H 109.5 . . ?
H3 C03M HA 109.5 . . ?
H C03M HA 109.5 . . ?
C02X C03N C03L 59.4(6) . . ?
C02X C03N H4 114.2 . . ?
C02X C03N C03X 122.9(8) . . ?
C03L C03N H4 114.2 . . ?
C03L C03N C03X 121.1(8) . . ?
C03X C03N H4 114.2 . . ?
C032 C03O H03Q 117.3 . . ?
C03R C03O C032 125.4(9) . . ?
C03R C03O H03Q 117.3 . . ?
C03U C03P H5 118.1 . . ?
C03U C03P C03X 123.7(9) . . ?
C03X C03P H5 118.1 . . ?
C026 C03Q H03Z 109.5 . . ?
C026 C03Q HB 109.5 . . ?
C026 C03Q HC 109.5 . . ?
H03Z C03Q HB 109.5 . . ?
H03Z C03Q HC 109.5 . . ?
HB C03Q HC 109.5 . . ?
C02Y C03R C03Y 115.0(11) . . ?
C03O C03R C02Y 116.2(9) . . ?
C03O C03R C03Y 128.8(12) . . ?
C02X C03T H6 109.5 . . ?
C02X C03T HD 109.5 . . ?
C02X C03T HE 109.5 . . ?
H6 C03T HD 109.5 . . ?
H6 C03T HE 109.5 . . ?
HD C03T HE 109.5 . . ?
C03P C03U C03W 123.3(10) . . ?
C03P C03U C79 121.1(10) . . ?
C03W C03U C79 115.7(11) . . ?
C03L C03W H7 108.0 . . ?
C03L C03W HF 108.0 . . ?
C03U C03W C03L 117.4(9) . . ?
C03U C03W H7 108.0 . . ?
C03U C03W HF 108.0 . . ?
H7 C03W HF 107.2 . . ?
C03N C03X H8 108.6 . . ?
C03N C03X HG 108.6 . . ?
C03P C03X C03N 114.8(9) . . ?
C03P C03X H8 108.6 . . ?
C03P C03X HG 108.6 . . ?
H8 C03X HG 107.6 . . ?
C03R C03Y H03R 109.5 . . ?
C03R C03Y H03S 109.5 . . ?
C03R C03Y H03T 109.5 . . ?
H03R C03Y H03S 109.5 . . ?
H03R C03Y H03T 109.5 . . ?
H03S C03Y H03T 109.5 . . ?
C03A C03Z H03U 109.5 . . ?
C03A C03Z H03V 109.5 . . ?
C03A C03Z H03W 109.5 . . ?
H03U C03Z H03V 109.5 . . ?
H03U C03Z H03W 109.5 . . ?
H03V C03Z H03W 109.5 . . ?
C03B C040 H04A 109.5 . . ?
C03B C040 H04B 109.5 . . ?
C03B C040 H04C 109.5 . . ?
H04A C040 H04B 109.5 . . ?
H04A C040 H04C 109.5 . . ?
H04B C040 H04C 109.5 . . ?
C02Q C043 H043 120.0 . . ?
C02Q C043 C82 120.0 . . ?
C82 C043 H043 120.0 . . ?
C043 C02Q C01L 118.8(4) . . ?
C03J C02Q C01L 121.1(4) . . ?
C03J C02Q C043 120.0 . . ?
C02Q C03J H03 120.0 . . ?
C02Q C03J C03S 120.0 . . ?
C03S C03J H03 120.0 . . ?
C03J C03S H1 120.0 . . ?
C041 C03S C03J 120.0 . . ?
C041 C03S H1 120.0 . . ?
C03S C041 C82 120.0 . . ?
C03S C041 C81 118.8(10) . . ?
C82 C041 C81 121.2(10) . . ?
C043 C82 H82 120.0 . . ?
C041 C82 C043 120.0 . . ?
C041 C82 H82 120.0 . . ?
C03U C79 H79A 109.5 . . ?
C03U C79 H79B 109.5 . . ?
C03U C79 H79C 109.5 . . ?
H79A C79 H79B 109.5 . . ?
H79A C79 H79C 109.5 . . ?
H79B C79 H79C 109.5 . . ?
C03K C80 H80A 109.5 . . ?
C03K C80 H80B 109.5 . . ?
C03K C80 H80C 109.5 . . ?
H80A C80 H80B 109.5 . . ?
H80A C80 H80C 109.5 . . ?
H80B C80 H80C 109.5 . . ?
C041 C81 H81A 109.5 . . ?
C041 C81 H81B 109.5 . . ?
C041 C81 H81C 109.5 . . ?
H81A C81 H81B 109.5 . . ?
H81A C81 H81C 109.5 . . ?
H81B C81 H81C 109.5 . . ?

loop_
_geom_torsion_atom_site_label_1
_geom_torsion_atom_site_label_2
_geom_torsion_atom_site_label_3
_geom_torsion_atom_site_label_4
_geom_torsion
_geom_torsion_site_symmetry_1
_geom_torsion_site_symmetry_2
_geom_torsion_site_symmetry_3
_geom_torsion_site_symmetry_4
_geom_torsion_publ_flag
S001 C56 C57 C01S 177.7(4) . . . . ?
S001 C56 C55 C53 -178.4(3) . . . . ?
S002 C77 C01N C01X 178.0(4) . . . . ?
S002 C77 C01W C022 -176.7(4) . . . . ?
S003 C73 C02B C02R -179.4(6) . . . . ?
S003 C73 C02W C02O 177.6(6) . . . . ?
S004 C60 C61 C62 -175.6(3) . . . . ?
S004 C60 C58 C59 175.3(4) . . . . ?
O005 S001 C56 C57 162.8(3) . . . . ?
O005 S001 C56 C55 -19.6(4) . . . . ?
O006 S001 C56 C57 42.4(4) . . . . ?
O006 S001 C56 C55 -140.0(4) . . . . ?
O007 S002 C77 C01N 140.0(4) . . . . ?
O007 S002 C77 C01W -43.3(4) . . . . ?
O008 S001 C56 C57 -76.4(4) . . . . ?
O008 S001 C56 C55 101.2(4) . . . . ?
O009 S003 C73 C02B 84.8(5) . . . . ?
O009 S003 C73 C02W -94.4(5) . . . . ?
O00A S003 C73 C02B -35.3(5) . . . . ?
O00A S003 C73 C02W 145.5(5) . . . . ?
C63 C65 C67 C71 178.3(3) . . . . ?
C63 C65 C64 C69 -179.4(3) . . . . ?
C63 C65 C66 C75 -179.1(3) . . . . ?
O00C S004 C60 C61 87.9(4) . . . . ?
O00C S004 C60 C58 -88.5(4) . . . . ?
N4 C47 C01J C01M 46.6(5) . . . . ?
N4 C47 C01J C01R -136.4(5) . . . . ?
N4 C47 C01P C02G 38.8(6) . . . . ?
N4 C47 C01P C02V -144.8(5) . . . . ?
N4 C47 C01V C01Y 39.2(6) . . . . ?
N4 C47 C01V C03F -138.3(7) . . . . ?
O00E S002 C77 C01N 19.3(5) . . . . ?
O00E S002 C77 C01W -163.9(4) . . . . ?
C65 C63 C59 C58 -179.5(4) . . . . ?
C65 C63 C62 C61 179.2(4) . . . . ?
C65 C67 C71 C70 58.6(3) . . . . ?
C65 C67 C71 C74 -57.3(3) . . . . ?
C65 C67 C71 C72 179.8(3) . . . . ?
C65 C66 C75 C68 -59.2(3) . . . . ?
C65 C66 C75 C74 58.1(3) . . . . ?
C65 C66 C75 C76 -178.4(3) . . . . ?
O00G S002 C77 C01N -101.7(4) . . . . ?
O00G S002 C77 C01W 75.0(4) . . . . ?
O00H S003 C73 C02B -155.1(5) . . . . ?
O00H S003 C73 C02W 25.8(6) . . . . ?
C69 C68 C75 C66 59.4(4) . . . . ?
C69 C68 C75 C74 -58.0(4) . . . . ?
C69 C68 C75 C76 179.9(3) . . . . ?
C69 C54 C53 C55 -179.4(4) . . . . ?
C69 C54 C01S C57 178.6(4) . . . . ?
C69 C70 C71 C67 -58.7(4) . . . . ?
C69 C70 C71 C74 58.0(4) . . . . ?
C69 C70 C71 C72 -179.5(3) . . . . ?
O00J S004 C60 C61 -33.5(4) . . . . ?
O00J S004 C60 C58 150.1(3) . . . . ?
O00K S004 C60 C61 -153.7(3) . . . . ?
O00K S004 C60 C58 29.9(4) . . . . ?
N2 C01T C01Z C023 128.9(5) . . . . ?
N2 C01T C01Z C030 -55.5(6) . . . . ?
C68 C69 C54 C53 123.0(4) . . . . ?
C68 C69 C54 C01S -57.1(5) . . . . ?
C68 C69 C70 C71 -58.5(4) . . . . ?
C68 C69 C64 C65 59.0(4) . . . . ?
C68 C75 C74 C71 59.4(4) . . . . ?
C68 C75 C76 C01X 115.8(5) . . . . ?
C68 C75 C76 C022 -63.1(5) . . . . ?
N3 C45 C46 C01U 51.6(6) . . . . ?
N3 C45 C46 C02J -133.8(5) . . . . ?
N3 C45 C01K C02E -120.4(6) . . . . ?
N3 C45 C01K C032 58.3(6) . . . . ?
N3 C45 C01O C02T 15.3(7) . . . . ?
N3 C45 C01O C02U -164.6(5) . . . . ?
C56 C57 C01S C54 1.1(7) . . . . ?
C54 C69 C68 C75 178.9(3) . . . . ?
C54 C69 C70 C71 -178.4(3) . . . . ?
C54 C69 C64 C65 179.1(3) . . . . ?
C54 C53 C55 C56 0.4(7) . . . . ?
N1 C01L C037 C042 127.1(4) . . . . ?
N1 C01L C037 C03V -55.4(5) . . . . ?
N1 C01L C02Q C043 139.5(5) . . . . ?
N1 C01L C02Q C03J -42.8(6) . . . . ?
C67 C65 C64 C69 58.8(4) . . . . ?
C67 C65 C66 C75 -58.6(4) . . . . ?
C67 C71 C74 C75 57.4(4) . . . . ?
C67 C71 C72 C02O 110.9(5) . . . . ?
C67 C71 C72 C02R -69.1(6) . . . . ?
C77 C01N C01X C76 -3.1(9) . . . . ?
C77 C01W C022 C76 0.4(9) . . . . ?
C60 C61 C62 C63 0.0(7) . . . . ?
C60 C58 C59 C63 0.6(7) . . . . ?
C70 C69 C68 C75 58.2(4) . . . . ?
C70 C69 C54 C53 -117.0(4) . . . . ?
C70 C69 C54 C01S 62.9(5) . . . . ?
C70 C69 C64 C65 -59.1(4) . . . . ?
C70 C71 C74 C75 -58.9(4) . . . . ?
C70 C71 C72 C02O -129.8(5) . . . . ?
C70 C71 C72 C02R 50.2(6) . . . . ?
C71 C72 C02O C02W -179.7(6) . . . . ?
C71 C72 C02R C02B 177.8(6) . . . . ?
C64 C65 C67 C71 -58.5(4) . . . . ?
C64 C65 C66 C75 58.3(4) . . . . ?
C64 C69 C68 C75 -58.9(4) . . . . ?
C64 C69 C54 C53 3.5(5) . . . . ?
C64 C69 C54 C01S -176.7(4) . . . . ?
C64 C69 C70 C71 58.6(4) . . . . ?
C66 C65 C67 C71 58.3(4) . . . . ?
C66 C65 C64 C69 -58.6(4) . . . . ?
C66 C75 C74 C71 -57.7(4) . . . . ?
C66 C75 C76 C01X -125.4(5) . . . . ?
C66 C75 C76 C022 55.7(5) . . . . ?
C73 C02B C02R C72 2.2(12) . . . . ?
C75 C76 C01X C01N -175.5(5) . . . . ?
C75 C76 C022 C01W 176.9(5) . . . . ?
C74 C71 C72 C02O -10.1(6) . . . . ?
C74 C71 C72 C02R 170.0(5) . . . . ?
C74 C75 C76 C01X -4.0(6) . . . . ?
C74 C75 C76 C022 177.1(4) . . . . ?
C61 C60 C58 C59 -1.1(7) . . . . ?
C76 C75 C74 C71 179.5(3) . . . . ?
C58 C60 C61 C62 0.8(6) . . . . ?
C49 C01T C01Z C023 11.3(7) . . . . ?
C49 C01T C01Z C030 -173.1(5) . . . . ?
C49 C024 C02F C52 -0.6(11) . . . . ?
C53 C54 C01S C57 -1.5(7) . . . . ?
C72 C71 C74 C75 179.2(3) . . . . ?
C72 C02O C02W C73 1.6(12) . . . . ?
C45 C46 C01U C01Q 174.9(5) . . . . ?
C45 C46 C02J C02D -174.6(5) . . . . ?
C45 C01K C02E C02Y -179.2(6) . . . . ?
C45 C01K C032 C03O 179.0(5) . . . . ?
C45 C01O C02T C03C 179.8(6) . . . . ?
C45 C01O C02U C034 -178.5(7) . . . . ?
C46 C45 C01K C02E 121.0(6) . . . . ?
C46 C45 C01K C032 -60.2(6) . . . . ?
C46 C45 C01O C02T 132.0(5) . . . . ?
C46 C45 C01O C02U -47.9(7) . . . . ?
C59 C63 C65 C67 121.0(4) . . . . ?
C59 C63 C65 C64 0.5(5) . . . . ?
C59 C63 C65 C66 -119.4(4) . . . . ?
C59 C63 C62 C61 -0.5(6) . . . . ?
C48 C01T C01Z C023 -114.7(5) . . . . ?
C48 C01T C01Z C030 61.0(6) . . . . ?
C48 C020 C02H C021 -0.8(10) . . . . ?
C48 C025 C031 C021 0.3(11) . . . . ?
C62 C63 C65 C67 -58.7(4) . . . . ?
C62 C63 C65 C64 -179.2(3) . . . . ?
C62 C63 C65 C66 61.0(4) . . . . ?
C62 C63 C59 C58 0.2(6) . . . . ?
C47 C01J C01M C02A 176.3(4) . . . . ?
C47 C01J C01R C02M -175.8(6) . . . . ?
C47 C01P C02G C033 172.0(5) . . . . ?
C47 C01P C02V C02P -169.8(5) . . . . ?
C47 C01V C01Y C029 -178.8(5) . . . . ?
C47 C01V C03F C03I 176.0(11) . . . . ?
C78 C01L C037 C042 11.7(6) . . . . ?
C78 C01L C037 C03V -170.8(4) . . . . ?
C78 C01L C02Q C043 -100.7(6) . . . . ?
C78 C01L C02Q C03J 77.1(6) . . . . ?
C78 C02L C038 C026 -2.5(17) . . . . ?
C57 C56 C55 C53 -0.8(7) . . . . ?
C55 C56 C57 C01S 0.0(7) . . . . ?
C51 C52 C02F C024 2.7(11) . . . . ?
C52 C51 C50 C49 2.8(9) . . . . ?
C50 C49 C01T N2 -41.7(5) . . . . ?
C50 C49 C01T C48 -159.4(4) . . . . ?
C50 C49 C01T C01Z 74.9(6) . . . . ?
C50 C49 C024 C02F -0.5(8) . . . . ?
C50 C51 C52 C02F -3.8(10) . . . . ?
C50 C51 C52 C03G 177.9(6) . . . . ?
C01J C47 C01P C02G 155.6(5) . . . . ?
C01J C47 C01P C02V -28.0(6) . . . . ?
C01J C47 C01V C01Y -77.5(6) . . . . ?
C01J C47 C01V C03F 105.0(8) . . . . ?
C01J C01M C02A C028 0.9(8) . . . . ?
C01J C01R C02M C028 -1.8(10) . . . . ?
C01K C45 C46 C01U 169.8(4) . . . . ?
C01K C45 C46 C02J -15.6(6) . . . . ?
C01K C45 C01O C02T -102.2(6) . . . . ?
C01K C45 C01O C02U 77.8(6) . . . . ?
C01K C02E C02Y C03R 0.3(13) . . . . ?
C01K C032 C03O C03R 0.0(11) . . . . ?
C01L C78 C02K C02I 179.5(8) . . . . ?
C01L C78 C02L C038 179.0(8) . . . . ?
C01L C037 C03V C03E -177.5(5) . . . . ?
C01L C02Q C03J C03S -177.7(5) . . . . ?
C01M C01J C01R C02M 1.3(9) . . . . ?
C01N C77 C01W C022 0.1(8) . . . . ?
C01O C45 C46 C01U -66.1(6) . . . . ?
C01O C45 C46 C02J 108.5(5) . . . . ?
C01O C45 C01K C02E -1.6(7) . . . . ?
C01O C45 C01K C032 177.2(5) . . . . ?
C01O C02T C03C C03A 0.0(12) . . . . ?
C01O C02U C034 C03A -2.6(13) . . . . ?
C01P C47 C01J C01M -71.9(5) . . . . ?
C01P C47 C01J C01R 105.1(5) . . . . ?
C01P C47 C01V C01Y 157.9(5) . . . . ?
C01P C47 C01V C03F -19.6(8) . . . . ?
C01P C02G C033 C02C -3.1(11) . . . . ?
C01Q C027 C02D C02J -0.4(9) . . . . ?
C01R C01J C01M C02A -0.9(7) . . . . ?
C01S C54 C53 C55 0.7(6) . . . . ?
C01T C49 C50 C51 -178.5(5) . . . . ?
C01T C49 C024 C02F 177.4(5) . . . . ?
C01T C48 C020 C02H 178.9(5) . . . . ?
C01T C48 C025 C031 -178.7(6) . . . . ?
C01T C01Z C023 C036 176.9(6) . . . . ?
C01T C01Z C030 C03D -177.7(6) . . . . ?
C01U C46 C02J C02D 0.1(8) . . . . ?
C01U C01Q C027 C02D 0.5(9) . . . . ?
C01U C01Q C027 C02Z -176.5(6) . . . . ?
C01V C47 C01J C01M 163.7(4) . . . . ?
C01V C47 C01J C01R -19.3(6) . . . . ?
C01V C47 C01P C02G -78.6(6) . . . . ?
C01V C47 C01P C02V 97.8(5) . . . . ?
C01V C01Y C029 C02N 2.5(11) . . . . ?
C01V C03F C03I C02N 3(2) . . . . ?
C01W C77 C01N C01X 1.2(8) . . . . ?
C01X C76 C022 C01W -2.1(8) . . . . ?
C01Y C01V C03F C03I -1.7(15) . . . . ?
C01Y C029 C02N C03H 178.9(10) . . . . ?
C01Y C029 C02N C03I -1.0(15) . . . . ?
C01Z C023 C036 C03B 1.3(12) . . . . ?
C01Z C030 C03D C03B 0.2(11) . . . . ?
C020 C48 C01T N2 145.7(4) . . . . ?
C020 C48 C01T C49 -96.1(5) . . . . ?
C020 C48 C01T C01Z 29.7(6) . . . . ?
C020 C48 C025 C031 0.0(9) . . . . ?
C022 C76 C01X C01N 3.5(8) . . . . ?
C023 C01Z C030 C03D -1.8(10) . . . . ?
C023 C036 C03B C03D -2.9(13) . . . . ?
C023 C036 C03B C040 -179.7(8) . . . . ?
C024 C49 C50 C51 -0.6(8) . . . . ?
C024 C49 C01T N2 140.5(5) . . . . ?
C024 C49 C01T C48 22.8(6) . . . . ?
C024 C49 C01T C01Z -102.9(5) . . . . ?
C025 C48 C01T N2 -35.6(6) . . . . ?
C025 C48 C01T C49 82.6(6) . . . . ?
C025 C48 C01T C01Z -151.6(5) . . . . ?
C025 C48 C020 C02H 0.2(8) . . . . ?
C026 C02I C02K C78 5.9(15) . . . . ?
C027 C01Q C01U C46 -0.3(8) . . . . ?
C027 C02D C02J C46 0.1(9) . . . . ?
C029 C02N C03I C03F -2(2) . . . . ?
C02A C028 C02M C01R 1.7(10) . . . . ?
C02B C73 C02W C02O -1.6(10) . . . . ?
C02C C02P C02V C01P -1.5(11) . . . . ?
C02E C01K C032 C03O -2.2(9) . . . . ?
C02E C02Y C03R C03O -2.4(13) . . . . ?
C02E C02Y C03R C03Y 178.6(8) . . . . ?
C02G C01P C02V C02P 6.7(9) . . . . ?
C02H C021 C031 C025 -0.9(12) . . . . ?
C02I C026 C038 C02L 7.2(16) . . . . ?
C02J C46 C01U C01Q 0.0(8) . . . . ?
C02K C78 C01L N1 -31.7(8) . . . . ?
C02K C78 C01L C037 83.6(7) . . . . ?
C02K C78 C01L C02Q -153.7(7) . . . . ?
C02K C78 C02L C038 -1.0(14) . . . . ?
C02L C78 C01L N1 148.3(7) . . . . ?
C02L C78 C01L C037 -96.4(8) . . . . ?
C02L C78 C01L C02Q 26.3(9) . . . . ?
C02L C78 C02K C02I -0.5(13) . . . . ?
C02M C028 C02A C01M -1.2(9) . . . . ?
C02O C72 C02R C02B -2.2(10) . . . . ?
C02P C02C C033 C02G 8.2(11) . . . . ?
C02R C72 C02O C02W 0.3(10) . . . . ?
C02S C021 C02H C020 -178.3(7) . . . . ?
C02S C021 C031 C025 178.5(7) . . . . ?
C02T C01O C02U C034 1.6(11) . . . . ?
C02U C01O C02T C03C -0.3(10) . . . . ?
C02U C034 C03A C03C 2.3(14) . . . . ?
C02U C034 C03A C03Z -178.5(10) . . . . ?
C02V C01P C02G C033 -4.5(9) . . . . ?
C02W C73 C02B C02R -0.2(10) . . . . ?
C02X C03L C03N C03X -112.4(9) . . . . ?
C02X C03L C03W C03U 66.6(13) . . . . ?
C02X C03N C03X C03P -71.9(12) . . . . ?
C02Z C027 C02D C02J 176.3(6) . . . . ?
C030 C01Z C023 C036 1.1(9) . . . . ?
C031 C021 C02H C020 1.1(11) . . . . ?
C032 C01K C02E C02Y 2.0(10) . . . . ?
C032 C03O C03R C02Y 2.3(13) . . . . ?
C032 C03O C03R C03Y -178.9(9) . . . . ?
C033 C02C C02P C02V -5.9(11) . . . . ?
C034 C03A C03C C02T -1.0(14) . . . . ?
C035 C02C C02P C02V 176.0(7) . . . . ?
C035 C02C C033 C02G -173.8(7) . . . . ?
C036 C03B C03D C030 2.2(12) . . . . ?
C038 C026 C02I C02K -8.9(15) . . . . ?
C039 C028 C02A C01M 177.7(6) . . . . ?
C039 C028 C02M C01R -177.2(7) . . . . ?
C03F C01V C01Y C029 -1.2(10) . . . . ?
C03G C52 C02F C024 -178.9(7) . . . . ?
C03H C02N C03I C03F 178.3(14) . . . . ?
C03K C044 C042 C037 0.0 . . . . ?
C044 C03K C03E C03V 0.0 . . . . ?
C044 C042 C037 C01L 177.5(5) . . . . ?
C044 C042 C037 C03V 0.0 . . . . ?
C042 C037 C03V C03E 0.0 . . . . ?
C037 C01L C02Q C043 21.2(6) . . . . ?
C037 C01L C02Q C03J -161.0(5) . . . . ?
C037 C03V C03E C03K 0.0 . . . . ?
C03E C03K C044 C042 0.0 . . . . ?
C03L C02X C03N C03X 109.4(10) . . . . ?
C03L C03N C03X C03P -0.4(13) . . . . ?
C03M C02X C03L C03N -108.0(9) . . . . ?
C03M C02X C03L C03W 144.7(9) . . . . ?
C03M C02X C03N C03L 108.6(7) . . . . ?
C03M C02X C03N C03X -142.0(9) . . . . ?
C03N C02X C03L C03W -107.2(9) . . . . ?
C03N C03L C03W C03U -5.3(13) . . . . ?
C03P C03U C03W C03L 6.9(16) . . . . ?
C03Q C026 C02I C02K -180.0(9) . . . . ?
C03Q C026 C038 C02L 178.7(10) . . . . ?
C03T C02X C03L C03N 108.0(9) . . . . ?
C03T C02X C03L C03W 0.8(12) . . . . ?
C03T C02X C03N C03L -108.8(9) . . . . ?
C03T C02X C03N C03X 0.5(12) . . . . ?
C03U C03P C03X C03N 1.8(17) . . . . ?
C03W C03L C03N C02X 114.6(8) . . . . ?
C03W C03L C03N C03X 2.2(12) . . . . ?
C03X C03P C03U C03W -5.4(19) . . . . ?
C03X C03P C03U C79 174.6(11) . . . . ?
C03Z C03A C03C C02T 179.8(10) . . . . ?
C040 C03B C03D C030 179.0(8) . . . . ?
C043 C02Q C03J C03S 0.0 . . . . ?
C02Q C01L C037 C042 -112.3(5) . . . . ?
C02Q C01L C037 C03V 65.2(5) . . . . ?
C02Q C043 C82 C041 0.0 . . . . ?
C02Q C03J C03S C041 0.0 . . . . ?
C03J C03S C041 C82 0.0 . . . . ?
C03J C03S C041 C81 179.4(12) . . . . ?
C03S C041 C82 C043 0.0 . . . . ?
C82 C043 C02Q C01L 177.8(5) . . . . ?
C82 C043 C02Q C03J 0.0 . . . . ?
C79 C03U C03W C03L -173.1(9) . . . . ?
C80 C03K C044 C042 -157.9(13) . . . . ?
C80 C03K C03E C03V 162.7(10) . . . . ?
C81 C041 C82 C043 -179.4(12) . . . . ?

_shelx_res_file                  
;
TITL exp_2830_a.res in P2(1)
    exp_2830_sq.res
    created by SHELXL-2018/3 at 19:07:15 on 25-Sep-2022
REM Old TITL exp_2165 in P21 #4
REM SHELXT solution in P2(1): R1 0.180, Rweak 0.064, Alpha 0.009
REM <I/s> 0.425 for 17 systematic absences, Orientation as input
REM Flack x = 0.058 ( 0.011 ) from 5392 Parsons' quotients
REM Formula found by SHELXT: C94 N24 O26 S4
CELL 1.54184 17.4923 28.7566 17.7263 90 118.527 90
ZERR 109 0.0005 0.0006 0.0004 0 0.003 0
LATT -1
SYMM -X,0.5+Y,-Z
SFAC C H N O S
UNIT 109 109 109 109 109
DELU C044 N1 C01L C78 C037 C02Q C02K C02L C042 C03V C043 C03J C02I C038 =
 C03E C82 C03S C026 C03K C041 C03Q C80 C81
DELU C03I N4 C47 C01J C01P C01V C01M C01R C02G C02V C01Y C03F C02A C02M =
 C033 C02P C029 C028 C02C C02N C039 C035 C03H
SIMU 0.04 0.08 1.7 C041 N1 C01L C78 C037 C02Q C02K C02L C042 C03V C043 C03J =
 C02I C038 C044 C03E C82 C03S C026 C03K C03Q C80 C81

L.S. 50 0 352
PLAN  10
CONF
BOND
MORE -1
BOND $H
ABIN
fmap 2
acta
REM <olex2.extras>
REM <HklSrc "%.\\exp_2830_sq.hkl">
REM </olex2.extras>

WGHT    0.086500
FVAR       0.29439
S001  5    0.369377    0.626825    0.011018    11.00000    0.04315    0.05604 =
         0.05716   -0.00006    0.02147    0.00662
S002  5    1.044874    0.650283   -0.014941    11.00000    0.05962    0.05348 =
         0.05102    0.00510    0.03472   -0.00074
S003  5    1.060215    0.584715    0.701034    11.00000    0.06538    0.05671 =
         0.04365   -0.00591    0.02635   -0.00727
S004  5    0.846224    0.264392    0.185420    11.00000    0.06130    0.04429 =
         0.05860   -0.00397    0.03100    0.00142
O005  4    0.311368    0.590886   -0.043861    11.00000    0.04480    0.05906 =
         0.07780   -0.01192    0.02355    0.00119
O006  4    0.370706    0.667441   -0.035997    11.00000    0.06337    0.05861 =
         0.05994    0.01004    0.02389    0.00872
O007  4    1.054625    0.617688   -0.071619    11.00000    0.08817    0.05921 =
         0.07410    0.00669    0.05785    0.01604
O008  4    0.355016    0.638981    0.083109    11.00000    0.05933    0.07104 =
         0.06240   -0.00478    0.03065    0.01249
O009  4    1.106719    0.542369    0.741035    11.00000    0.10836    0.08152 =
         0.05942   -0.00096    0.03371    0.02301
O00A  4    0.993812    0.595662    0.724300    11.00000    0.08588    0.09722 =
         0.06563   -0.01892    0.04599    0.00626
C63   1    0.832988    0.422413    0.200775    11.00000    0.03835    0.04636 =
         0.04113   -0.00205    0.01880    0.00189
O00C  4    0.845061    0.248336    0.261778    11.00000    0.09761    0.05874 =
         0.06396    0.01420    0.03641    0.00196
N4    3    1.262558    0.720358    0.054904    11.00000    0.04787    0.04512 =
         0.05639    0.00618    0.02831    0.00235
AFIX 137
H4A   2    1.252242    0.729797    0.003071    11.00000   -1.20000
H4B   2    1.213332    0.710147    0.052321    11.00000   -1.20000
H4C   2    1.301528    0.697468    0.072620    11.00000   -1.20000
AFIX   0

O00E  4    1.127071    0.668505    0.050405    11.00000    0.06959    0.10974 =
         0.06420    0.00503    0.03453   -0.03606
C65   1    0.830695    0.474881    0.210210    11.00000    0.04047    0.03655 =
         0.04836    0.00210    0.02235    0.00253
O00G  4    0.980990    0.685729   -0.063726    11.00000    0.09044    0.07011 =
         0.07264    0.02971    0.05385    0.03321
O00H  4    1.116636    0.623299    0.713710    11.00000    0.08539    0.11913 =
         0.06243   -0.01507    0.02766   -0.05043
C69   1    0.735541    0.546777    0.177788    11.00000    0.03873    0.03888 =
         0.05074    0.00075    0.02191    0.00143
O00J  4    0.926750    0.252994    0.182964    11.00000    0.06833    0.06460 =
         0.11530   -0.00425    0.05187    0.01133
O00K  4    0.769037    0.249023    0.108740    11.00000    0.08207    0.05252 =
         0.06238   -0.01486    0.03594   -0.01576
N2    3    0.158348    0.548176   -0.082760    11.00000    0.05433    0.04483 =
         0.04888   -0.00110    0.02820   -0.00231
AFIX 137
H2A   2    0.134428    0.542021   -0.138655    11.00000   -1.20000
H2B   2    0.212097    0.558924   -0.064159    11.00000   -1.20000
H2C   2    0.126619    0.569471   -0.073827    11.00000   -1.20000
AFIX   0

C68   1    0.784977    0.568859    0.133934    11.00000    0.04325    0.03727 =
         0.04108    0.00439    0.01728    0.00185
AFIX  23
H68A  2    0.755678    0.560883    0.073418    11.00000   -1.20000
H68B  2    0.784232    0.602444    0.138641    11.00000   -1.20000
AFIX   0

N3    3    1.270594    0.670677    0.785524    11.00000    0.06032    0.06304 =
         0.05205   -0.00290    0.03045   -0.00310
AFIX 137
H3A   2    1.244525    0.698249    0.770197    11.00000   -1.20000
H3B   2    1.303342    0.669675    0.842334    11.00000   -1.20000
H3C   2    1.230533    0.648366    0.768747    11.00000   -1.20000
AFIX   0

C56   1    0.473939    0.603022    0.056993    11.00000    0.04522    0.04659 =
         0.05521    0.00005    0.02559    0.00283
C54   1    0.642474    0.565617    0.135379    11.00000    0.03877    0.04060 =
         0.05462   -0.00335    0.02295   -0.00182
N1    3    1.049160    0.184197    0.232510    11.00000    0.06620    0.05169 =
         0.06028    0.00196    0.03581   -0.00024
AFIX 137
H1A   2    1.049005    0.181139    0.182475    11.00000   -1.20000
H1B   2    1.011182    0.206057    0.227998    11.00000   -1.20000
H1C   2    1.034298    0.157286    0.246694    11.00000   -1.20000
AFIX   0

C67   1    0.876343    0.488475    0.305665    11.00000    0.03862    0.04778 =
         0.04539    0.00148    0.02034   -0.00047
AFIX  23
H67A  2    0.935578    0.476838    0.332852    11.00000   -1.20000
H67B  2    0.846384    0.473989    0.333587    11.00000   -1.20000
AFIX   0
C77   1    1.000795    0.619644    0.041894    11.00000    0.04424    0.04263 =
         0.03851   -0.00098    0.01970    0.00134
C60   1    0.840983    0.325893    0.187233    11.00000    0.05033    0.03899 =
         0.05073    0.00095    0.02681   -0.00045
C70   1    0.782638    0.558835    0.273622    11.00000    0.04485    0.03819 =
         0.05349   -0.00355    0.02837   -0.00346
AFIX  23
H70A  2    0.751910    0.544802    0.301169    11.00000   -1.20000
H70B  2    0.782014    0.592280    0.280424    11.00000   -1.20000
AFIX   0
C71   1    0.877875    0.541469    0.318078    11.00000    0.04196    0.03696 =
         0.04586   -0.00070    0.02376   -0.00190
C64   1    0.738130    0.493938    0.169282    11.00000    0.04026    0.03974 =
         0.05104   -0.00332    0.02312   -0.00127
AFIX  23
H64A  2    0.707227    0.479502    0.196289    11.00000   -1.20000
H64B  2    0.708264    0.485663    0.108907    11.00000   -1.20000
AFIX   0
C66   1    0.878346    0.498562    0.166095    11.00000    0.04400    0.04107 =
         0.04179   -0.00176    0.02311   -0.00027
AFIX  23
H66A  2    0.937723    0.487220    0.191691    11.00000   -1.20000
H66B  2    0.849644    0.490326    0.105701    11.00000   -1.20000
AFIX   0
C73   1    1.006650    0.573460    0.589726    11.00000    0.05188    0.04899 =
         0.04529    0.00564    0.02603    0.00068
C75   1    0.879227    0.551945    0.175011    11.00000    0.04418    0.04602 =
         0.04274   -0.00106    0.02447   -0.00173
C74   1    0.923514    0.564142    0.270922    11.00000    0.04135    0.04516 =
         0.04025   -0.00346    0.02080   -0.00559
AFIX  23
H74A  2    0.923458    0.597647    0.277225    11.00000   -1.20000
H74B  2    0.983615    0.553891    0.297606    11.00000   -1.20000
AFIX   0
C61   1    0.916909    0.351526    0.229092    11.00000    0.04651    0.05508 =
         0.06918   -0.00562    0.02109    0.00412
AFIX  43
H61   2    0.970591    0.336635    0.252724    11.00000   -1.20000
AFIX   0
C76   1    0.924277    0.574862    0.128831    11.00000    0.04139    0.04321 =
         0.04035   -0.00231    0.02042   -0.00351
C58   1    0.762586    0.347545    0.151767    11.00000    0.04437    0.05020 =
         0.07933   -0.00567    0.01584    0.00270
AFIX  43
H58   2    0.711716    0.330300    0.122819    11.00000   -1.20000
AFIX   0

C49   1    0.171800    0.518022    0.052456    11.00000    0.06699    0.05116 =
         0.05704    0.00887    0.03210    0.00597
C53   1    0.569759    0.537561    0.098270    11.00000    0.04572    0.04262 =
         0.07438   -0.00466    0.02313   -0.00539
AFIX  43
H53   2    0.576581    0.505463    0.099016    11.00000   -1.20000
AFIX   0
C72   1    0.923523    0.553452    0.413791    11.00000    0.04360    0.04531 =
         0.04344    0.00042    0.02408   -0.00231

C45   1    1.327367    0.663434    0.743507    11.00000    0.06919    0.06941 =
         0.06303   -0.00574    0.03908   -0.00915
C46   1    1.267406    0.660704    0.646602    11.00000    0.06200    0.06454 =
         0.05510   -0.00340    0.03016   -0.00747
C59   1    0.758311    0.395328    0.158671    11.00000    0.04513    0.04838 =
         0.07968   -0.00131    0.02244    0.00241
AFIX  43
H59   2    0.704134    0.409710    0.134551    11.00000   -1.20000
AFIX   0

C48   1    0.075081    0.477589   -0.089626    11.00000    0.07750    0.04612 =
         0.07075   -0.00131    0.04300   -0.00922
C62   1    0.912974    0.398517    0.235651    11.00000    0.04527    0.05278 =
         0.07821   -0.00742    0.02546    0.00123
AFIX  43
H62   2    0.964475    0.415318    0.263919    11.00000   -1.20000
AFIX   0

C47   1    1.297161    0.760159    0.116639    11.00000    0.05766    0.05285 =
         0.06108   -0.00356    0.03560   -0.00570
C78   1    1.138135    0.197156    0.388713    11.00000    0.07179    0.08519 =
         0.06083   -0.00751    0.02657   -0.00042
C57   1    0.545764    0.632196    0.094236    11.00000    0.04970    0.03820 =
         0.08652   -0.00534    0.02422    0.00224
AFIX  43
H57   2    0.538422    0.664269    0.092986    11.00000   -1.20000
AFIX   0
C55   1    0.487321    0.556198    0.060171    11.00000    0.03586    0.05450 =
         0.07725   -0.00569    0.01821   -0.00778
AFIX  43
H55   2    0.439555    0.536370    0.035995    11.00000   -1.20000
AFIX   0

C51   1    0.239113    0.565764    0.179462    11.00000    0.10794    0.08171 =
         0.06029   -0.00527    0.04237   -0.00631
AFIX  43
H51   2    0.275254    0.590695    0.208109    11.00000   -1.20000
AFIX   0
C52   1    0.199088    0.542376    0.217005    11.00000    0.10258    0.09003 =
         0.06135    0.00599    0.04413    0.01106
C50   1    0.227168    0.553183    0.098798    11.00000    0.09093    0.07134 =
         0.05068    0.00226    0.03447   -0.00557
AFIX  43
H50   2    0.257546    0.569047    0.075743    11.00000   -1.20000
AFIX   0

C01J  1    1.235101    0.802178    0.072162    11.00000    0.08531    0.05038 =
         0.07740   -0.00128    0.05770    0.00424
C01K  1    1.379876    0.619249    0.782041    11.00000    0.07067    0.08088 =
         0.06967   -0.00435    0.03988    0.00996
C01L  1    1.139008    0.197947    0.300944    11.00000    0.05571    0.08686 =
         0.06215    0.00402    0.02088   -0.00153
C01M  1    1.145851    0.795645    0.032998    11.00000    0.07792    0.06812 =
         0.08510    0.01806    0.04760    0.02155
AFIX  43
H01M  2    1.124368    0.765831    0.031016    11.00000   -1.20000
AFIX   0

C01N  1    1.029177    0.628032    0.125622    11.00000    0.09035    0.09056 =
         0.06254   -0.01859    0.05069   -0.04072
AFIX  43
H01N  2    1.073652    0.649387    0.154672    11.00000   -1.20000
AFIX   0

C01O  1    1.386599    0.705201    0.761943    11.00000    0.07377    0.08608 =
         0.06004   -0.00498    0.03222   -0.02125
C01P  1    1.296353    0.747041    0.199198    11.00000    0.06191    0.06362 =
         0.05647   -0.00059    0.03073   -0.00494
C01Q  1    1.155397    0.695841    0.516926    11.00000    0.07989    0.10305 =
         0.07053   -0.00614    0.03826    0.00048
AFIX  43
H01Q  2    1.114594    0.719373    0.491081    11.00000   -1.20000
AFIX   0

C01R  1    1.263611    0.846410    0.072483    11.00000    0.12249    0.05418 =
         0.15267    0.00550    0.10313    0.00103
AFIX  43
H01R  2    1.323123    0.851897    0.097198    11.00000   -1.20000
AFIX   0

C01S  1    0.628519    0.613077    0.133302    11.00000    0.04208    0.04915 =
         0.09261   -0.00745    0.02478   -0.00570
AFIX  43
H01S  2    0.676318    0.632813    0.159004    11.00000   -1.20000
AFIX   0

C01T  1    0.161580    0.504184   -0.034572    11.00000    0.06558    0.04245 =
         0.05701    0.00223    0.03387    0.00344
C01U  1    1.206922    0.694685    0.605755    11.00000    0.08454    0.08701 =
         0.06232   -0.00835    0.04251   -0.00344
AFIX  43
H01U  2    1.199924    0.717887    0.638498    11.00000   -1.20000
AFIX   0

C01V  1    1.391566    0.769106    0.134152    11.00000    0.05721    0.06317 =
         0.07100   -0.00819    0.03344   -0.00937
C01W  1    0.933550    0.588392   -0.000554    11.00000    0.09852    0.08765 =
         0.05209   -0.00833    0.04693   -0.02616
AFIX  43
H01W  2    0.913127    0.582095   -0.058496    11.00000   -1.20000
AFIX   0
C01X  1    0.992148    0.604849    0.168658    11.00000    0.09847    0.09647 =
         0.05183   -0.01001    0.04470   -0.04413
AFIX  43
H01X  2    1.014620    0.609996    0.227240    11.00000   -1.20000
AFIX   0

C01Y  1    1.414280    0.766222    0.070541    11.00000    0.05784    0.07661 =
         0.07287   -0.00182    0.03521   -0.01709
AFIX  43
H01Y  2    1.371563    0.759260    0.015007    11.00000   -1.20000
AFIX   0

C01Z  1    0.240107    0.476500   -0.025726    11.00000    0.08421    0.04199 =
         0.09407    0.01089    0.05690    0.00760
C020  1    0.073199    0.429656   -0.091439    11.00000    0.09402    0.06460 =
         0.10104   -0.00552    0.04563   -0.00746
AFIX  43
H020  2    0.124482    0.413070   -0.060082    11.00000   -1.20000
AFIX   0
C021  1   -0.080179    0.429635   -0.184953    11.00000    0.10749    0.11795 =
         0.09737   -0.01851    0.04789   -0.05386

C022  1    0.897661    0.566993    0.043368    11.00000    0.08779    0.07939 =
         0.05470   -0.02090    0.04272   -0.03882
AFIX  43
H022  2    0.852731    0.545915    0.014074    11.00000   -1.20000
AFIX   0

C023  1    0.303033    0.459421    0.052734    11.00000    0.09052    0.07291 =
         0.08942    0.01537    0.04018    0.03008
AFIX  43
H023  2    0.299068    0.466148    0.102067    11.00000   -1.20000
AFIX   0
C024  1    0.128869    0.495313    0.090137    11.00000    0.10844    0.09408 =
         0.08484   -0.00110    0.06540   -0.02191
AFIX  43
H024  2    0.090153    0.471334    0.061282    11.00000   -1.20000
AFIX   0
C025  1   -0.001533    0.500787   -0.136228    11.00000    0.07559    0.07143 =
         0.12421   -0.00287    0.04059   -0.01665
AFIX  43
H025  2   -0.001832    0.533127   -0.135994    11.00000   -1.20000
AFIX   0

C026  1    1.135889    0.199122    0.545482    11.00000    0.14925    0.12343 =
         0.06791   -0.00282    0.04909    0.00703
C027  1    1.165435    0.661688    0.467480    11.00000    0.09129    0.12148 =
         0.06593   -0.02824    0.03989   -0.03152
C028  1    1.117262    0.875916   -0.002314    11.00000    0.16809    0.08597 =
         0.12453    0.04972    0.11985    0.06217
C029  1    1.498316    0.773280    0.085915    11.00000    0.06734    0.11209 =
         0.10184   -0.00333    0.04941   -0.02238
AFIX  43
H029  2    1.510751    0.772228    0.040458    11.00000   -1.20000
AFIX   0
C02A  1    1.088045    0.831592   -0.002960    11.00000    0.10460    0.10151 =
         0.09715    0.02935    0.06813    0.04469
AFIX  43
H02A  2    1.028592    0.825858   -0.027964    11.00000   -1.20000
AFIX   0

C02B  1    0.927373    0.551901    0.550586    11.00000    0.06099    0.18231 =
         0.05530   -0.02818    0.03421   -0.04110
AFIX  43
H02B  2    0.900612    0.543169    0.582847    11.00000   -1.20000
AFIX   0

C02C  1    1.320097    0.725921    0.364285    11.00000    0.11787    0.12233 =
         0.07369   -0.00328    0.05819   -0.03306
C02D  1    1.225542    0.627298    0.507443    11.00000    0.10453    0.10249 =
         0.06864   -0.02646    0.04916   -0.01905
AFIX  43
H02I  2    1.232689    0.603986    0.474980    11.00000   -1.20000
AFIX   0
C02E  1    1.467532    0.617395    0.824982    11.00000    0.07768    0.11466 =
         0.12451   -0.01551    0.03125    0.01193
AFIX  43
H02J  2    1.499660    0.644457    0.833096    11.00000   -1.20000
AFIX   0

C02F  1    0.144302    0.508799    0.172170    11.00000    0.13098    0.12781 =
         0.07972    0.00334    0.07190   -0.02019
AFIX  43
H02F  2    0.114556    0.493387    0.196393    11.00000   -1.20000
AFIX   0

C02G  1    1.317895    0.702617    0.232759    11.00000    0.13903    0.07541 =
         0.06261    0.00758    0.04472    0.00317
AFIX  43
H02G  2    1.326105    0.679245    0.201071    11.00000   -1.20000
AFIX   0

C02H  1   -0.003127    0.406156   -0.138766    11.00000    0.11728    0.06858 =
         0.11988   -0.02044    0.05605   -0.03220
AFIX  43
H02H  2   -0.002847    0.373823   -0.139685    11.00000   -1.20000
AFIX   0

C02I  1    1.065879    0.206274    0.471700    11.00000    0.12634    0.21073 =
         0.06999   -0.01928    0.05020    0.00977
AFIX  43
H02S  2    1.013229    0.210820    0.471676    11.00000   -1.20000
AFIX   0

C02J  1    1.275337    0.627053    0.595231    11.00000    0.08456    0.07525 =
         0.07322   -0.00891    0.04384   -0.00194
AFIX  43
H02K  2    1.315837    0.603378    0.620987    11.00000   -1.20000
AFIX   0

C02K  1    1.066487    0.207384    0.394259    11.00000    0.08604    0.19646 =
         0.06059   -0.00790    0.03500    0.01963
AFIX  43
H02X  2    1.015895    0.215433    0.344764    11.00000   -1.20000
AFIX   0
C02L  1    1.208321    0.186329    0.460627    11.00000    0.11885    0.19723 =
         0.07082    0.00099    0.02922    0.07156
AFIX  43
H02Z  2    1.259200    0.178552    0.459158    11.00000   -1.20000
AFIX   0

C02M  1    1.207635    0.882723    0.037754    11.00000    0.19203    0.04585 =
         0.18909    0.02092    0.14850    0.01665
AFIX  43
H02M  2    1.229611    0.912499    0.040619    11.00000   -1.20000
AFIX   0
C02N  1    1.563253    0.781750    0.166484    11.00000    0.05894    0.21776 =
         0.11263   -0.00196    0.03483   -0.02746

C02O  1    1.002336    0.574919    0.454083    11.00000    0.05583    0.17706 =
         0.04689   -0.00754    0.02727   -0.02355
AFIX  43
H02O  2    1.029971    0.582918    0.422273    11.00000   -1.20000
AFIX   0

C02P  1    1.291966    0.768637    0.328201    11.00000    0.13842    0.13614 =
         0.09603   -0.00110    0.08103    0.01367
AFIX  43
H02P  2    1.281090    0.791338    0.359234    11.00000   -1.20000
AFIX   0

C02R  1    0.887312    0.543125    0.464592    11.00000    0.06182    0.18212 =
         0.05873   -0.03528    0.03623   -0.04450
AFIX  43
H02R  2    0.832524    0.529400    0.439482    11.00000   -1.20000
AFIX   0

C02S  1   -0.165824    0.400972   -0.235807    11.00000    0.13485    0.17605 =
         0.15365   -0.03608    0.04333   -0.10057
AFIX 137
H02C  2   -0.174284    0.394391   -0.292379    11.00000   -1.50000
H02D  2   -0.214288    0.418624   -0.240008    11.00000   -1.50000
H02E  2   -0.161465    0.372310   -0.206247    11.00000   -1.50000
AFIX   0

C02T  1    1.401803    0.738121    0.824605    11.00000    0.10101    0.08814 =
         0.07755   -0.01159    0.04629   -0.03174
AFIX  43
H02T  2    1.374503    0.735237    0.858327    11.00000   -1.20000
AFIX   0
C02U  1    1.428800    0.710764    0.711725    11.00000    0.11183    0.13619 =
         0.09517   -0.03340    0.06756   -0.06186
AFIX  43
H02U  2    1.418368    0.689470    0.668371    11.00000   -1.20000
AFIX   0

C02V  1    1.278878    0.779427    0.245342    11.00000    0.12900    0.09253 =
         0.07213   -0.00083    0.06222    0.01307
AFIX  43
H02V  2    1.258301    0.808652    0.221983    11.00000   -1.20000
AFIX   0

C02W  1    1.042508    0.585185    0.540414    11.00000    0.06345    0.19573 =
         0.05554   -0.02073    0.03426   -0.04297
AFIX  43
H02W  2    1.095705    0.600598    0.565038    11.00000   -1.20000
AFIX   0

C02X  1    0.932077    0.758834    0.129297    11.00000    0.09291    0.12644 =
         0.09129   -0.00531    0.04899    0.00263
C02Y  1    1.511597    0.574316    0.858154    11.00000    0.09912    0.13682 =
         0.11901   -0.00254    0.03343    0.05128
AFIX  43
H02Y  2    1.572096    0.574059    0.887736    11.00000   -1.20000
AFIX   0
C02Z  1    1.109798    0.666364    0.367773    11.00000    0.14638    0.16306 =
         0.06555   -0.03212    0.04680   -0.02994
AFIX 137
H02L  2    1.136743    0.688392    0.347151    11.00000   -1.50000
H02N  2    1.052381    0.676897    0.353480    11.00000   -1.50000
H02Q  2    1.106118    0.636673    0.341487    11.00000   -1.50000
AFIX   0

C030  1    0.248341    0.464732   -0.097265    11.00000    0.11752    0.09321 =
         0.10026    0.01853    0.07362    0.03657
AFIX  43
H030  2    0.206670    0.474723   -0.151320    11.00000   -1.20000
AFIX   0
C031  1   -0.079473    0.476737   -0.184252    11.00000    0.07879    0.07883 =
         0.15136    0.00020    0.03381   -0.01698
AFIX  43
H031  2   -0.130976    0.493112   -0.215804    11.00000   -1.20000
AFIX   0

C032  1    1.336100    0.577374    0.774884    11.00000    0.10229    0.07223 =
         0.13302    0.02534    0.07484    0.02100
AFIX  43
H032  2    1.275625    0.576559    0.747692    11.00000   -1.20000
AFIX   0

C033  1    1.327385    0.692635    0.313786    11.00000    0.16347    0.08571 =
         0.07851    0.01369    0.05556   -0.01966
AFIX  43
H033  2    1.339080    0.662201    0.333862    11.00000   -1.20000
AFIX   0

C034  1    1.484603    0.746814    0.725660    11.00000    0.12148    0.14514 =
         0.12676   -0.01360    0.07794   -0.05557
AFIX  43
H034  2    1.513650    0.749254    0.693495    11.00000   -1.20000
AFIX   0

C035  1    1.338819    0.717008    0.455817    11.00000    0.16891    0.24565 =
         0.06563    0.00397    0.06336   -0.05802
AFIX 137
H03A  2    1.395176    0.729162    0.494899    11.00000   -1.50000
H03B  2    1.337731    0.684151    0.464836    11.00000   -1.50000
H03C  2    1.295407    0.732067    0.465681    11.00000   -1.50000
AFIX   0

C036  1    0.370481    0.433018    0.059062    11.00000    0.10623    0.09200 =
         0.14699    0.02206    0.06045    0.03725
AFIX  43
H036  2    0.410830    0.421645    0.112550    11.00000   -1.20000
AFIX   0

C038  1    1.207565    0.186340    0.540207    11.00000    0.15028    0.23118 =
         0.05849    0.01494    0.02991    0.07217
AFIX  43
H038  2    1.257317    0.177384    0.589746    11.00000   -1.20000
AFIX   0

C039  1    1.050059    0.914493   -0.046362    11.00000    0.24853    0.10352 =
         0.21725    0.07922    0.19156    0.10460
AFIX 137
H03D  2    1.029584    0.913433   -0.107147    11.00000   -1.50000
H03E  2    1.076479    0.944165   -0.024362    11.00000   -1.50000
H03F  2    1.001989    0.910061   -0.035187    11.00000   -1.50000
AFIX   0

C03A  1    1.498158    0.780070    0.788200    11.00000    0.16752    0.13319 =
         0.10884   -0.02836    0.07327   -0.09243
C03B  1    0.380436    0.422879   -0.010168    11.00000    0.12039    0.06090 =
         0.20315    0.01758    0.10456    0.02603
C03C  1    1.457380    0.775436    0.837739    11.00000    0.15510    0.12945 =
         0.09904   -0.03379    0.06906   -0.08202
AFIX  43
H03P  2    1.467013    0.797289    0.880041    11.00000   -1.20000
AFIX   0

C03D  1    0.318464    0.438059   -0.089079    11.00000    0.15395    0.08846 =
         0.13663    0.02000    0.10661    0.04804
AFIX  43
H03L  2    0.323182    0.430506   -0.137705    11.00000   -1.20000
AFIX   0

C03F  1    1.455355    0.778327    0.212613    11.00000    0.08138    0.27530 =
         0.08193   -0.04305    0.03623   -0.06221
AFIX  43
H03G  2    1.442027    0.781352    0.257272    11.00000   -1.20000
AFIX   0

C03G  1    0.213703    0.554548    0.306471    11.00000    0.18659    0.17222 =
         0.08348   -0.00326    0.08670    0.00989
AFIX 137
H03M  2    0.266764    0.540467    0.348647    11.00000   -1.50000
H03N  2    0.165888    0.543157    0.313484    11.00000   -1.50000
H03O  2    0.217677    0.587698    0.313723    11.00000   -1.50000
AFIX   0

C03H  1    1.657225    0.788787    0.183780    11.00000    0.06422    0.39257 =
         0.17969    0.05145    0.04266   -0.04601
AFIX 137
H03H  2    1.656930    0.803699    0.135189    11.00000   -1.50000
H03I  2    1.685610    0.759149    0.193198    11.00000   -1.50000
H03J  2    1.687915    0.807913    0.233772    11.00000   -1.50000
AFIX   0
C03I  1    1.541141    0.783594    0.230164    11.00000    0.09355    0.48469 =
         0.09042   -0.05424    0.03696   -0.12957
AFIX  43
H03K  2    1.584194    0.788467    0.286464    11.00000   -1.20000
AFIX  66

C03K  1    1.188280    0.339412    0.245252    11.00000    0.27410    0.11341 =
         0.17049    0.04527   -0.00534   -0.09568
C044  1    1.197337    0.328932    0.325666    11.00000    0.35963    0.13402 =
         0.18153    0.00720    0.04779   -0.10742
AFIX  43
H044  2    1.214617    0.351887    0.367593    11.00000   -1.20000
AFIX  65
C042  1    1.180566    0.284143    0.343414    11.00000    0.24347    0.12898 =
         0.12781   -0.02201    0.05280   -0.08009
AFIX  43
H042  2    1.186626    0.277131    0.397215    11.00000   -1.20000
AFIX  65
C037  1    1.154739    0.249834    0.280749    11.00000    0.08203    0.11574 =
         0.08140    0.00239    0.01827   -0.04454
C03V  1    1.145682    0.260314    0.200335    11.00000    0.17788    0.11618 =
         0.08869    0.01531    0.01061   -0.07726
AFIX  43
H03X  2    1.128402    0.237358    0.158408    11.00000   -1.20000
AFIX  65
C03E  1    1.162453    0.305103    0.182586    11.00000    0.15162    0.11199 =
         0.14952    0.04796    0.00974   -0.05858
AFIX  43
H03Y  2    1.156393    0.312114    0.128784    11.00000   -1.20000
AFIX   0

C03L  1    0.894697    0.744587    0.040099    11.00000    0.11505    0.14266 =
         0.12446   -0.01477    0.07812    0.01748
AFIX  13
H2    2    0.936505    0.743352    0.018106    11.00000   -1.20000
AFIX   0
C03M  1    1.029100    0.767672    0.178958    11.00000    0.13335    0.12348 =
         0.15413    0.00133    0.08098   -0.00805
AFIX 137
H3    2    1.059110    0.738706    0.200013    11.00000   -1.50000
H     2    1.041528    0.787951    0.226463    11.00000   -1.50000
HA    2    1.048173    0.781964    0.141881    11.00000   -1.50000
AFIX   0
C03N  1    0.878416    0.791573    0.061492    11.00000    0.11112    0.14676 =
         0.09867   -0.01463    0.04643    0.01015
AFIX  13
H4    2    0.911433    0.816061    0.051383    11.00000   -1.20000
AFIX   0

C03O  1    1.383794    0.537320    0.808679    11.00000    0.15797    0.09478 =
         0.13229    0.03709    0.09741    0.04445
AFIX  43
H03Q  2    1.352989    0.510024    0.803011    11.00000   -1.20000
AFIX   0

C03P  1    0.720188    0.769601    0.004294    11.00000    0.13913    0.17655 =
         0.20087   -0.05052    0.08673    0.00954
AFIX  43
H5    2    0.663398    0.777156   -0.009126    11.00000   -1.20000
AFIX   0

C03Q  1    1.136872    0.197709    0.631461    11.00000    0.28542    0.14681 =
         0.08470    0.00490    0.09742    0.03985
AFIX 137
H03Z  2    1.137902    0.228871    0.651351    11.00000   -1.50000
HB    2    1.187663    0.181308    0.672305    11.00000   -1.50000
HC    2    1.085673    0.182054    0.625154    11.00000   -1.50000
AFIX   0

C03R  1    1.468875    0.534565    0.848086    11.00000    0.15791    0.11650 =
         0.12213    0.01291    0.07576    0.05987
C03T  1    0.894865    0.738336    0.184477    11.00000    0.21112    0.18988 =
         0.17476    0.01834    0.13657   -0.01926
AFIX 137
H6    2    0.833958    0.745466    0.159039    11.00000   -1.50000
HD    2    0.924635    0.751455    0.241095    11.00000   -1.50000
HE    2    0.902630    0.705211    0.187955    11.00000   -1.50000
AFIX   0
C03U  1    0.736625    0.724941   -0.014006    11.00000    0.09468    0.20753 =
         0.15318   -0.02898    0.04971   -0.01849
C03W  1    0.818996    0.710480   -0.003136    11.00000    0.10426    0.15573 =
         0.15854   -0.04353    0.06016   -0.01482
AFIX  23
H7    2    0.812304    0.702992   -0.059329    11.00000   -1.20000
HF    2    0.834974    0.681982    0.030183    11.00000   -1.20000
AFIX   0
C03X  1    0.788507    0.806210    0.044308    11.00000    0.10089    0.14940 =
         0.17504   -0.00941    0.05205    0.01159
AFIX  23
H8    2    0.791439    0.815630    0.098171    11.00000   -1.20000
HG    2    0.770988    0.833158    0.006852    11.00000   -1.20000
AFIX   0

C03Y  1    1.526029    0.492131    0.885560    11.00000    0.27316    0.18916 =
         0.19005    0.07425    0.12160    0.14884
AFIX 137
H03R  2    1.513358    0.477949    0.927369    11.00000   -1.50000
H03S  2    1.586078    0.501290    0.912522    11.00000   -1.50000
H03T  2    1.514867    0.470268    0.840534    11.00000   -1.50000
AFIX   0
C03Z  1    1.560182    0.822202    0.803331    11.00000    0.28758    0.22389 =
         0.19198   -0.07319    0.15676   -0.19165
AFIX 137
H03U  2    1.589035    0.818358    0.769301    11.00000   -1.50000
H03V  2    1.602723    0.823692    0.862962    11.00000   -1.50000
H03W  2    1.526916    0.850455    0.787031    11.00000   -1.50000
AFIX   0

C040  1    0.458917    0.391953   -0.001809    11.00000    0.18355    0.12052 =
         0.30978    0.06277    0.16718    0.08772
AFIX 137
H04A  2    0.510885    0.400424    0.049405    11.00000   -1.50000
H04B  2    0.467345    0.396924   -0.050889    11.00000   -1.50000
H04C  2    0.446142    0.359745    0.001130    11.00000   -1.50000
AFIX  66

C043  1    1.283514    0.185402    0.311654    11.00000    0.10227    0.18364 =
         0.35149    0.04514    0.13237    0.02159
AFIX  43
H043  2    1.292381    0.217371    0.317777    11.00000   -1.20000
AFIX  65
C02Q  1    1.205470    0.166552    0.300078    11.00000    0.08404    0.15323 =
         0.08948    0.02761    0.05431    0.02672
C03J  1    1.192218    0.118771    0.290926    11.00000    0.09147    0.14401 =
         0.25511   -0.05455    0.09456   -0.00324
AFIX  43
H03   2    1.140001    0.106159    0.283181    11.00000   -1.20000
AFIX  65
C03S  1    1.257011    0.089839    0.293349    11.00000    0.09452    0.16158 =
         0.32930   -0.04766    0.07236    0.01772
AFIX  43
H1    2    1.248145    0.057871    0.287225    11.00000   -1.20000
AFIX  65
C041  1    1.335056    0.108689    0.304925    11.00000    0.18519    0.22297 =
         0.33946    0.07807    0.19375    0.09060
C82   1    1.348309    0.156470    0.314077    11.00000    0.17229    0.21430 =
         0.44780    0.07173    0.22063    0.03508
AFIX  43
H82   2    1.400526    0.169082    0.321822    11.00000   -1.20000
AFIX   0

C79   1    0.661319    0.685715   -0.049658    11.00000    0.12940    0.16393 =
         0.28655   -0.01924    0.05368   -0.05356
AFIX 137
H79A  2    0.620351    0.692174   -0.029450    11.00000   -1.50000
H79B  2    0.686969    0.655694   -0.029408    11.00000   -1.50000
H79C  2    0.631906    0.685975   -0.111295    11.00000   -1.50000
AFIX   0

C80   1    1.230609    0.381036    0.214779    11.00000    0.37044    0.17332 =
         0.25926    0.04154    0.06874   -0.15424
AFIX 137
H80A  2    1.266222    0.400367    0.263124    11.00000   -1.50000
H80B  2    1.184928    0.399402    0.171417    11.00000   -1.50000
H80C  2    1.265615    0.367864    0.191841    11.00000   -1.50000
AFIX   0
C81   1    1.407863    0.074773    0.308323    11.00000    0.35037    0.35852 =
         0.55423    0.18031    0.36711    0.23478
AFIX 137
H81A  2    1.453966    0.072402    0.366388    11.00000   -1.50000
H81B  2    1.430603    0.086777    0.272510    11.00000   -1.50000
H81C  2    1.383193    0.044561    0.288132    11.00000   -1.50000
AFIX   0
HKLF 4


REM  exp_2830_a.res in P2(1)
REM wR2 = 0.1562, GooF = S = 0.962, Restrained GooF = 0.964 for all data
REM R1 = 0.0560 for 17681 Fo > 4sig(Fo) and 0.0726 for all 23748 data
REM 1364 parameters refined using 273 restraints

END

WGHT      0.0868      0.0000

REM Highest difference peak  0.306,  deepest hole -0.253,  1-sigma level  0.037
Q1    1   1.1418  0.5859  0.7337  11.00000  0.05    0.31
Q2    1   1.2004  0.1442  0.2215  11.00000  0.05    0.26
Q3    1   1.0396  0.5510  0.7351  11.00000  0.05    0.26
Q4    1   1.0248  0.6219  0.7081  11.00000  0.05    0.26
Q5    1   1.3185  0.0359  0.2517  11.00000  0.05    0.25
Q6    1   1.0068  0.5386  0.4609  11.00000  0.05    0.25
Q7    1   0.8878  0.5802  0.4463  11.00000  0.05    0.24
Q8    1   0.9368  0.2598  0.2527  11.00000  0.05    0.24
Q9    1   1.2404  0.0936  0.2093  11.00000  0.05    0.23
Q10   1   0.9974  0.5780  0.0442  11.00000  0.05    0.22
;
_shelx_res_checksum              37934
_shelx_fab_file                  
;
    0   35    1     -0.61      1.62
    0   35    2      0.54     -1.68
    0   35    3      1.93     -0.03
    0   34    0     -0.17     -1.51
    0   34    1     -0.36      0.44
    0   34    2     -1.07     -0.61
    0   34    3      0.88     -0.23
    0   34    4      0.26      0.71
    0   34    5     -0.92      0.78
    0   33    1     -0.09      0.25
    0   33    2     -0.15     -2.02
    0   33    3      2.49     -0.30
    0   33    4     -1.80      0.36
    0   33    5     -0.96     -1.57
    0   33    6      3.76      1.88
    0   32    0      1.36     -0.26
    0   32    1     -1.97      0.58
    0   32    2     -0.04     -1.14
    0   32    3      1.55     -0.48
    0   32    4     -3.19      1.73
    0   32    5      3.04     -1.44
    0   32    6      0.94      3.01
    0   32    7     -1.01     -3.09
    0   31    1     -2.23      0.72
    0   31    2      3.17     -3.87
    0   31    3      0.28      3.33
    0   31    4     -2.09     -2.88
    0   31    5      1.20      1.24
    0   31    6     -0.15      0.60
    0   31    7     -1.30     -1.15
    0   31    8      1.60      0.99
    0   30    0     -3.68      0.97
    0   30    1      3.31     -0.97
    0   30    2     -2.10     -0.74
    0   30    3      0.03      1.84
    0   30    4      0.05     -2.26
    0   30    5      0.80      2.83
    0   30    6     -0.12     -0.75
    0   30    7     -0.41     -0.97
    0   30    8      1.31      0.05
    0   30    9     -1.54      0.80
    0   30   10      1.23     -0.37
    0   29    1      1.57     -1.61
    0   29    2      0.91     -0.70
    0   29    3      1.14      2.98
    0   29    4     -1.71     -3.02
    0   29    5      0.26      2.76
    0   29    6     -0.68     -2.18
    0   29    7      1.18      0.80
    0   29    8     -0.45      0.21
    0   29    9      0.80      0.09
    0   29   10     -0.69     -1.01
    0   29   11     -0.54      0.86
    0   28    0     -2.38     -0.50
    0   28    1      2.88     -0.21
    0   28    2     -3.19     -0.15
    0   28    3      1.90     -1.73
    0   28    4      0.29      2.77
    0   28    5     -2.11     -0.93
    0   28    6      2.04      0.00
    0   28    7     -0.84     -0.23
    0   28    8      0.63      1.01
    0   28    9     -0.04     -0.40
    0   28   10      0.11      0.99
    0   28   11     -0.28     -1.62
    0   28   12     -0.09      0.90
    0   27    1      1.00      0.60
    0   27    2      2.15     -0.36
    0   27    3     -1.16      0.26
    0   27    4      0.41     -1.15
    0   27    5     -1.08     -0.42
    0   27    6      1.61      0.76
    0   27    7     -0.81     -0.05
    0   27    8      0.29     -0.03
    0   27    9      0.84      0.40
    0   27   10     -1.97     -1.04
    0   27   11      0.87      0.91
    0   27   12     -1.07      0.54
    0   26    0     -2.41      1.53
    0   26    1      2.27     -0.15
    0   26    2     -4.77     -2.41
    0   26    3      5.15      1.26
    0   26    4     -3.37      1.25
    0   26    5      1.70     -2.42
    0   26    6      0.15      2.63
    0   26    7      0.35     -0.78
    0   26    8      0.27     -0.32
    0   26    9      0.20      0.92
    0   26   10     -0.42     -0.06
    0   26   11      1.09     -0.85
    0   26   12     -0.74      0.12
    0   25    1     -1.52      0.65
    0   25    2      2.95     -0.61
    0   25    3     -1.77     -1.15
    0   25    4      0.70     -0.74
    0   25    5     -0.96     -0.05
    0   25    6      0.96      0.67
    0   25    7     -0.72     -0.15
    0   25    8     -0.37     -0.12
    0   25    9      0.13      0.89
    0   25   10     -0.34     -1.22
    0   25   11      1.14      1.17
    0   25   12     -0.87     -0.10
    0   25   13     -0.52      0.61
    0   24    0     -5.60      3.67
    0   24    1      3.54     -0.63
    0   24    2     -2.56     -3.15
    0   24    3      0.63      2.69
    0   24    4      1.37      0.78
    0   24    5     -0.22     -1.13
    0   24    6     -0.31      0.60
    0   24    7     -1.47     -1.07
    0   24    8      4.12      1.00
    0   24    9     -2.94     -0.32
    0   24   10      0.97     -0.82
    0   24   11      0.07      0.13
    0   24   12     -0.48      0.59
    0   24   13     -0.15     -0.83
    0   24   14      0.83      0.75
    0   23    1     -0.26     -1.78
    0   23    2     -1.07      1.62
    0   23    3      3.17     -1.03
    0   23    4     -2.78      1.27
    0   23    5     -0.14     -2.35
    0   23    6     -0.30      0.93
    0   23    7      0.32      1.54
    0   23    8     -0.08     -2.20
    0   23    9     -0.53      1.06
    0   23   10     -0.15     -1.00
    0   23   11      1.01      1.30
    0   23   12      0.16     -0.97
    0   23   13     -0.28     -0.56
    0   23   14      0.05      1.45
    0   22    0      1.38      1.95
    0   22    1     -1.58     -1.50
    0   22    2      3.14     -0.07
    0   22    3     -3.09      1.52
    0   22    4      1.08      0.90
    0   22    5     -0.97     -0.99
    0   22    6      0.06      0.02
    0   22    7     -0.38     -1.69
    0   22    8      0.74      2.18
    0   22    9     -0.71     -1.16
    0   22   10      1.16      0.39
    0   22   11     -1.05     -0.60
    0   22   12     -0.91      0.10
    0   22   13      1.89     -0.09
    0   22   14     -0.18      0.63
    0   22   15      0.15     -0.88
    0   21    1      0.69      0.81
    0   21    2     -0.72     -0.61
    0   21    3      1.37      1.93
    0   21    4     -0.32     -0.96
    0   21    5     -1.37     -0.09
    0   21    6      0.73     -0.46
    0   21    7     -0.64      0.67
    0   21    8      1.26     -0.74
    0   21    9     -0.80      0.38
    0   21   10     -1.10     -1.83
    0   21   11      0.68      1.31
    0   21   12      1.03     -0.54
    0   21   13     -0.74     -0.24
    0   21   14     -1.27      0.57
    0   21   15      1.64     -0.55
    0   20    0     -1.83      0.74
    0   20    1      1.28     -0.78
    0   20    2      0.55      0.44
    0   20    3     -0.99     -0.47
    0   20    4     -0.61     -0.14
    0   20    5     -0.14      1.82
    0   20    6     -0.90     -2.17
    0   20    7      2.31      1.26
    0   20    8     -1.80     -0.30
    0   20    9      0.76      0.89
    0   20   10     -0.51     -0.34
    0   20   11      0.52     -0.07
    0   20   12     -0.40     -1.45
    0   20   13     -0.41      1.06
    0   20   14      0.83     -0.01
    0   20   15      0.97     -1.27
    0   19    1     -1.66      2.08
    0   19    2      1.19     -1.14
    0   19    3     -0.09     -1.71
    0   19    4      0.24      3.60
    0   19    5     -0.11     -4.68
    0   19    6      1.59      2.49
    0   19    7     -1.98     -0.53
    0   19    8      0.57      0.68
    0   19    9      0.35     -0.23
    0   19   10     -1.11     -0.95
    0   19   11      0.32      0.53
    0   19   12     -0.10      0.18
    0   19   13     -0.02     -0.16
    0   19   14     -1.07     -0.07
    0   19   15      1.43     -0.23
    0   18    0     -1.27     -1.05
    0   18    1      0.10      1.02
    0   18    2     -0.50     -0.85
    0   18    3      1.06     -0.64
    0   18    4     -0.41      1.40
    0   18    5     -0.60     -0.19
    0   18    6      0.37     -1.55
    0   18    7      0.67      1.61
    0   18    8      1.47      0.08
    0   18    9     -2.57      0.29
    0   18   10      1.35     -0.49
    0   18   11     -0.72     -0.48
    0   18   12      0.38     -0.18
    0   18   13     -0.17      0.06
    0   18   14     -1.02     -0.43
    0   18   15      1.80      0.27
    0   18   16     -0.64     -0.74
    0   17    1     -0.20      0.74
    0   17    2      0.76     -1.03
    0   17    3      0.35     -0.80
    0   17    4     -2.27      2.11
    0   17    5      2.91     -2.27
    0   17    6     -1.32      0.81
    0   17    7      0.21      0.33
    0   17    8     -0.12      0.18
    0   17    9     -0.19      0.48
    0   17   10     -0.14     -0.40
    0   17   11      0.02     -0.40
    0   17   12      0.47      0.80
    0   17   13     -0.69     -0.68
    0   17   14      0.18     -0.64
    0   17   15      0.57      1.09
    0   17   16      0.46     -0.70
    0   17   17     -0.42     -0.07
    0   16    0      0.42      2.99
    0   16    1      0.65     -3.35
    0   16    2     -1.77      1.55
    0   16    3      1.79      0.08
    0   16    4     -0.74      1.09
    0   16    5     -0.21     -1.01
    0   16    6     -0.11     -0.78
    0   16    7      0.16      1.00
    0   16    8      1.26      0.07
    0   16    9     -2.08     -0.52
    0   16   10      0.41      1.28
    0   16   11      0.63     -1.41
    0   16   12     -0.62     -0.55
    0   16   13      0.03      0.63
    0   16   14      0.71      0.38
    0   16   15     -1.14      0.00
    0   16   16      1.39     -0.33
    0   16   17      0.18      0.36
    0   15    1      1.30      1.88
    0   15    2     -0.53      0.58
    0   15    3      1.10     -0.98
    0   15    4     -0.24      0.86
    0   15    5     -0.49      0.01
    0   15    6     -0.02     -0.09
    0   15    7      0.22     -0.17
    0   15    8      1.07      0.12
    0   15    9     -1.69      0.99
    0   15   10      0.39     -0.98
    0   15   11      0.08     -0.08
    0   15   12      0.46     -0.79
    0   15   13     -0.74      0.39
    0   15   14      0.57     -0.55
    0   15   15     -0.81      0.42
    0   15   16      1.45      0.52
    0   15   17     -1.57     -0.34
    0   14    0     -0.38      1.51
    0   14    1      3.96     -1.88
    0   14    2     -7.25     -1.05
    0   14    3      6.31      2.22
    0   14    4     -2.36     -0.71
    0   14    5     -1.63      0.57
    0   14    6      1.60     -1.19
    0   14    7      0.14      0.99
    0   14    8     -0.25      0.57
    0   14    9     -0.97     -0.41
    0   14   10     -0.20      0.97
    0   14   11      0.12      0.50
    0   14   12      0.54     -2.32
    0   14   13      0.11      1.07
    0   14   14      0.04      0.57
    0   14   15      0.33     -0.16
    0   14   16     -0.64     -0.98
    0   14   17      1.44      1.27
    0   13    1     -2.04      1.44
    0   13    2      0.17     -0.43
    0   13    3      4.69     -0.10
    0   13    4     -3.24     -0.25
    0   13    5      0.33      0.57
    0   13    6      1.27     -1.56
    0   13    7     -0.78      0.41
    0   13    8      1.10      2.40
    0   13    9     -0.83     -1.95
    0   13   10     -0.05      1.28
    0   13   11     -1.13     -1.65
    0   13   12      1.02      0.47
    0   13   13     -0.87      0.22
    0   13   14     -0.58     -0.55
    0   13   15      0.76      0.00
    0   13   16     -0.35      1.02
    0   13   17      0.24     -0.74
    0   12    0     11.73     -0.28
    0   12    1    -10.77      0.77
    0   12    2      6.60     -2.28
    0   12    3     -4.90      0.97
    0   12    4      4.61     -0.97
    0   12    5     -2.06      1.35
    0   12    6      1.86     -0.14
    0   12    7     -2.26     -0.36
    0   12    8      3.18      0.27
    0   12    9     -1.53      1.40
    0   12   10     -0.69     -0.28
    0   12   11     -0.54      0.86
    0   12   12      1.73     -1.58
    0   12   13     -1.15      0.75
    0   12   14     -0.08     -1.20
    0   12   15      0.00      1.47
    0   12   16      0.03     -1.20
    0   12   17      0.61      0.51
    0   12   18     -0.52     -1.05
    0   11    1     -1.70     -3.05
    0   11    2      0.36      2.68
    0   11    3      2.75     -2.77
    0   11    4     -2.83      2.29
    0   11    5      0.88     -2.17
    0   11    6      1.42     -2.07
    0   11    7     -1.90      2.16
    0   11    8      0.86      2.20
    0   11    9      0.40     -1.97
[truncated: 4,668,312 more chars]
